# Supplementary material for: Intestinal organoids model human responses to infection by commensal and Shiga toxin producing Escherichia coli
Source: PLoS One. 2017 Jun 14;12(6):e0178966. doi: 10.1371/journal.pone.0178966 (PMC5470682; doi:10.1371/journal.pone.0178966)
Supplement: S2 Table — (XLSX) [file pone.0178966.s003.xlsx]

## Sheet: Group2_vs_Group1.all.gene.resul
geneid	symbol	name	baseMean	baseMean - PBS	baseMean - Commensal	foldChange	log2FoldChange	pval	p adjusted for FDR	PBS-1	PBS-2	PBS-3	Commensal-1	Commensal-2	Commensal-3
1	A1BG	alpha-1-B glycoprotein	83.7541	143.698	23.81	0.166028	-2.5905	0.000702018	0.0230598	3.45412	2.75766	3.36657	0.305894	1.02619	0.26772
503538	A1BG-AS1	A1BG antisense RNA 1	148.03	201.35	94.7106	0.469371	-1.0912	0.0465345	0.340739	3.92346	4.14023	3.12035	1.42661	2.49816	1.29766
29974	A1CF	APOBEC1 complementation factor	481.601	251.341	711.862	2.8255	1.49851	0.0333803	0.284161	0.571618	0.131021	2.26445	2.64931	2.19178	3.60279
2	A2M	alpha-2-macroglobulin	23790	34597.4	12982.6	0.373305	-1.42157	2.00488e-06	0.00026524	256.676	398.93	225.916	79.7529	124.708	119.306
144571	A2M-AS1	A2M antisense RNA 1 (head to head)	495.63	764.266	226.994	0.295628	-1.75815	1.47595e-05	0.00126629	12.9698	18.7172	9.79373	4.81668	2.76804	4.42345
144568	A2ML1	alpha-2-macroglobulin-like 1	7.77664	6.4227	9.13058	1.41994	0.505826	0.77682	0.9748	0.056871	0.0409044	0.043569	0.0755468	0.129415	0
53947	A4GALT	alpha 1,4-galactosyltransferase	85.3806	83.3989	87.3622	1.05049	0.0710653	0.955229	1	3.87809	0.713058	0.186154	0.129113	3.40982	1.37339
8086	AAAS	achalasia, adrenocortical insufficiency, alacrimia	595.128	671.943	518.313	0.76949	-0.378025	0.278102	0.760632	17.068	13.9719	12.2109	14.189	8.47995	10.1563
65985	AACS	acetoacetyl-CoA synthetase	880.959	694.233	1067.69	1.53413	0.617425	0.0836426	0.457781	9.80846	5.76004	9.00589	15.1888	8.0461	13.9299
13	AADAC	arylacetamide deacetylase	249.899	51.171	448.626	8.61142	3.10625	3.27181e-08	8.90927e-06	0.607719	1.33862	1.77824	14.6951	7.08268	10.6434
201651	AADACP1	arylacetamide deacetylase pseudogene 1	10.715	1.81315	19.6169	10.1438	3.34253	0.0556347	0.371736	0	0.170186	0	0.681025	0.149568	0.902871
51166	AADAT	aminoadipate aminotransferase	439.342	466.399	412.285	0.879529	-0.185197	0.639822	0.945918	4.7408	9.02507	5.89589	6.96928	5.23737	4.93993
195827	AAED1	AhpC/TSA antioxidant enzyme domain containing 1	37.1079	37.2031	37.0127	0.988853	-0.0161726	1	1	1.24489	0.96702	1.3564	0.137809	1.41644	1.90008
79719	AAGAB	alpha- and gamma-adaptin binding protein	2174.11	1646.69	2701.54	1.63551	0.70974	0.0118546	0.15887	17.9732	19.5744	16.7118	25.002	40.1508	23.2277
22848	AAK1	AP2 associated kinase 1	1656.99	1988.96	1325.02	0.664098	-0.590532	0.034708	0.290901	3.16115	3.85613	3.9911	2.37683	2.97553	1.94457
28971	AAMDC	adipogenesis associated, Mth938 domain containing	137.119	158.632	115.606	0.726553	-0.46086	0.390383	0.845648	12.9504	12.4484	11.7448	10.2495	7.03847	9.30867
14	AAMP	angio-associated, migratory cell protein	2316.91	1755.1	2878.73	1.63436	0.708725	0.0213819	0.221469	39.2755	30.9855	33.8372	63.3483	35.4941	68.0725
25980	AAR2	AAR2 splicing factor homolog (S. cerevisiae)	1065.73	1095.66	1035.81	0.942175	-0.0859334	0.771804	0.973714	16.4905	16.6758	12.3075	12.0396	16.8863	13.4151
441376	AARD	alanine and arginine rich domain containing protein	34.9548	41.9134	27.9961	0.669047	-0.579821	0.509498	0.90072	1.22956	0.712401	0.828584	0.548225	0.777217	0.509081
16	AARS	alanyl-tRNA synthetase	2736.17	3334.13	2138.2	0.639387	-0.645238	0.0142832	0.17417	46.9356	36.5398	34.3395	26.2815	23.488	24.5685
57505	AARS2	alanyl-tRNA synthetase 2, mitochondrial	803.23	872.14	734.319	0.839009	-0.253243	0.39455	0.846421	6.88831	7.17472	7.42167	6.1073	5.99101	5.77246
80755	AARSD1	alanyl-tRNA synthetase domain containing 1	620.712	682.217	559.207	0.816203	-0.293	0.429832	0.86264	18.5593	22.0335	18.4629	20.4955	9.41349	17.4911
132949	AASDH	aminoadipate-semialdehyde dehydrogenase	422.821	456.698	388.943	0.848912	-0.236314	0.512944	0.90201	3.91789	3.70438	3.82643	3.23844	3.28839	3.10163
60496	AASDHPPT	aminoadipate-semialdehyde dehydrogenase-phosphopantetheinyl transferase	2320.44	2236.62	2404.27	1.07118	0.0991972	0.72567	0.967925	28.5064	35.2863	28.5395	26.5172	44.5695	27.3179
10157	AASS	aminoadipate-semialdehyde synthase	411.306	466.065	356.547	0.762714	-0.390786	0.314115	0.795418	2.99233	3.60946	2.78152	2.30608	3.1853	1.64778
26574	AATF	apoptosis antagonizing transcription factor	1044.49	1013.83	1075.16	1.05732	0.0804068	0.784893	0.97639	19.7444	20.4923	15.7762	22.4877	20.4229	15.8147
9625	AATK	apoptosis-associated tyrosine kinase	186.708	110.278	263.139	2.37377	1.24718	0.0805301	0.448187	0.580625	0.229278	1.5651	2.72222	0.77002	2.17208
103021294	ABALON	apoptotic BCL2L1-antisense long non-coding RNA	1248.32	946.968	1549.67	1.63138	0.70609	0.0449815	0.334561	23.9127	14.1559	20.4915	31.9534	19.5528	42.0257
18	ABAT	4-aminobutyrate aminotransferase	338.406	319.031	357.782	1.11607	0.158433	0.713995	0.964554	1.58414	2.7745	1.99643	3.25674	1.87266	1.9135
19	ABCA1	ATP-binding cassette, sub-family A (ABC1), member 1	1577.46	1567.93	1587	1.01026	0.0147254	0.961999	1	6.19175	4.29048	7.0332	4.81595	7.78735	5.07334
10349	ABCA10	ATP-binding cassette, sub-family A (ABC1), member 10	19.4264	18.8437	20.0091	1.05982	0.0838185	0.946144	1	0.134891	0.180181	0.0410082	0.0746617	0.109628	0.178081
79963	ABCA11P	ATP-binding cassette, sub-family A (ABC1), member 11, pseudogene	274.914	287.645	262.184	0.90871	-0.138108	0.742515	0.970174	6.30921	6.29749	5.32946	5.23818	5.88044	5.0091
26154	ABCA12	ATP-binding cassette, sub-family A (ABC1), member 12	83.9215	66.1607	101.682	1.54173	0.624553	0.504022	0.898649	0.54245	0.241526	0.0549699	0.128676	0.926614	0.22331
154664	ABCA13	ATP-binding cassette, sub-family A (ABC1), member 13	96.8832	153.907	39.8589	0.258874	-1.94968	0.00755466	0.120703	0.468574	0.497872	0.105759	0.0982399	0.0942423	0.078308
650655	ABCA17P	ATP-binding cassette, sub-family A (ABC1), member 17, pseudogene	5.18954	7.83572	2.54335	0.330894	-1.59556	0.416812	0.854967	0.0436961	0.0628568	0.111586	0	0.0736554	0
20	ABCA2	ATP-binding cassette, sub-family A (ABC1), member 2	1064.23	1188.86	939.606	0.788113	-0.343525	0.230475	0.711	6.31158	5.03292	5.42537	4.43848	4.22023	4.40253
21	ABCA3	ATP-binding cassette, sub-family A (ABC1), member 3	137.155	182.802	91.5078	0.499906	-1.00027	0.207489	0.688173	1.69469	1.13941	0.458642	0.0866636	1.10616	0.433811
24	ABCA4	ATP-binding cassette, sub-family A (ABC1), member 4	27.7683	38.7739	16.7627	0.435519	-1.19919	0.243096	0.725928	0.34976	0.215627	0.0673424	0.0829674	0.115807	0.0695102
23461	ABCA5	ATP-binding cassette, sub-family A (ABC1), member 5	113.466	150.212	76.7203	0.509714	-0.97224	0.107716	0.519366	0.616614	0.466598	0.770913	0.25597	0.442549	0.248917
23460	ABCA6	ATP-binding cassette, sub-family A (ABC1), member 6	27.5759	49.4975	5.65418	0.114246	-3.12978	0.049682	0.353188	0.115181	0.563338	0.421593	0	0	0.116743
10347	ABCA7	ATP-binding cassette, sub-family A (ABC1), member 7	140.552	152.182	128.921	0.846474	-0.240462	0.695757	0.96	1.47623	0.637068	0.536914	0.539774	0.571196	1.05618
10351	ABCA8	ATP-binding cassette, sub-family A (ABC1), member 8	35.913	50.3736	21.4524	0.424864	-1.23493	0.307523	0.789289	0.329459	0.251324	0.386672	0	0.214565	0.190475
10350	ABCA9	ATP-binding cassette, sub-family A (ABC1), member 9	270.513	514.726	26.3007	0.0508443	-4.29777	3.23868e-07	5.68706e-05	1.05523	6.02302	2.6123	0.0214335	0.32433	0.144298
5243	ABCB1	ATP-binding cassette, sub-family B (MDR/TAP), member 1	73.9501	41.9544	105.946	2.52503	1.3363	0.147874	0.602071	0.530321	0.0465162	0.462433	0.329326	1.61887	0.69406
23456	ABCB10	ATP-binding cassette, sub-family B (MDR/TAP), member 10	467.547	328.739	606.354	1.83817	0.878273	0.013794	0.17132	3.49519	3.75381	2.83384	6.39022	5.94824	5.94988
8647	ABCB11	ATP-binding cassette, sub-family B (MDR/TAP), member 11	1.03365	2.06729	0	0.0519337	-4.26718	0.20579	0.686172	0	0	0.0489342	0	0	0
5244	ABCB4	ATP-binding cassette, sub-family B (MDR/TAP), member 4	40.9616	41.0281	40.8951	0.996363	-0.00525679	1	1	0.465314	0.303301	0.38371	0.265598	0.670984	0.216739
340273	ABCB5	ATP-binding cassette, sub-family B (MDR/TAP), member 5	32.8051	29.5095	36.1006	1.23102	0.299853	0.773152	0.973924	0.272251	0.1063	0.0695241	0.25402	0.0934217	0.185508
10058	ABCB6	ATP-binding cassette, sub-family B (MDR/TAP), member 6 (Langereis blood group)	413.914	466.775	361.054	0.772099	-0.373142	0.349029	0.82334	7.86247	4.07049	6.27121	4.50846	4.21615	5.13356
22	ABCB7	ATP-binding cassette, sub-family B (MDR/TAP), member 7	932.006	861.496	1002.52	1.16076	0.215074	0.490769	0.894313	13.7402	9.66374	15.3921	14.0572	16.1869	14.5419
11194	ABCB8	ATP-binding cassette, sub-family B (MDR/TAP), member 8	247.98	266.184	229.777	0.860008	-0.217577	0.648213	0.948172	1.78863	2.9035	1.7287	2.15875	2.18271	1.16267
23457	ABCB9	ATP-binding cassette, sub-family B (MDR/TAP), member 9	187.709	266.126	109.292	0.40968	-1.28743	0.0174999	0.195951	2.30953	3.70387	2.05892	1.46834	1.24287	0.586143
4363	ABCC1	ATP-binding cassette, sub-family C (CFTR/MRP), member 1	1737.63	1890.55	1584.7	0.83519	-0.259823	0.35094	0.823993	12.6405	13.3434	8.18467	9.57384	10.1816	8.41751
89845	ABCC10	ATP-binding cassette, sub-family C (CFTR/MRP), member 10	277.291	307.982	246.6	0.795613	-0.329862	0.47638	0.889114	1.27513	2.7062	1.395	1.21772	1.385	1.6008
85320	ABCC11	ATP-binding cassette, sub-family C (CFTR/MRP), member 11	5.64622	1.3782	9.91424	6.15613	2.62202	0.191872	0.666498	0	0	0.0309997	0.100785	0	0.123039
1244	ABCC2	ATP-binding cassette, sub-family C (CFTR/MRP), member 2	42.6892	30.4683	54.9101	1.7814	0.833012	0.346522	0.821419	0.0896068	0.40281	0.17162	0.520768	0.261966	0.387328
8714	ABCC3	ATP-binding cassette, sub-family C (CFTR/MRP), member 3	504.585	271.855	737.316	2.70879	1.43765	0.008904	0.133353	2.53248	0.443492	2.74619	5.30215	3.79322	6.25621
10257	ABCC4	ATP-binding cassette, sub-family C (CFTR/MRP), member 4	1069.66	907.194	1232.14	1.35698	0.4404	0.255225	0.737117	8.96741	4.34189	3.86223	5.68557	11.6137	5.80507
10057	ABCC5	ATP-binding cassette, sub-family C (CFTR/MRP), member 5	1014.74	1221.32	808.146	0.659485	-0.600589	0.0468225	0.341914	6.88624	8.15958	5.44252	4.8923	5.04102	3.47203
368	ABCC6	ATP-binding cassette, sub-family C (CFTR/MRP), member 6	191.872	140.362	243.382	1.72622	0.787617	0.184846	0.656403	1.0269	0.517778	1.30217	1.60553	0.789641	2.43005
653190	ABCC6P1	ATP-binding cassette, sub-family C, member 6 pseudogene 1 (functional)	43.5347	40.8161	46.2533	1.13237	0.179345	0.884531	0.992815	0.850952	0.0161065	0.876847	0.867628	0.226482	0.854479
730013	ABCC6P2	ATP-binding cassette, sub-family C, member 6 pseudogene 2	100.023	68.8158	131.229	1.89414	0.921543	0.195369	0.672196	3.71529	3.48009	4.26576	7.36476	2.40308	11.3846
6833	ABCC8	ATP-binding cassette, sub-family C (CFTR/MRP), member 8	2.43765	1.3782	3.4971	2.27154	1.18367	0.623729	0.941093	0	0	0.031425	0	0.0855647	0
10060	ABCC9	ATP-binding cassette, sub-family C (CFTR/MRP), member 9	2985.29	3204.07	2766.5	0.860894	-0.216092	0.424526	0.859095	14.785	15.6426	14.2544	16.2192	12.5172	9.54562
215	ABCD1	ATP-binding cassette, sub-family D (ALD), member 1	152.177	181.028	123.325	0.678334	-0.559931	0.304677	0.786715	1.98116	2.08354	1.77144	1.29007	0.894508	1.68741
225	ABCD2	ATP-binding cassette, sub-family D (ALD), member 2	4.10713	3.44549	4.76877	1.33381	0.415555	0.890351	0.992926	0	0	0.0729141	0	0.10829	0
5825	ABCD3	ATP-binding cassette, sub-family D (ALD), member 3	1941.14	1464.4	2417.89	1.64547	0.7185	0.0061395	0.104386	14.6355	15.6685	15.1657	22.8526	28.7184	22.7197
5826	ABCD4	ATP-binding cassette, sub-family D (ALD), member 4	568.973	593.493	544.454	0.914189	-0.129436	0.694919	0.95985	7.439	7.33782	7.3849	6.2243	7.19386	6.64706
6059	ABCE1	ATP-binding cassette, sub-family E (OABP), member 1	2514.26	1997.47	3031.05	1.51256	0.596993	0.0224425	0.228178	18.5357	19.1701	16.8776	24.9102	33.1509	23.9036
23	ABCF1	ATP-binding cassette, sub-family F (GCN20), member 1	2342.83	2235.68	2449.98	1.09117	0.125871	0.644435	0.946681	3.69299	4.18512	3.03222	4.2357	3.22011	4.24912
10061	ABCF2	ATP-binding cassette, sub-family F (GCN20), member 2	1917.23	1712.06	2122.4	1.23538	0.304954	0.278453	0.760996	14.7925	15.2239	9.77721	19.3603	15.1332	14.0456
55324	ABCF3	ATP-binding cassette, sub-family F (GCN20), member 3	1076.06	1064.03	1088.09	1.01886	0.0269497	0.928363	0.997499	17.6454	17.3142	13.9603	17.1441	14.1671	17.7177
9619	ABCG1	ATP-binding cassette, sub-family G (WHITE), member 1	63.1836	51.0707	75.2965	1.47679	0.562466	0.444833	0.870934	0.72389	0.474377	0.397102	1.03284	0.843977	0.460364
9429	ABCG2	ATP-binding cassette, sub-family G (WHITE), member 2 (Junior blood group)	79.5865	88.3684	70.8045	0.794408	-0.332047	0.668019	0.95197	0.264669	1.35067	0.552503	0.65573	0.430199	0.608651
64137	ABCG4	ATP-binding cassette, sub-family G (WHITE), member 4	8.19745	14.6909	1.70403	0.12498	-3.00023	0.0797479	0.446491	0.0775093	0.267593	0.0989668	0.0514812	0	0
84696	ABHD1	abhydrolase domain containing 1	6.98316	7.80741	6.15891	0.804428	-0.313965	0.907909	0.995727	0.590593	0	0.0538637	0.0700479	0.0266657	0.377269
55347	ABHD10	abhydrolase domain containing 10	727.167	733.786	720.548	0.97822	-0.0317688	0.921327	0.996156	9.2391	10.5854	10.9641	10.4923	10.0175	9.39677
83451	ABHD11	abhydrolase domain containing 11	273.411	257.961	288.862	1.12023	0.163793	0.744776	0.970697	5.34824	2.29996	1.75098	3.09478	3.69983	3.50085
171022	ABHD11-AS1	ABHD11 antisense RNA 1 (tail to tail)	4.08564	3.1823	4.98898	1.5519	0.634034	0.833877	0.987316	0.515855	0	0.274443	0	0	1.15334
26090	ABHD12	abhydrolase domain containing 12	818.796	604.676	1032.92	1.70353	0.76853	0.0187583	0.203963	11.7648	7.55194	10.2083	14.1578	15.8328	19.5495
84945	ABHD13	abhydrolase domain containing 13	898.796	803.62	993.972	1.23296	0.302132	0.310683	0.79147	6.06316	6.36348	5.47451	6.87107	8.8724	6.18036
25864	ABHD14A	abhydrolase domain containing 14A	92.8086	88.2942	97.3229	1.09616	0.132453	0.835327	0.987912	2.64259	3.08861	3.63191	3.68713	2.92321	3.57779
100526760	ABHD14A-ACY1	ABHD14A-ACY1 readthrough (NMD candidate)	900.955	671.879	1130.03	1.67503	0.744187	0.0245378	0.238634	13.5375	12.3053	16.166	24.2936	16.6834	28.375
84836	ABHD14B	abhydrolase domain containing 14B	378.438	359.479	397.397	1.1037	0.142345	0.717744	0.965656	6.42823	4.63989	4.79274	5.22344	7.40624	4.75675
116236	ABHD15	abhydrolase domain containing 15	176.18	154.061	198.3	1.28227	0.358704	0.48714	0.893913	1.90908	1.79158	1.71792	2.59639	1.58602	2.645
7920	ABHD16A	abhydrolase domain containing 16A	492.875	430.263	555.487	1.28505	0.36183	0.308129	0.78972	0.902686	1.03578	0.982163	1.05953	1.2189	1.42401
140701	ABHD16B	abhydrolase domain containing 16B	26.0596	33.3357	18.7835	0.558192	-0.841167	0.451659	0.874959	0.377814	1.18579	0.657828	0.0950538	0.390796	0.716727
81926	ABHD17A	abhydrolase domain containing 17A	635.586	730.963	540.209	0.736079	-0.442067	0.192408	0.667007	17.2051	16.6957	16.3399	12.3365	9.25765	14.7298
51104	ABHD17B	abhydrolase domain containing 17B	687.202	611.428	762.975	1.24331	0.314182	0.326312	0.806459	7.03573	7.46416	6.32587	7.06805	10.0621	8.48395
58489	ABHD17C	abhydrolase domain containing 17C	1301.14	667.743	1934.54	2.88957	1.53085	4.03178e-05	0.00275329	11.6572	5.83748	15.5444	30.4154	26.2558	37.9869
11057	ABHD2	abhydrolase domain containing 2	3384.43	2588.47	4180.39	1.61036	0.68738	0.00714223	0.116997	12.0824	10.0161	11.294	19.1717	16.8749	17.2028
171586	ABHD3	abhydrolase domain containing 3	328.586	135.852	521.32	3.80387	1.92747	0.00012051	0.00658217	1.4775	1.60247	3.01446	5.17935	6.47832	11.3119
63874	ABHD4	abhydrolase domain containing 4	431.708	426.95	436.467	1.02145	0.0306243	0.941143	0.999895	8.48503	4.59899	6.94328	7.60309	7.71479	5.07336
51099	ABHD5	abhydrolase domain containing 5	404.62	282.158	527.081	1.86378	0.898231	0.038201	0.307128	2.27909	2.36049	1.60536	2.85091	6.23795	2.52061
57406	ABHD6	abhydrolase domain containing 6	219.927	144.043	295.812	2.04534	1.03234	0.0477994	0.346304	2.72753	1.68676	2.65807	4.38793	2.98092	6.79349
79575	ABHD8	abhydrolase domain containing 8	205.051	234.005	176.097	0.750335	-0.414393	0.376146	0.837845	4.66984	4.9542	3.62727	3.344	3.46843	3.01043
10006	ABI1	abl-interactor 1	1322.31	1215.96	1428.67	1.1714	0.228234	0.403612	0.849317	12.9258	12.5513	10.891	14.2403	15.726	12.2733
10152	ABI2	abl-interactor 2	4182.27	4706.82	3657.72	0.774926	-0.36787	0.193769	0.669476	21.618	27.6189	26.4299	19.7335	25.7303	13.2313
51225	ABI3	ABI family, member 3	75.6495	73.9134	77.3857	1.04366	0.0616519	0.945313	1	1.48517	1.243	1.13779	1.74869	0.477928	1.70655
25890	ABI3BP	ABI family, member 3 (NESH) binding protein	106.203	120.219	92.1881	0.76655	-0.383548	0.587639	0.927392	1.241	0.304068	1.58455	0.822754	0.956853	0.634197
25	ABL1	ABL proto-oncogene 1, non-receptor tyrosine kinase	4010.99	4439.59	3582.39	0.804063	-0.31462	0.229048	0.70979	24.9572	30.3809	29.6718	26.9852	19.8371	20.9688
27	ABL2	ABL proto-oncogene 2, non-receptor tyrosine kinase	1052.53	1017.28	1087.78	1.06761	0.094391	0.761081	0.972526	2.14878	1.44781	1.74354	2.30651	1.95755	1.4107
3983	ABLIM1	actin binding LIM protein 1	2043.38	1695.32	2391.44	1.40501	0.490579	0.074775	0.432958	8.57362	9.08869	6.51011	12.4919	9.26	11.6557
84448	ABLIM2	actin binding LIM protein family, member 2	23.392	20.0321	26.752	1.32011	0.400655	0.746315	0.970709	0.0227569	0.237334	0.179184	0.434556	0.0791166	0.0746234
22885	ABLIM3	actin binding LIM protein family, member 3	97.7	101.234	94.1657	0.929832	-0.104959	0.908365	0.995727	0.862188	0.0738248	1.04408	0.301101	0.901841	0.642557
28	ABO	ABO blood group (transferase A, alpha 1-3-N-acetylgalactosaminyltransferase; transferase B, alpha 1-3-galactosyltransferase)	9.23946	16.7749	1.70403	0.110231	-3.1814	0.0514177	0.359006	0.424951	0.41679	0.411056	0.128296	0	0
29	ABR	active BCR-related	2830.92	2592.21	3069.62	1.18031	0.239167	0.356065	0.826042	16.6796	15.2465	14.0616	20.4425	15.8788	17.3101
58527	ABRACL	ABRA C-terminal like	968.257	621.561	1314.95	2.10638	1.07477	0.000396759	0.0153389	26.8544	33.3339	26.6997	49.8655	69.3598	61.7623
29777	ABT1	activator of basal transcription 1	1460.73	1385.34	1536.12	1.104	0.142746	0.615309	0.93955	22.5077	26.0569	23.6448	26.3928	21.6221	30.4546
80325	ABTB1	ankyrin repeat and BTB (POZ) domain containing 1	111.098	109.183	113.013	1.03399	0.0482284	0.949899	1	2.8768	1.58352	1.74914	3.16834	0.723669	2.38025
25841	ABTB2	ankyrin repeat and BTB (POZ) domain containing 2	187.042	206.451	167.633	0.811388	-0.301536	0.625161	0.94148	2.56291	1.85232	0.614241	0.867663	2.24132	0.919789
30	ACAA1	acetyl-CoA acyltransferase 1	1195.98	701.152	1690.82	2.4013	1.26382	0.000222905	0.01024	11.9257	10.2894	12.7609	27.4343	17.5623	37.3404
10449	ACAA2	acetyl-CoA acyltransferase 2	3214.78	2577.73	3851.83	1.48908	0.574426	0.0488149	0.349845	59.4858	47.0954	50.609	85.8044	53.6909	90.4518
31	ACACA	acetyl-CoA carboxylase alpha	2867.18	2853.52	2880.84	1.00558	0.00803109	0.975437	1	9.49839	11.3348	8.80391	10.0993	9.82939	9.53002
32	ACACB	acetyl-CoA carboxylase beta	193.251	231.701	154.8	0.667493	-0.583175	0.238367	0.7203	1.29268	0.744754	0.917901	0.580423	0.787931	0.585895
80724	ACAD10	acyl-CoA dehydrogenase family, member 10	469.76	464.686	474.834	1.02023	0.0288951	0.940524	0.999861	5.65886	3.68555	4.01413	4.9243	4.43137	4.11772
84129	ACAD11	acyl-CoA dehydrogenase family, member 11	289.176	335.935	242.416	0.719398	-0.475137	0.292566	0.773356	3.53373	3.7631	3.83301	1.86096	4.05537	2.0864
27034	ACAD8	acyl-CoA dehydrogenase family, member 8	549.221	462.954	635.488	1.36799	0.45206	0.181052	0.651807	8.20352	8.93029	7.70258	13.2076	10.5287	9.93077
28976	ACAD9	acyl-CoA dehydrogenase family, member 9	817.87	814.114	821.627	1.00657	0.00945016	0.978474	1	12.0112	10.3782	8.64294	12.1103	9.30724	9.42329
33	ACADL	acyl-CoA dehydrogenase, long chain	18.0244	7.11832	28.9306	4.09065	2.03233	0.444693	0.870934	0.342971	0	0	0	1.40917	0
34	ACADM	acyl-CoA dehydrogenase, C-4 to C-12 straight chain	1278.76	1181.06	1376.45	1.16231	0.216997	0.492782	0.895577	16.7149	17.9167	14.8356	16.8995	27.9382	12.6214
35	ACADS	acyl-CoA dehydrogenase, C-2 to C-3 short chain	246.205	166.494	325.915	1.94969	0.963247	0.0415274	0.320823	3.21513	2.22839	3.90616	6.97264	4.65585	6.46517
36	ACADSB	acyl-CoA dehydrogenase, short/branched chain	360.758	261.885	459.63	1.74958	0.807011	0.0398937	0.313362	1.8687	1.99394	1.35908	2.67104	3.43983	2.90166
37	ACADVL	acyl-CoA dehydrogenase, very long chain	3588.23	2652.79	4523.67	1.70149	0.766796	0.00927949	0.136962	49.6939	25.5659	35.9648	60.1995	58.3385	68.0022
176	ACAN	aggrecan	11.9361	19.2603	4.6119	0.244521	-2.03197	0.180483	0.651436	0.0276017	0.0942994	0.132161	0.053471	0.00872366	0
9744	ACAP1	ArfGAP with coiled-coil, ankyrin repeat and PH domains 1	10.2894	18.0228	2.55604	0.150035	-2.73663	0.103521	0.510246	0.364831	0.279898	0.207036	0.121159	0	0
23527	ACAP2	ArfGAP with coiled-coil, ankyrin repeat and PH domains 2	1574.61	1521.75	1627.47	1.0668	0.0932898	0.73543	0.969074	8.4566	7.28175	9.21897	8.5844	10.535	7.42592
116983	ACAP3	ArfGAP with coiled-coil, ankyrin repeat and PH domains 3	531.209	502.061	560.357	1.11126	0.152194	0.707476	0.961797	4.60866	6.53617	4.64821	8.56877	3.44658	5.31164
38	ACAT1	acetyl-CoA acetyltransferase 1	745.065	678.667	811.463	1.19274	0.254285	0.495228	0.895829	15.007	14.2272	8.51621	21.9919	12.3409	10.2255
39	ACAT2	acetyl-CoA acetyltransferase 2	2520.53	2354.88	2686.17	1.1358	0.183711	0.511846	0.901742	33.1981	51.846	35.7122	42.1087	55.1123	38.9553
64746	ACBD3	acyl-CoA binding domain containing 3	1458.84	1598.08	1319.61	0.823754	-0.279715	0.328942	0.807906	20.5842	13.4268	18.7307	14.0167	14.0174	14.9454
79777	ACBD4	acyl-CoA binding domain containing 4	46.9065	37.9785	55.8344	1.46177	0.547718	0.524824	0.904652	0.479195	0.255304	0.558979	0.667993	0.302904	0.888849
91452	ACBD5	acyl-CoA binding domain containing 5	1074.48	797.782	1351.18	1.69018	0.757181	0.0138254	0.17132	7.16745	4.85247	7.56668	11.0544	12.7292	9.24616
84320	ACBD6	acyl-CoA binding domain containing 6	1418.94	1302.29	1535.59	1.17477	0.232373	0.408434	0.851887	26.8762	34.8332	33.224	43.4784	36.2202	31.26
414149	ACBD7	acyl-CoA binding domain containing 7	204.006	226.039	181.972	0.803188	-0.31619	0.507739	0.899906	2.84183	2.48663	2.58082	1.96367	2.65448	1.70512
84680	ACCS	1-aminocyclopropane-1-carboxylate synthase homolog (Arabidopsis)(non-functional)	54.8379	58.1308	51.5451	0.887684	-0.171882	0.844625	0.988379	1.18472	0.833171	0.941231	1.02003	1.43118	0.204054
65057	ACD	adrenocortical dysplasia homolog (mouse)	210.641	194.589	226.692	1.16034	0.214545	0.652833	0.949198	3.51974	2.94052	3.69902	3.3868	3.64535	4.60057
1636	ACE	angiotensin I converting enzyme	27.2848	26.7811	27.7886	1.02294	0.0327252	0.986047	1	0.0701282	0.193352	0.333296	0.142324	0.206867	0.264804
59272	ACE2	angiotensin I converting enzyme 2	1339.59	663.455	2015.72	3.03646	1.60239	0.0247555	0.239547	1.9481	1.50125	18.1447	13.7382	23.9136	28.6532
340485	ACER2	alkaline ceramidase 2	236.406	133.036	339.776	2.5399	1.34477	0.0100668	0.144276	1.73246	1.24607	2.47607	5.41015	2.64989	5.6619
55331	ACER3	alkaline ceramidase 3	734.712	714.383	755.041	1.05439	0.0764091	0.865013	0.991122	4.48026	4.22833	2.59208	2.12876	7.30876	2.45787
43	ACHE	acetylcholinesterase (Yt blood group)	109.398	149.929	68.8665	0.457781	-1.12727	0.0793388	0.445516	1.01491	0.654461	1.67322	0.387414	0.530927	0.605103
22985	ACIN1	apoptotic chromatin condensation inducer 1	2252.63	2139.12	2366.13	1.1012	0.139077	0.629751	0.942906	13.2953	19.5159	14.0912	21.6319	13.3321	16.0762
1238	ACKR2	atypical chemokine receptor 2	51.8567	60.5545	43.159	0.714276	-0.485447	0.593922	0.930166	1.44256	0.503959	0.482407	0.171097	0.898832	0.626624
57007	ACKR3	atypical chemokine receptor 3	906.018	898.637	913.398	1.01084	0.0155523	0.967043	1	11.2704	18.6778	20.3	16.769	10.1354	22.9989
51554	ACKR4	atypical chemokine receptor 4	5.16661	4.598	5.73522	1.27848	0.354427	0.911006	0.995727	0.0755416	0.0271666	0.0107171	0.0627178	0.0795843	0
47	ACLY	ATP citrate lyase	6688.18	6314.35	7062.02	1.1136	0.155236	0.546325	0.914241	44.3244	50.9001	36.5624	46.7741	46.2975	51.4294
130013	ACMSD	aminocarboxymuconate semialdehyde decarboxylase	5.59515	6.89633	4.29398	0.642475	-0.638288	0.723249	0.966916	0.359616	0.129327	0.114793	0.34833	0.0284146	0
57001	ACN9	ACN9 homolog (S. cerevisiae)	270.812	239.122	302.503	1.26172	0.335393	0.433459	0.865205	4.86338	5.01235	3.87478	5.90895	6.74822	4.56156
48	ACO1	aconitase 1, soluble	2226.78	2302.47	2151.09	0.930712	-0.103594	0.686501	0.957446	23.5574	26.8335	24.6283	21.1719	24.5731	23.3483
50	ACO2	aconitase 2, mitochondrial	3244.17	3382.54	3105.79	0.915469	-0.127417	0.630377	0.942906	58.8189	43.5219	43.4094	47.4112	39.4167	44.7544
641371	ACOT1	acyl-CoA thioesterase 1	437.26	424.985	449.534	1.05275	0.0741589	0.855898	0.990932	8.14345	11.988	11.0943	14.6173	7.09593	10.8221
26027	ACOT11	acyl-CoA thioesterase 11	259.686	176.442	342.931	1.93343	0.951165	0.0467403	0.341846	1.99675	2.04426	2.09015	4.10215	2.25143	5.25529
55856	ACOT13	acyl-CoA thioesterase 13	598.113	514.545	681.682	1.31938	0.39986	0.302377	0.783796	4.85999	3.59542	5.3012	4.38851	4.77484	8.62651
10965	ACOT2	acyl-CoA thioesterase 2	674.121	660.354	687.889	1.03639	0.0515661	0.887991	0.992815	8.56227	12.7723	10.9973	13.3903	6.98154	12.6264
122970	ACOT4	acyl-CoA thioesterase 4	22.7126	16.4769	28.9484	1.76548	0.820063	0.434733	0.865733	0.635415	0.376371	0.190899	0.496516	0.779677	0.779967
11332	ACOT7	acyl-CoA thioesterase 7	334.447	280.307	388.586	1.38478	0.469658	0.263101	0.744265	6.25574	3.96685	3.66232	5.29978	7.63424	6.02847
10005	ACOT8	acyl-CoA thioesterase 8	235.591	284.044	187.137	0.656732	-0.606624	0.178045	0.648439	9.42866	9.96627	9.22315	7.32351	5.40018	5.86994
23597	ACOT9	acyl-CoA thioesterase 9	471.78	441.634	501.927	1.13162	0.178395	0.627093	0.942333	9.00692	12.1689	9.04997	9.38407	14.0436	10.4873
51	ACOX1	acyl-CoA oxidase 1, palmitoyl	2228.03	1714.26	2741.8	1.59398	0.672635	0.0103081	0.146327	7.91856	7.44222	8.68401	11.3858	13.1317	13.4264
8309	ACOX2	acyl-CoA oxidase 2, branched chain	195.929	204.56	187.297	0.909396	-0.137019	0.838131	0.988057	2.03421	3.64825	4.68873	3.37777	0.801564	5.04028
8310	ACOX3	acyl-CoA oxidase 3, pristanoyl	523.845	584.082	463.608	0.790834	-0.338553	0.340954	0.817074	7.28007	8.06037	8.58183	7.68304	5.03113	6.03615
52	ACP1	acid phosphatase 1, soluble	4171.82	3448.13	4895.5	1.41487	0.500671	0.0420777	0.322812	64.7071	64.2214	61.2462	85.931	91.34	88.8731
53	ACP2	acid phosphatase 2, lysosomal	948.494	947.325	949.664	0.997986	-0.00290841	0.993699	1	14.5781	18.1623	13.8012	16.7412	12.1317	16.8239
54	ACP5	acid phosphatase 5, tartrate resistant	166.326	160.405	172.246	1.06935	0.0967334	0.868577	0.991122	3.03451	2.09348	4.38855	3.95902	1.93772	4.17225
51205	ACP6	acid phosphatase 6, lysophosphatidic	377.183	199.67	554.696	2.77518	1.47258	0.000355878	0.0143489	5.63438	2.96053	4.40842	13.987	10.5354	11.1842
55	ACPP	acid phosphatase, prostate	273.514	346.216	200.811	0.579094	-0.788131	0.102581	0.508118	4.12988	4.13657	2.05719	2.14194	2.68788	1.11258
49	ACR	acrosin	12.0659	14.9708	9.16096	0.610689	-0.71149	0.545306	0.914146	0.311678	0.480373	0.492715	0.369669	0.16887	0.238919
84519	ACRBP	acrosin binding protein	5.98897	3.32428	8.65366	2.46288	1.30035	0.396825	0.846562	0	0.139578	0.068829	0.0716079	0.184002	0.26997
93953	ACRC	acidic repeat containing	8.02151	5.9233	10.1197	1.65437	0.72628	0.669818	0.952021	0	0.138056	0.0816938	0	0.157729	0.20599
56	ACRV1	acrosomal vesicle protein 1	11.7155	4.24308	19.188	4.28585	2.09958	0.240977	0.722932	0	0.120921	0.107331	0	0.123983	0.852001
23205	ACSBG1	acyl-CoA synthetase bubblegum family member 1	8.55956	5.74382	11.3753	1.9207	0.941634	0.583471	0.925886	0.0399083	0.014352	0.161362	0.287158	0	0.142763
81616	ACSBG2	acyl-CoA synthetase bubblegum family member 2	8.86556	11.226	6.50517	0.584112	-0.775683	0.641645	0.946262	0.187534	0.159408	0.0290244	0	0.107766	0.101645
80221	ACSF2	acyl-CoA synthetase family member 2	1017.82	996.852	1038.79	1.03971	0.0561756	0.869332	0.991122	18.622	9.46632	16.7156	13.8591	13.6887	18.3652
197322	ACSF3	acyl-CoA synthetase family member 3	295.66	326.761	264.559	0.80835	-0.306949	0.50691	0.8996	3.63487	2.57635	2.17149	3.21902	1.37858	2.0647
2180	ACSL1	acyl-CoA synthetase long-chain family member 1	315.669	243.055	388.283	1.59962	0.67773	0.256881	0.738427	3.69111	1.62805	0.793703	2.4986	5.76387	1.4569
2181	ACSL3	acyl-CoA synthetase long-chain family member 3	3074.88	3309.19	2840.57	0.855564	-0.225053	0.392137	0.846268	29.5557	31.4895	28.5043	21.8016	31.4587	22.8087
2182	ACSL4	acyl-CoA synthetase long-chain family member 4	3721.93	3403.6	4040.25	1.18634	0.246517	0.698979	0.960729	49.3188	14.811	8.74107	9.38605	63.5192	13.387
51703	ACSL5	acyl-CoA synthetase long-chain family member 5	714.349	375.683	1053.02	2.79545	1.48308	0.0065295	0.109246	3.03044	1.08982	7.46832	9.57703	8.58917	14.2017
23305	ACSL6	acyl-CoA synthetase long-chain family member 6	71.1225	74.3495	67.8955	0.910389	-0.135445	0.853431	0.990225	0.479437	0.369466	0.382602	0.246411	0.400468	0.45429
6296	ACSM3	acyl-CoA synthetase medium-chain family member 3	953.078	894.338	1011.82	1.13095	0.177534	0.726685	0.968209	28.1854	5.16056	11.2408	9.01014	22.5955	17.9851
84532	ACSS1	acyl-CoA synthetase short-chain family member 1	203.968	278.072	129.863	0.465655	-1.10267	0.0314594	0.274161	2.64838	2.05688	1.98977	1.13553	0.613039	1.2973
55902	ACSS2	acyl-CoA synthetase short-chain family member 2	921.547	826.004	1017.09	1.22594	0.293888	0.327199	0.806837	8.90257	10.649	10.9037	12.0968	11.448	13.3834
79611	ACSS3	acyl-CoA synthetase short-chain family member 3	713.421	1132.27	294.576	0.259483	-1.94629	0.000155119	0.00798385	10.2974	19.8468	13.9527	2.76072	7.51339	1.30702
58	ACTA1	actin, alpha 1, skeletal muscle	1896.24	1984.62	1807.85	0.907944	-0.139325	0.602548	0.934253	52.782	56.3717	47.9571	57.524	43.9599	39.952
59	ACTA2	actin, alpha 2, smooth muscle, aorta	2604.59	3531.43	1677.75	0.472622	-1.08124	0.00185028	0.0459135	78.0376	89.2651	58.7272	39.4906	18.5606	46.0553
100132116	ACTA2-AS1	ACTA2 antisense RNA 1	865.895	1130.72	601.072	0.52864	-0.919642	0.0206571	0.216106	21.6769	26.4791	17.3971	11.7336	5.58656	16.3419
60	ACTB	actin, beta	102755	108808	96701.2	0.884936	-0.176355	0.484247	0.892748	2360.24	2680.68	2059.23	2123.65	1822.21	2239.37
70	ACTC1	actin, alpha, cardiac muscle 1	169.131	278.964	59.2979	0.211985	-2.23797	0.00388006	0.0775443	5.92985	1.78205	1.28651	0.356556	0.240143	1.21131
71	ACTG1	actin, gamma 1	297060	293414	300707	1.02156	0.0307702	0.904204	0.995409	4042.19	3695.91	3973.41	4638.2	3217.56	3971.64
648740	ACTG1P4	actin, gamma 1 pseudogene 4	19.9592	26.8124	13.1061	0.489547	-1.03048	0.382238	0.839847	0.522943	0.730128	0.353496	0.408631	0.0388891	0.311785
72	ACTG2	actin, gamma 2, smooth muscle, enteric	471.305	312.852	629.757	2.01288	1.00926	0.0615582	0.393006	15.6739	3.75781	8.28999	27.6244	8.16944	18.9631
170487	ACTL10	actin-like 10	14.3961	13.6945	15.0976	1.09978	0.137214	0.945904	1	0.421103	0.173073	0.204831	0.183133	0	0.645599
86	ACTL6A	actin-like 6A	1344.94	1333.47	1356.41	1.01354	0.0193986	0.948812	1	20.6725	27.5031	20.9932	21.0167	30.9078	17.913
87	ACTN1	actinin, alpha 1	7234.96	7290.64	7179.27	0.98148	-0.0269689	0.91771	0.996099	81.8694	73.4205	71.648	87.6184	60.4264	72.0084
88	ACTN2	actinin, alpha 2	23.2082	35.7863	10.63	0.29981	-1.73788	0.172717	0.639561	0.656554	0.0601014	0.116856	0.0330363	0.05282	0.149461
89	ACTN3	actinin, alpha 3	26.8746	44.654	9.09512	0.205908	-2.27993	0.0831836	0.456308	0.842387	0.0131714	0.709267	0.0810882	0.127332	0.109183
81	ACTN4	actinin, alpha 4	12766.6	10019.9	15513.2	1.54339	0.626098	0.0352194	0.293323	121.491	76.885	100.139	153.445	110.459	188.292
55860	ACTR10	actin-related protein 10 homolog (S. cerevisiae)	1081.71	1014.14	1149.28	1.12903	0.175089	0.589672	0.928501	15.1687	17.3447	16.4644	11.8676	25.116	17.9236
10121	ACTR1A	ARP1 actin-related protein 1 homolog A, centractin alpha (yeast)	3458.61	3635.63	3281.59	0.898726	-0.154048	0.561733	0.919507	46.7318	62.9019	40.2402	47.3248	45.0409	40.7614
10120	ACTR1B	ARP1 actin-related protein 1 homolog B, centractin beta (yeast)	1340.48	1434.38	1246.58	0.866459	-0.206797	0.466874	0.884412	29.0681	23.5303	22.4324	23.8495	18.1693	22.05
10097	ACTR2	ARP2 actin-related protein 2 homolog (yeast)	14610.7	11762.3	17459.2	1.48018	0.565769	0.0472761	0.344158	108.024	119.241	124.516	127.497	244.211	147.47
10096	ACTR3	ARP3 actin-related protein 3 homolog (yeast)	5071.96	4529.56	5614.36	1.23503	0.304551	0.266422	0.748563	29.3952	34.668	26.9732	29.4688	49.2784	32.8562
57180	ACTR3B	ARP3 actin-related protein 3 homolog B (yeast)	311.845	242.933	380.758	1.56576	0.646867	0.125811	0.557197	5.53043	4.19544	3.25553	7.67551	6.92211	5.4791
653857	ACTR3C	ARP3 actin-related protein 3 homolog C (yeast)	48.3277	40.5766	56.0788	1.37635	0.460851	0.557513	0.917421	1.15986	1.32858	0.895882	1.26017	1.62924	1.69038
79913	ACTR5	ARP5 actin-related protein 5 homolog (yeast)	171.259	219.589	122.928	0.558994	-0.839096	0.115657	0.537728	3.74021	4.05291	2.702	2.69669	1.92871	1.203
64431	ACTR6	ARP6 actin-related protein 6 homolog (yeast)	281.836	234.101	329.572	1.40477	0.490335	0.32533	0.805311	3.11768	2.28664	3.82363	2.79278	7.39018	2.88602
93973	ACTR8	ARP8 actin-related protein 8 homolog (yeast)	838.851	808.436	869.266	1.07094	0.0988754	0.74226	0.970112	8.49088	10.4001	7.47096	9.3621	9.50148	9.02202
84517	ACTRT3	actin-related protein T3	52.0108	75.5126	28.509	0.378433	-1.40189	0.10195	0.506074	1.85771	1.73043	0.894357	0.455119	1.02027	0.217886
90	ACVR1	activin A receptor, type I	1046.9	1298.65	795.153	0.610157	-0.712749	0.0183828	0.201985	13.1134	17.8767	18.1119	10.3286	11.5601	8.01702
91	ACVR1B	activin A receptor, type IB	2593.39	2111.78	3075.01	1.45137	0.537416	0.0560746	0.373412	20.9762	15.151	15.7383	22.0545	22.3234	29.5368
130399	ACVR1C	activin A receptor, type IC	16.1923	15.9929	16.3916	1.00982	0.0140918	1	1	0	0.130506	0.0772261	0.0743927	0.076463	0.0601004
92	ACVR2A	activin A receptor, type IIA	879.415	799.929	958.901	1.19445	0.256345	0.41046	0.85201	5.06377	4.73091	6.61081	5.59375	7.08906	6.78816
93	ACVR2B	activin A receptor, type IIB	1810.1	1804.05	1816.16	1.00447	0.00643154	0.982178	1	7.22472	4.84146	6.59958	6.44506	6.24505	5.90317
100128640	ACVR2B-AS1	ACVR2B antisense RNA 1	17.7166	18.4797	16.9535	0.928636	-0.106815	0.92872	0.997582	0.678583	0.104587	0.092833	0.241452	0.137873	0.39013
94	ACVRL1	activin A receptor type II-like 1	430.965	508.488	353.442	0.692122	-0.530903	0.227358	0.708761	4.33958	3.96535	5.06468	3.33099	1.54407	4.19014
95	ACY1	aminoacylase 1	870.454	637.824	1103.08	1.72232	0.784354	0.019514	0.209355	11.6746	10.4962	13.6892	21.2594	14.2796	25.2841
91703	ACY3	aspartoacylase (aminocyclase) 3	0.459399	0.918798	0	0.104842	-3.25372	0.451623	0.874959	0	0	0.079884	0	0	0
97	ACYP1	acylphosphatase 1, erythrocyte (common) type	55.908	57.6597	54.1563	0.935932	-0.0955251	0.911871	0.995727	1.67836	2.28944	2.46321	2.65876	2.52423	0.897142
98	ACYP2	acylphosphatase 2, muscle type	129.295	92.9296	165.66	1.77138	0.824871	0.143588	0.594378	2.74549	2.65686	3.52679	4.44833	4.57528	6.60709
100	ADA	adenosine deaminase	207.37	300.024	114.715	0.381009	-1.3921	0.00556717	0.0985878	7.80415	7.93284	7.3718	3.30579	1.81215	3.51343
161823	ADAL	adenosine deaminase-like	229.68	240.043	219.317	0.910913	-0.134615	0.767283	0.972928	1.77681	1.85651	1.93146	2.03336	1.69989	1.31703
102	ADAM10	ADAM metallopeptidase domain 10	5915.61	5530.77	6300.45	1.13623	0.18425	0.495244	0.895829	46.6163	38.1741	44.6011	38.6056	62.1119	45.349
4185	ADAM11	ADAM metallopeptidase domain 11	15.3493	20.3429	10.3556	0.511378	-0.967539	0.511095	0.901518	0.180145	0.0996684	0.259505	0.0306798	0.254021	0
8038	ADAM12	ADAM metallopeptidase domain 12	1217.38	1689.32	745.449	0.440498	-1.18279	0.00859936	0.130433	3.91482	3.52409	12.2869	2.38829	2.75863	3.54146
8751	ADAM15	ADAM metallopeptidase domain 15	947.278	782.107	1112.45	1.41946	0.505341	0.115844	0.537964	9.91188	7.14044	6.82759	14.7054	9.0146	9.77099
6868	ADAM17	ADAM metallopeptidase domain 17	2032.92	2147.41	1918.43	0.890962	-0.166565	0.538528	0.910637	24.8772	23.3509	23.0613	19.1765	27.0876	16.9816
8728	ADAM19	ADAM metallopeptidase domain 19	1267.83	1373.16	1162.5	0.842091	-0.247952	0.445871	0.871245	6.48397	9.76398	8.54143	6.40201	5.07303	9.00724
8759	ADAM1A	ADAM metallopeptidase domain 1A, pseudogene	125.9	120.382	131.417	1.08502	0.117721	0.844595	0.988379	1.20281	2.08556	1.70949	2.27069	1.22193	1.86966
8748	ADAM20	ADAM metallopeptidase domain 20	2.44415	4.8883	0	0.0242244	-5.3674	0.0644652	0.402404	0.131088	0	0.0743905	0	0	0
317760	ADAM20P1	ADAM metallopeptidase domain 20 pseudogene 1	4.41488	7.69375	1.13602	0.164169	-2.60675	0.21098	0.691092	0.140645	0	0.153927	0.0444837	0	0
8747	ADAM21	ADAM metallopeptidase domain 21	18.1755	20.8839	15.4672	0.737782	-0.438734	0.683459	0.956461	0.228978	0.477608	0.224149	0.253477	0.188161	0.232083
53616	ADAM22	ADAM metallopeptidase domain 22	156.541	170.346	142.736	0.835774	-0.258815	0.629511	0.942906	0.789806	0.705503	0.607242	0.416002	0.785102	0.539246
8745	ADAM23	ADAM metallopeptidase domain 23	279.508	306.372	252.645	0.819781	-0.286689	0.56159	0.919507	1.2249	1.75496	2.76931	1.2312	1.29458	2.13831
10863	ADAM28	ADAM metallopeptidase domain 28	282.013	185.275	378.75	2.0347	1.02482	0.116892	0.540471	0.615926	0.282415	1.79898	0.873588	1.7958	2.80466
203102	ADAM32	ADAM metallopeptidase domain 32	6.80083	9.15081	4.45086	0.487209	-1.03739	0.647566	0.947853	0	0.273509	0.123766	0	0.197954	0
80332	ADAM33	ADAM metallopeptidase domain 33	9.86787	9.54306	10.1927	1.06507	0.0909472	0.966597	1	0.0931498	0.0669979	0.0849551	0.103116	0.0588809	0.0952062
101	ADAM8	ADAM metallopeptidase domain 8	74.3106	91.8326	56.7886	0.619108	-0.691737	0.357899	0.828148	1.53512	0.363999	1.08416	0.6536	0.490513	0.673868
8754	ADAM9	ADAM metallopeptidase domain 9	4826.36	4414.47	5238.25	1.18439	0.24414	0.409508	0.85201	51.9496	30.4913	44.3285	38.1627	64.5466	46.4771
27299	ADAMDEC1	ADAM-like, decysin 1	374.307	512.312	236.303	0.460252	-1.1195	0.368021	0.834611	3.40278	0.0719837	20.478	0.276974	0.933124	9.50242
9510	ADAMTS1	ADAM metallopeptidase with thrombospondin type 1 motif, 1	2315.66	2980.77	1650.55	0.551752	-0.857908	0.000824766	0.0258911	22.9257	27.3281	25.3092	13.6185	14.8978	12.8475
81794	ADAMTS10	ADAM metallopeptidase with thrombospondin type 1 motif, 10	235.712	348.114	123.31	0.353622	-1.49972	0.00458449	0.0866579	2.59378	3.18189	3.07647	1.79273	0.624195	0.698644
81792	ADAMTS12	ADAM metallopeptidase with thrombospondin type 1 motif, 12	1150.54	1468.18	832.891	0.564321	-0.825413	0.0272728	0.252801	8.84091	12.3102	13.6677	4.20505	5.23039	9.80062
11093	ADAMTS13	ADAM metallopeptidase with thrombospondin type 1 motif, 13	58.857	69.817	47.8969	0.679863	-0.556684	0.501484	0.898639	0.256115	0.512585	0.720385	0.246536	0.183009	0.56432
140766	ADAMTS14	ADAM metallopeptidase with thrombospondin type 1 motif, 14	28.6613	39.1605	18.162	0.467356	-1.09741	0.413501	0.853543	0.439334	0.0162046	0.388356	0.311755	0.0142414	0.067163
170689	ADAMTS15	ADAM metallopeptidase with thrombospondin type 1 motif, 15	627.933	1147.7	108.17	0.0939004	-3.41272	4.05313e-18	1.08792e-14	5.34124	10.2496	8.24701	0.690014	0.896711	0.640746
170690	ADAMTS16	ADAM metallopeptidase with thrombospondin type 1 motif, 16	159.706	246.789	72.6236	0.293279	-1.76965	0.0217901	0.223935	2.14615	2.97257	0.809038	0.122183	1.23257	0.3729
170691	ADAMTS17	ADAM metallopeptidase with thrombospondin type 1 motif, 17	60.9902	40.7078	81.2725	1.99248	0.994565	0.292311	0.773119	0.375769	0.0346502	0.340368	0.597294	0.176623	0.695091
170692	ADAMTS18	ADAM metallopeptidase with thrombospondin type 1 motif, 18	17.7371	24.6118	10.8624	0.441485	-1.17956	0.275595	0.758481	0.154743	0.0890392	0.241489	0.0742297	0.0652098	0.0738077
171019	ADAMTS19	ADAM metallopeptidase with thrombospondin type 1 motif, 19	552.414	732.495	372.333	0.505856	-0.983202	0.014727	0.176772	3.53605	8.53514	4.9639	3.09832	3.48535	2.00818
103689846	ADAMTS19-AS1	ADAMTS19 antisense RNA 1	27.7463	28.4795	27.013	0.943407	-0.0840479	0.939626	0.999813	1.16412	1.61876	1.48639	1.24571	1.71698	1.06423
9509	ADAMTS2	ADAM metallopeptidase with thrombospondin type 1 motif, 2	328.623	523.168	134.079	0.255147	-1.9706	1.3297e-05	0.00118406	1.69971	3.63031	3.37106	0.783189	0.730813	0.694453
80070	ADAMTS20	ADAM metallopeptidase with thrombospondin type 1 motif, 20	59.267	41.4541	77.0799	1.87175	0.904385	0.288028	0.768692	0.563926	0.160711	0.135857	0.736157	0.302658	0.520188
9508	ADAMTS3	ADAM metallopeptidase with thrombospondin type 1 motif, 3	996.753	1029.59	963.921	0.933734	-0.0989157	0.882341	0.992815	6.15027	9.85697	4.98554	1.76297	16.5705	1.54295
9507	ADAMTS4	ADAM metallopeptidase with thrombospondin type 1 motif, 4	241.027	328.155	153.9	0.467653	-1.09649	0.0353963	0.294144	3.40765	2.30916	3.19434	0.631305	1.90479	1.58673
11096	ADAMTS5	ADAM metallopeptidase with thrombospondin type 1 motif, 5	520.807	690.562	351.053	0.506711	-0.980766	0.00542063	0.0968139	2.57559	2.46545	3.34772	1.36967	1.46844	1.38881
11174	ADAMTS6	ADAM metallopeptidase with thrombospondin type 1 motif, 6	105.486	114.336	96.637	0.842256	-0.24767	0.679077	0.954911	0.570719	0.555368	0.721572	0.617844	0.482778	0.450356
11173	ADAMTS7	ADAM metallopeptidase with thrombospondin type 1 motif, 7	1670.56	2113.8	1227.32	0.577612	-0.791827	0.0185152	0.202527	11.6666	19.6674	14.1539	10.6394	5.27459	9.9037
390660	ADAMTS7P1	ADAMTS7 pseudogene 1	466.545	589.421	343.67	0.580476	-0.784691	0.0394972	0.311943	1.90357	2.88796	2.19348	1.66681	1.0369	1.30279
11095	ADAMTS8	ADAM metallopeptidase with thrombospondin type 1 motif, 8	48.6027	46.9723	50.2332	1.07484	0.104121	0.928812	0.997596	1.01583	0.299441	0.212631	1.30886	0.0526325	0.248217
56999	ADAMTS9	ADAM metallopeptidase with thrombospondin type 1 motif, 9	2930.94	3243.43	2618.46	0.80551	-0.312025	0.291933	0.772575	21.073	12.3786	18.719	10.7403	15.9413	14.9066
101929335	ADAMTS9-AS1	ADAMTS9 antisense RNA 1	65.1385	76.9613	53.3158	0.688612	-0.538236	0.454319	0.877092	0.620863	0.781472	0.89844	0.463921	0.402265	0.69406
100507098	ADAMTS9-AS2	ADAMTS9 antisense RNA 2	41.3428	43.6388	39.0468	0.892054	-0.164797	0.841965	0.988057	0.876119	0.787685	0.652553	0.515236	0.640335	0.865145
92949	ADAMTSL1	ADAMTS-like 1	452.708	651.011	254.404	0.389418	-1.36061	0.00160879	0.0419245	3.87995	2.44318	3.16778	1.05288	0.787299	1.76421
9719	ADAMTSL2	ADAMTS-like 2	53.8409	71.5144	36.1673	0.505469	-0.984305	0.213746	0.694348	0.944589	0.562624	0.540227	0.18789	0.401166	0.422381
57188	ADAMTSL3	ADAMTS-like 3	139.867	144.601	135.132	0.934106	-0.0983418	0.874561	0.992353	0.682975	0.28655	0.783229	0.759547	0.543642	0.343101
54507	ADAMTSL4	ADAMTS-like 4	106.618	104.136	109.099	1.04698	0.0662357	0.928376	0.997499	1.12651	0.447029	1.01953	0.408511	1.60422	0.710237
574406	ADAMTSL4-AS1	ADAMTSL4 antisense RNA 1	3.22998	3.91661	2.54335	0.646964	-0.628244	0.835028	0.98775	0	0.296446	0.150361	0	0.29775	0
339366	ADAMTSL5	ADAMTS-like 5	66.8388	48.603	85.0747	1.74375	0.802195	0.311632	0.792215	0.875391	0.261064	0.854202	0.850873	0.823267	1.73124
11033	ADAP1	ArfGAP with dual PH domains 1	332.11	233.422	430.797	1.84286	0.881949	0.0672667	0.409816	4.74613	1.872	3.23947	6.18607	3.78811	7.78492
55803	ADAP2	ArfGAP with dual PH domains 2	24.745	32.1695	17.3205	0.535272	-0.901655	0.471052	0.8866	0.110949	1.21296	0.0849984	0.233357	0.364686	0.145528
103	ADAR	adenosine deaminase, RNA-specific	8820.77	8493.43	9148.11	1.07338	0.10216	0.68422	0.956748	41.6096	50.7283	43.5944	52.2884	52.4259	40.2946
104	ADARB1	adenosine deaminase, RNA-specific, B1	221.394	262.213	180.575	0.685141	-0.545526	0.267949	0.749627	0.808191	1.09551	1.23567	0.79143	0.487287	0.845095
105	ADARB2	adenosine deaminase, RNA-specific, B2 (non-functional)	13.2144	3.44549	22.9834	6.09094	2.60666	0.0821907	0.45331	0	0	0.0462182	0.124217	0.14186	0.0561113
23536	ADAT1	adenosine deaminase, tRNA-specific 1	496.851	557.857	435.846	0.77791	-0.362325	0.31685	0.79779	5.18615	7.42429	5.41532	3.94118	5.77641	4.19563
134637	ADAT2	adenosine deaminase, tRNA-specific 2	325.167	285.578	364.757	1.27244	0.347593	0.382024	0.839612	1.45722	1.63949	1.40327	1.9691	1.91944	1.78131
113179	ADAT3	adenosine deaminase, tRNA-specific 3	86.1419	92.5763	79.7075	0.858615	-0.219917	0.754009	0.971974	1.98831	2.64432	2.09167	3.30156	1.13826	1.29729
57143	ADCK1	aarF domain containing kinase 1	110.986	119.471	102.501	0.854516	-0.226821	0.701807	0.961628	1.85675	2.76913	1.70835	1.97984	1.82955	1.54657
90956	ADCK2	aarF domain containing kinase 2	243.537	295.982	191.092	0.644897	-0.63286	0.177802	0.648439	5.62519	3.65617	5.43627	3.15636	4.12662	2.21536
56997	ADCK3	aarF domain containing kinase 3	831.433	672.1	990.766	1.47139	0.557175	0.138755	0.584927	11.0776	5.35672	10.5394	16.6622	8.75612	13.8311
79934	ADCK4	aarF domain containing kinase 4	465.452	511.634	419.269	0.816036	-0.293296	0.435426	0.866185	8.06165	8.80292	7.34056	7.12581	4.69436	7.57379
203054	ADCK5	aarF domain containing kinase 5	80.7143	62.9145	98.5141	1.55751	0.639239	0.340328	0.816761	1.22736	1.0814	1.41043	2.19087	1.29951	2.23189
107	ADCY1	adenylate cyclase 1 (brain)	136.843	185.116	88.57	0.477605	-1.06611	0.053566	0.365357	0.558108	0.550706	0.541822	0.250192	0.355701	0.1815
55811	ADCY10	adenylate cyclase 10 (soluble)	5.73215	6.58008	4.88423	0.74283	-0.428896	0.838415	0.988057	0.054338	0.00781651	0.0740062	0.0541365	0	0.0453557
221442	ADCY10P1	adenylate cyclase 10 (soluble) pseudogene 1	122.9	108.635	137.164	1.25586	0.328671	0.565774	0.920393	0.787697	1.01787	0.994397	1.4188	0.869235	1.19398
108	ADCY2	adenylate cyclase 2 (brain)	92.6624	81.6691	103.656	1.26133	0.334945	0.672673	0.952859	0.297878	0.656136	0.515046	0.139112	1.25332	0.471745
109	ADCY3	adenylate cyclase 3	839.449	1047.81	631.087	0.59982	-0.737399	0.0193887	0.208525	8.40898	11.8867	7.91389	6.73572	5.05226	4.94734
196883	ADCY4	adenylate cyclase 4	11.1788	8.04616	14.3114	1.787	0.837538	0.599464	0.933013	0.145863	0.0524558	0.0310405	0	0.202843	0.191323
111	ADCY5	adenylate cyclase 5	282.777	248.227	317.326	1.27611	0.351747	0.51415	0.902072	1.79383	1.59172	1.30704	3.79882	0.985995	1.1625
112	ADCY6	adenylate cyclase 6	1429.23	1394.38	1464.07	1.04627	0.065258	0.820272	0.985901	7.32444	6.40091	5.12542	5.63554	6.44919	7.29203
113	ADCY7	adenylate cyclase 7	218.505	212.4	224.611	1.05591	0.0784925	0.874118	0.992135	1.82104	1.13467	1.05689	1.41758	1.15109	1.57923
114	ADCY8	adenylate cyclase 8 (brain)	11.1137	19.3661	2.86126	0.151527	-2.72236	0.175004	0.643977	0	0.246063	0.303875	0	0.0846201	0
115	ADCY9	adenylate cyclase 9	386.545	419.381	353.708	0.841662	-0.248688	0.529074	0.90651	2.63672	1.69205	2.06973	2.03619	1.40721	1.86386
116	ADCYAP1	adenylate cyclase activating polypeptide 1 (pituitary)	17.1896	24.8416	9.53755	0.388865	-1.36266	0.457904	0.878743	0.559631	0.0503143	0.230743	0	0.331639	0
117	ADCYAP1R1	adenylate cyclase activating polypeptide 1 (pituitary) receptor type I	389.589	478.874	300.304	0.626313	-0.675045	0.223917	0.705546	2.10787	1.8984	4.37255	3.40878	0.776269	1.09828
118	ADD1	adducin 1 (alpha)	7026.58	7566.19	6486.97	0.853764	-0.22809	0.387143	0.843365	46.7947	68.4798	54.2454	53.4161	43.9666	45.8527
119	ADD2	adducin 2 (beta)	45.4063	82.0232	8.78932	0.107071	-3.22336	0.00494199	0.0910343	0.39433	0.901771	0.322753	0	0.0830866	0.0843962
120	ADD3	adducin 3 (gamma)	5003.38	6918.58	3088.17	0.444298	-1.1704	0.000136328	0.00721538	39.7395	80.3062	56.5078	21.2296	32.2516	24.3611
100505933	ADD3-AS1	ADD3 antisense RNA 1	73.0754	117.924	28.227	0.238802	-2.06611	0.00372419	0.0753217	2.3828	4.66162	3.81321	0.844078	0.994088	0.73874
124	ADH1A	alcohol dehydrogenase 1A (class I), alpha polypeptide	6.0112	9.70177	2.32063	0.252444	-1.98597	0.234177	0.716139	0.365999	0.116997	0.276931	0.157561	0	0.0242458
125	ADH1B	alcohol dehydrogenase 1B (class I), beta polypeptide	50.4224	54.1992	46.6456	0.85524	-0.225599	0.831035	0.987023	0.23845	1.60591	0.45208	0.527923	1.34284	0.116318
126	ADH1C	alcohol dehydrogenase 1C (class I), gamma polypeptide	49.8102	13.0261	86.5944	6.57484	2.71696	0.00189635	0.0468208	0.312286	0.249568	0.31013	1.03709	3.35578	1.40675
127	ADH4	alcohol dehydrogenase 4 (class II), pi polypeptide	2.81674	0	5.63348	48.1497	5.58945	0.0566297	0.374522	0	0	0	0.180391	0.120174	0
128	ADH5	alcohol dehydrogenase 5 (class III), chi polypeptide	7023.36	6792.19	7254.52	1.06449	0.0901674	0.712748	0.964196	99.8869	105.523	96.9056	108.74	112.999	97.3355
130	ADH6	alcohol dehydrogenase 6 (class V)	16.9424	6.79421	27.0907	3.85093	1.94521	0.29151	0.772575	0	0.0139504	0.231143	0.783691	0.245206	0
137872	ADHFE1	alcohol dehydrogenase, iron containing, 1	16.6061	18.9016	14.3105	0.75803	-0.399674	0.784033	0.976137	0.321899	0.486203	0.369911	0.498874	0.406951	0
55256	ADI1	acireductone dioxygenase 1	1256.29	1113.3	1399.29	1.25142	0.323564	0.282554	0.763761	7.78355	12.2517	8.48161	14.4971	11.2184	9.69886
9370	ADIPOQ	adiponectin, C1Q and collagen domain containing	9.98335	5.48063	14.4861	2.63419	1.39736	0.298202	0.778615	0.0790665	0.00947808	0.0504775	0.080232	0.158266	0.125708
100874095	ADIPOQ-AS1	ADIPOQ antisense RNA 1	2.88457	0	5.76914	49.2167	5.62108	0.0525288	0.361923	0	0	0	0.0784732	0.123226	0
51094	ADIPOR1	adiponectin receptor 1	1995.26	1973.78	2016.73	1.01881	0.0268894	0.918483	0.996131	35.1699	29.8047	31.0947	29.75	36.2352	30.9802
79602	ADIPOR2	adiponectin receptor 2	3892.41	3412.33	4372.49	1.27709	0.352862	0.159652	0.62224	30.8922	33.7825	36.6091	44.5435	42.5846	41.221
10974	ADIRF	adipogenesis regulatory factor	2.98829	1.1485	4.82807	3.66332	1.87315	0.501051	0.89822	0	0	0.193172	0.854126	0	0
132	ADK	adenosine kinase	711.015	568.849	853.181	1.49763	0.58268	0.108025	0.520431	12.8552	8.85036	5.98229	11.5035	17.6905	11.7203
133	ADM	adrenomedullin	365.775	375.181	356.369	0.946234	-0.079731	0.872956	0.991699	10.0899	8.30572	9.40521	3.12149	11.5676	11.208
79924	ADM2	adrenomedullin 2	82.5425	130.094	34.9909	0.270168	-1.88807	0.0261901	0.247606	1.73342	0.62338	1.10079	0.236052	0.643513	0.065618
23394	ADNP	activity-dependent neuroprotector homeobox	4841.22	5437.79	4244.64	0.778337	-0.361533	0.163554	0.626125	31.0849	33.5535	33.6789	24.101	31.6716	20.4975
22850	ADNP2	ADNP homeobox 2	1042.01	971.753	1112.26	1.14012	0.189191	0.528653	0.906448	6.03544	7.98969	7.23879	7.05722	10.1067	6.974
101927631	ADNP-AS1	ADNP antisense RNA 1	29.2539	32.617	25.8909	0.788412	-0.342979	0.785273	0.97639	0.220614	2.34048	0.938962	2.07585	0.174315	0.493247
84890	ADO	2-aminoethanethiol (cysteamine) dioxygenase	914.801	1011.17	818.437	0.805988	-0.31117	0.359898	0.829096	8.19009	14.4205	9.50231	8.05092	11.6173	6.15261
134	ADORA1	adenosine A1 receptor	56.8371	82.6036	31.0705	0.377918	-1.40385	0.151318	0.610394	1.79719	0.811647	0.747116	0.266033	0.964295	0.0498373
135	ADORA2A	adenosine A2a receptor	104.416	74.9181	133.913	1.78237	0.833798	0.22783	0.708761	1.05509	0.379436	1.36381	2.46572	1.13626	1.3979
646023	ADORA2A-AS1	ADORA2A antisense RNA 1	12.2945	3.51782	21.0713	5.5993	2.48525	0.108131	0.520632	0	0.0466621	0.0621272	0.152612	0.502358	0.0193399
136	ADORA2B	adenosine A2b receptor	222.379	318.657	126.102	0.394532	-1.34179	0.00382297	0.0768221	6.47213	6.37745	7.05183	2.41805	2.84331	2.52748
83440	ADPGK	ADP-dependent glucokinase	735.061	759.019	711.103	0.932943	-0.10014	0.750823	0.971452	5.93127	7.08166	6.3335	5.44966	6.1987	6.20029
100287559	ADPGK-AS1	ADPGK antisense RNA 1	47.6167	55.5718	39.6615	0.712713	-0.488607	0.532801	0.908223	0.759705	0.851767	0.78933	0.742046	0.635581	0.333047
141	ADPRH	ADP-ribosylarginine hydrolase	23.2542	14.4083	32.1002	2.23848	1.16252	0.301327	0.782535	0.248505	0.154906	0.0634602	0.137547	0.544554	0.335833
113622	ADPRHL1	ADP-ribosylhydrolase like 1	9.7693	10.5988	8.93979	0.855565	-0.225051	0.914802	0.996051	0.364094	0.221586	0	0.418551	0.0708147	0
54936	ADPRHL2	ADP-ribosylhydrolase like 2	322.053	310.182	333.924	1.07275	0.101312	0.803421	0.980858	6.63747	7.93936	7.06248	8.74526	8.27721	6.08655
56985	ADPRM	ADP-ribose/CDP-alcohol diphosphatase, manganese-dependent	230.531	232.305	228.757	0.981114	-0.027508	0.958894	1	6.42949	4.65331	6.89249	5.76064	4.24195	7.35521
148	ADRA1A	adrenoceptor alpha 1A	45.158	52.5094	37.8067	0.71687	-0.480217	0.556216	0.917208	0.432842	0.511456	0.618463	0.479152	0.254061	0.377881
147	ADRA1B	adrenoceptor alpha 1B	7.49692	13.4042	1.58959	0.126473	-2.9831	0.0987694	0.497395	0.378881	0.214115	0.115183	0	0.0855337	0
146	ADRA1D	adrenoceptor alpha 1D	22.5591	33.107	12.0111	0.363205	-1.46114	0.209001	0.689419	0.251687	0.47725	0.720634	0.329273	0.0289262	0.1637
150	ADRA2A	adrenoceptor alpha 2A	185.313	113.168	257.458	2.26755	1.18113	0.16387	0.626566	0.51975	0.0906255	2.72829	3.58292	2.0011	2.16917
151	ADRA2B	adrenoceptor alpha 2B	64.1172	118.188	10.0463	0.0852859	-3.55155	0.000569511	0.0197343	1.72367	0.952649	1.45951	0	0.206441	0.140629
152	ADRA2C	adrenoceptor alpha 2C	67.197	108.528	25.8658	0.239777	-2.06024	0.113298	0.532321	4.51735	1.14279	0.941431	0.103462	1.49666	0
153	ADRB1	adrenoceptor beta 1	7.73345	2.0338	13.4331	6.76832	2.7588	0.219128	0.700559	0.0852548	0	0	0.0825792	0.485014	0
155	ADRB3	adrenoceptor beta 3	139.399	252.456	26.3423	0.104466	-3.2589	1.90444e-07	3.6144e-05	3.43499	4.47694	3.36548	0.535922	0.218586	0.398599
156	ADRBK1	adrenergic, beta, receptor kinase 1	1409.42	1298.04	1520.81	1.16856	0.224729	0.454027	0.877092	17.6233	12.7138	14.1194	21.2931	12.976	17.0017
157	ADRBK2	adrenergic, beta, receptor kinase 2	499.608	553.393	445.822	0.803136	-0.316284	0.383435	0.840748	2.09508	2.14162	2.93312	2.25957	1.93325	1.56239
11047	ADRM1	adhesion regulating molecule 1	2546.92	2125.82	2968.03	1.38999	0.47507	0.105634	0.515256	54.1888	63.7923	36.7613	84.7185	55.5669	71.0864
158	ADSL	adenylosuccinate lyase	1469.24	1362.02	1576.45	1.15347	0.205983	0.442331	0.86983	36.0223	36.5477	30.4139	42.4253	37.5965	37.3693
159	ADSS	adenylosuccinate synthase	2153.32	1534.82	2771.82	1.80112	0.848893	0.00141123	0.0383174	24.7113	18.6725	21.6321	35.0374	42.1899	38.6827
122622	ADSSL1	adenylosuccinate synthase like 1	195.097	205.996	184.198	0.890512	-0.167293	0.734714	0.969074	3.66938	4.05381	3.96056	2.69715	4.17501	3.44786
84830	ADTRP	androgen-dependent TFPI-regulating protein	0.994015	0	1.98803	17.778	4.15202	0.262775	0.744149	0	0	0	0.127202	0	0
165	AEBP1	AE binding protein 1	3086.8	4317.8	1855.79	0.428101	-1.22398	7.94689e-06	0.000769661	38.7407	45.4847	40.4493	20.129	13.9853	18.5404
121536	AEBP2	AE binding protein 2	1646.85	1976.49	1317.2	0.664178	-0.590357	0.0429373	0.326486	6.67175	9.61597	8.49941	6.38693	6.1249	3.92747
64782	AEN	apoptosis enhancing nuclease	471.07	343.157	598.983	1.73897	0.798233	0.0488207	0.349845	5.14857	3.98471	3.87435	6.51208	5.12299	10.4111
166	AES	amino-terminal enhancer of split	3674.4	3514.46	3834.34	1.08706	0.120426	0.71288	0.964196	40.7592	40.1167	53.4717	56.8069	27.2082	59.7461
60312	AFAP1	actin filament associated protein 1	1773.74	1889.63	1657.85	0.874486	-0.193493	0.47176	0.887139	10.4728	8.7974	9.40256	8.51682	7.20554	9.00092
84740	AFAP1-AS1	AFAP1 antisense RNA 1	170.771	201.945	139.596	0.690048	-0.53523	0.306026	0.787877	1.25699	1.13011	1.11966	1.12809	0.658345	0.615603
134265	AFAP1L1	actin filament associated protein 1-like 1	178.557	151.608	205.506	1.35592	0.439268	0.464741	0.882917	2.49097	0.833315	0.943074	1.12223	2.00483	2.49539
84632	AFAP1L2	actin filament associated protein 1-like 2	933.836	926.759	940.913	1.0129	0.0184904	0.957238	1	9.39107	6.55229	9.17266	11.1895	6.02506	7.98788
4299	AFF1	AF4/FMR2 family, member 1	2503.27	2552.56	2453.98	0.958131	-0.0617057	0.820697	0.985901	6.06827	6.57968	6.88279	4.9471	7.56891	6.06146
2334	AFF2	AF4/FMR2 family, member 2	304.92	360.888	248.953	0.687234	-0.541127	0.234593	0.71636	0.778593	1.37847	0.839373	0.873735	0.770685	0.410644
3899	AFF3	AF4/FMR2 family, member 3	1318.22	1468.05	1168.4	0.791773	-0.336842	0.295689	0.776276	4.55344	9.72367	6.83201	4.90494	6.35756	5.31448
27125	AFF4	AF4/FMR2 family, member 4	4354.65	4814.84	3894.46	0.806751	-0.309805	0.255057	0.737117	20.6049	19.3128	19.3525	13.692	21.5373	12.4405
172	AFG3L1P	AFG3-like AAA ATPase 1, pseudogene	133.175	120.666	145.683	1.2088	0.273573	0.64172	0.946262	1.12851	0.543534	0.681864	1.22694	0.987212	0.612754
10939	AFG3L2	AFG3-like AAA ATPase 2	2304.28	1811.55	2797.02	1.53954	0.6225	0.014824	0.177068	24.8447	21.2739	20.5255	32.6794	37.1888	31.7221
125061	AFMID	arylformamidase	346.396	351.775	341.018	0.966853	-0.0486309	0.905235	0.995463	7.33273	5.10208	5.6425	4.92624	5.60913	6.65282
174	AFP	alpha-fetoprotein	14204.9	5531.06	22878.7	4.13702	2.04859	0.00168849	0.0431047	37.7547	25.4336	247.272	328.573	365.068	595.581
54812	AFTPH	aftiphilin	817.922	688.336	947.509	1.37303	0.457365	0.153972	0.614614	5.45972	3.88503	6.07438	6.19205	8.3004	6.59357
175	AGA	aspartylglucosaminidase	457.408	349.264	565.552	1.61349	0.690187	0.0549992	0.369497	6.24599	5.48426	6.49057	9.51832	9.55419	10.0433
116987	AGAP1	ArfGAP with GTPase domain, ankyrin repeat and PH domain 1	1376.01	1312.74	1439.27	1.09244	0.127549	0.660551	0.950321	4.60973	4.17242	4.8124	5.09402	3.92472	5.62153
119385	AGAP11	ankyrin repeat and GTPase domain Arf GTPase activating protein 11	114.39	115.964	112.816	0.969348	-0.0449136	0.943188	1	1.2374	1.71046	1.39069	1.58382	1.711	0.91066
100506749	AGAP1-IT1	AGAP1 intronic transcript 1 (non-protein coding)	6.72316	4.1011	9.34521	2.24025	1.16366	0.433251	0.865205	0.367469	0	0.351898	0.50848	0.580701	0.547722
116986	AGAP2	ArfGAP with GTPase domain, ankyrin repeat and PH domain 2	507.338	872.286	142.39	0.163064	-2.61649	1.06139e-10	6.87668e-08	5.43067	5.70046	5.75281	1.36428	0.709356	0.663097
100130776	AGAP2-AS1	AGAP2 antisense RNA 1	158.726	244.207	73.2455	0.299028	-1.74165	0.000938308	0.0284509	6.29521	6.70577	5.83346	1.76424	1.76297	2.01917
116988	AGAP3	ArfGAP with GTPase domain, ankyrin repeat and PH domain 3	894.895	917.542	872.249	0.94826	-0.0766456	0.807666	0.981643	8.04118	5.98709	5.33047	7.22118	4.87657	5.97496
119016	AGAP4	ArfGAP with GTPase domain, ankyrin repeat and PH domain 4	283.545	289.059	278.032	0.959711	-0.0593275	0.895056	0.993583	3.83473	3.61115	3.60073	4.74828	3.2986	2.51022
729092	AGAP5	ArfGAP with GTPase domain, ankyrin repeat and PH domain 5	172.962	178.677	167.248	0.933949	-0.098584	0.858264	0.991122	2.81615	3.43614	2.46139	3.68806	3.03573	1.40918
414189	AGAP6	ArfGAP with GTPase domain, ankyrin repeat and PH domain 6	248.703	272.736	224.67	0.822882	-0.281243	0.554428	0.917208	4.51117	3.43458	3.66207	4.75022	2.68463	2.07297
653268	AGAP7P	ArfGAP with GTPase domain, ankyrin repeat and PH domain 7, pseudogene	212.85	219.574	206.127	0.936348	-0.0948835	0.842157	0.988057	3.64934	3.28098	3.80751	4.32033	2.99562	2.6895
642517	AGAP9	ArfGAP with GTPase domain, ankyrin repeat and PH domain 9	379.591	410.447	348.735	0.847499	-0.238716	0.556398	0.917208	3.50104	3.89665	2.77895	2.80063	3.95763	1.84358
79841	AGBL2	ATP/GTP binding protein-like 2	5.17966	8.37129	1.98803	0.253279	-1.9812	0.294952	0.775591	0.135819	0.0366329	0.101161	0.0657784	0	0
340351	AGBL3	ATP/GTP binding protein-like 3	15.5346	12.613	18.4561	1.45235	0.538393	0.708806	0.962265	0.103594	0.0993468	0.213107	0.35359	0.272846	0
60509	AGBL5	ATP/GTP binding protein-like 5	2166.49	2139.44	2193.55	1.0216	0.0308296	0.908565	0.995727	23.9294	26.0223	19.7614	27.6616	21.4887	21.2602
177	AGER	advanced glycosylation end product-specific receptor	43.5333	43.8183	43.2482	0.977998	-0.032097	0.980993	1	0.0446558	0.153711	0.0733091	0.112991	0.0282274	0.117907
3267	AGFG1	ArfGAP with FG repeats 1	1482.36	1287.59	1677.12	1.29942	0.377872	0.241752	0.723697	6.76086	5.25554	5.21364	4.87086	10.9418	6.4379
3268	AGFG2	ArfGAP with FG repeats 2	183.152	150.005	216.299	1.43327	0.519313	0.352128	0.824236	0.98898	1.20378	1.46783	2.11941	0.825511	2.22249
55109	AGGF1	angiogenic factor with G patch and FHA domains 1	1769.03	1601.27	1936.79	1.20541	0.269527	0.297257	0.777762	13.7615	14.8323	13.3267	16.3797	18.6549	15.0945
55750	AGK	acylglycerol kinase	596.782	597.545	596.018	0.9946	-0.0078119	0.98302	1	8.19587	8.66981	7.26944	7.526	10.3746	6.00551
178	AGL	amylo-alpha-1, 6-glucosidase, 4-alpha-glucanotransferase	1125.54	1003.86	1247.21	1.23893	0.309089	0.275559	0.758481	4.76825	4.05865	4.83641	5.79767	5.87207	5.14327
79814	AGMAT	agmatine ureohydrolase (agmatinase)	338.715	128.694	548.735	4.23689	2.08301	0.000182573	0.00895659	1.50856	0.904189	2.34599	7.19366	2.76292	9.91665
392636	AGMO	alkylglycerol monooxygenase	7.3931	12.2429	2.54335	0.21606	-2.21049	0.249736	0.733245	0.320403	0.23045	0.0419592	0	0.124634	0
26523	AGO1	argonaute RISC catalytic component 1	2044.18	1757.03	2331.32	1.32312	0.403947	0.12473	0.555059	9.61738	9.12918	8.96772	14.2809	12.3183	9.84845
27161	AGO2	argonaute RISC catalytic component 2	1204.17	1221.23	1187.12	0.969672	-0.0444314	0.879076	0.992815	16.6617	11.3822	13.1072	14.2673	11.6557	13.4564
192669	AGO3	argonaute RISC catalytic component 3	532.316	612.473	452.158	0.735801	-0.442612	0.19678	0.67432	6.47652	6.69245	6.63837	4.26091	5.82875	4.39019
192670	AGO4	argonaute RISC catalytic component 4	679.623	632.381	726.865	1.14523	0.195642	0.531923	0.908122	3.49064	3.85296	3.23609	3.84019	4.36378	3.79142
10554	AGPAT1	1-acylglycerol-3-phosphate O-acyltransferase 1	1173	1113.53	1232.48	1.10297	0.141394	0.618426	0.939766	2.48769	2.53567	2.88035	3.16325	2.66114	2.82156
10555	AGPAT2	1-acylglycerol-3-phosphate O-acyltransferase 2	1936.97	1185.59	2688.34	2.26103	1.17698	0.00427492	0.0826923	30.7363	15.8151	42.8344	58.2566	41.1491	99.2153
56894	AGPAT3	1-acylglycerol-3-phosphate O-acyltransferase 3	2216.33	1840.51	2592.15	1.40374	0.489273	0.0566512	0.374532	10.4574	10.4358	11.8753	15.9697	14.889	14.7753
56895	AGPAT4	1-acylglycerol-3-phosphate O-acyltransferase 4	1015.93	1057.08	974.771	0.919419	-0.121205	0.674616	0.953665	5.59752	5.38472	4.86031	4.57231	5.69154	4.19125
79992	AGPAT4-IT1	AGPAT4 intronic transcript 1 (non-protein coding)	10.5506	10.2864	10.8148	1.06223	0.0871024	0.977433	1	0.494326	0.0237029	0.140261	0.310088	0	0.353667
55326	AGPAT5	1-acylglycerol-3-phosphate O-acyltransferase 5	2371.04	1584.48	3157.6	1.98643	0.990179	0.000132925	0.00707515	10.8427	11.0659	11.8968	21.1853	25.5357	20.0526
137964	AGPAT6	1-acylglycerol-3-phosphate O-acyltransferase 6	2402.31	2341.35	2463.28	1.04788	0.0674734	0.799343	0.979695	13.8047	16.3537	13.6559	17.2829	12.863	15.193
84803	AGPAT9	1-acylglycerol-3-phosphate O-acyltransferase 9	183.49	161.971	205.01	1.26919	0.343905	0.558046	0.917655	3.69986	1.21336	1.13412	2.74816	2.95672	1.85158
8540	AGPS	alkylglycerone phosphate synthase	1719.5	1405.66	2033.34	1.4407	0.526771	0.0743307	0.431582	5.62647	7.42396	8.49151	8.02122	12.1335	10.69
10551	AGR2	anterior gradient 2	23167.6	7886.44	38448.8	4.86852	2.28348	2.43453e-05	0.00186704	440.527	89.4441	408.213	1821.22	604.071	2057.22
155465	AGR3	anterior gradient 3	262.901	148.729	377.073	2.52725	1.33757	0.01497	0.177954	9.3533	2.92494	10.8695	16.7465	15.0636	25.9915
375790	AGRN	agrin	11727.6	11002.8	12452.4	1.12746	0.173071	0.562794	0.919507	75.7564	50.0016	47.4898	57.5874	50.3146	82.9543
181	AGRP	agouti related neuropeptide	1.27802	0	2.55604	22.5163	4.4929	0.206584	0.686871	0	0	0	0.397733	0	0
183	AGT	angiotensinogen (serpin peptidase inhibitor, clade A, member 8)	729.512	456.876	1002.15	2.18918	1.13039	0.140226	0.58755	5.15225	0.74795	14.4548	4.9971	11.2045	27.7592
23287	AGTPBP1	ATP/GTP binding protein 1	719.859	657.693	782.025	1.18583	0.245899	0.490825	0.894313	6.54185	6.72856	3.72181	6.1107	8.96653	4.89716
185	AGTR1	angiotensin II receptor, type 1	2124.42	921.259	3327.58	3.60342	1.84937	0.000690501	0.0227611	9.44299	5.03417	26.9014	43.9012	25.7507	77.929
186	AGTR2	angiotensin II receptor, type 2	118.539	204.929	32.1478	0.156883	-2.67224	0.0117386	0.157653	2.35667	4.66133	1.41498	0.314455	1.02415	0
57085	AGTRAP	angiotensin II receptor-associated protein	305.529	343.118	267.939	0.777526	-0.363038	0.393053	0.846421	9.64258	10.9761	7.31583	5.61558	7.2347	8.44855
25909	AHCTF1	AT hook containing transcription factor 1	2570.07	2544.59	2595.55	1.01665	0.0238202	0.92678	0.997484	11.2656	11.7221	11.7584	10.4016	13.5274	11.12
285116	AHCTF1P1	AT hook containing transcription factor 1 pseudogene 1	1508.53	1501.56	1515.5	1.006	0.0086363	0.974855	1	6.64122	6.66353	6.72563	6.08317	7.69775	6.21924
191	AHCY	adenosylhomocysteinase	5681.46	4312.47	7050.45	1.63005	0.704913	0.0107853	0.150579	76.9828	57.5134	65.7957	128.148	82.4345	111.571
10768	AHCYL1	adenosylhomocysteinase-like 1	5691.83	5735.6	5648.07	0.982538	-0.025415	0.922801	0.996637	45.6693	32.9224	36.6763	37.6635	44.3269	30.6244
23382	AHCYL2	adenosylhomocysteinase-like 2	873.382	725.466	1021.3	1.40377	0.489311	0.120411	0.546749	5.11872	3.62947	5.7155	6.6643	6.46464	7.01181
27245	AHDC1	AT hook, DNA binding motif, containing 1	1226.38	1462.61	990.137	0.675376	-0.566237	0.0531785	0.364411	10.3809	6.92131	9.75525	6.26619	5.7189	6.10913
54806	AHI1	Abelson helper integration site 1	511.522	590.975	432.07	0.728593	-0.456816	0.190928	0.66531	3.41301	4.14341	4.23901	3.06261	3.22302	2.28769
79026	AHNAK	AHNAK nucleoprotein	14396.3	16179.3	12613.3	0.777991	-0.362175	0.19491	0.671711	43.6577	23.0905	32.2221	26.3357	25.7551	24.1489
113146	AHNAK2	AHNAK nucleoprotein 2	264.927	323.911	205.944	0.634835	-0.655547	0.192095	0.666779	1.09898	0.598816	0.403955	0.274647	0.526268	0.502336
196	AHR	aryl hydrocarbon receptor	2978.93	2574.24	3383.61	1.31136	0.391065	0.191555	0.666184	16.6878	11.0686	20.5138	18.1057	21.4365	23.2464
57491	AHRR	aryl-hydrocarbon receptor repressor	612.474	569.866	655.083	1.1455	0.195973	0.573473	0.923287	3.26554	3.41846	5.10989	5.32694	4.31229	3.8682
10598	AHSA1	AHA1, activator of heat shock 90kDa protein ATPase homolog 1 (yeast)	1215.04	1106.71	1323.37	1.19116	0.252364	0.385396	0.841874	31.4585	36.9796	25.1649	43.3132	32.279	34.4204
130872	AHSA2	AHA1, activator of heat shock 90kDa protein ATPase homolog 2 (yeast)	190.688	207.122	174.254	0.83883	-0.25355	0.60425	0.934934	2.95842	3.18452	1.96152	2.32811	2.17536	2.18381
197	AHSG	alpha-2-HS-glycoprotein	4.25866	2.06729	6.45003	2.82474	1.49812	0.442894	0.870271	0	0	0.148545	0.236106	0	0.231206
57379	AICDA	activation-induced cytidine deaminase	36.1683	20.3845	51.9521	2.56455	1.3587	0.140805	0.588561	0.458481	0.251247	0.157967	1.0634	0.607222	0.507653
64853	AIDA	axin interactor, dorsalization associated	2955.68	3026.72	2884.65	0.950165	-0.0737506	0.794859	0.978255	40.3419	42.1518	36.4215	29.8544	52.1939	30.4162
199	AIF1	allograft inflammatory factor 1	23.3926	22.6659	24.1193	1.04769	0.0672134	0.962038	1	0	0.112906	0.0884274	0.0485543	0.0466952	0.112861
83543	AIF1L	allograft inflammatory factor 1-like	1566.77	2002.41	1131.13	0.563576	-0.827317	0.304335	0.786414	39.416	23.8924	1.864	4.12548	28.9268	3.63589
9131	AIFM1	apoptosis-inducing factor, mitochondrion-associated, 1	1089.58	974.698	1204.47	1.23153	0.300447	0.32929	0.807906	12.3232	12.6058	7.52498	15.1763	11.9008	12.2658
84883	AIFM2	apoptosis-inducing factor, mitochondrion-associated, 2	101	71.7879	130.213	1.80402	0.851212	0.160627	0.623308	0.726821	0.854275	0.875218	1.84466	1.27744	1.28945
150209	AIFM3	apoptosis-inducing factor, mitochondrion-associated, 3	7.7991	6.66663	8.93157	1.33833	0.420437	0.832554	0.987135	0.177972	0.064003	0.0473419	0.0123133	0	0.344853
51390	AIG1	androgen-induced 1	680.857	499.316	862.399	1.72323	0.785116	0.0423823	0.324499	3.1182	1.48583	2.88654	3.0074	4.49398	5.23338
202	AIM1	absent in melanoma 1	592.874	530.096	655.653	1.23807	0.308095	0.610636	0.938031	6.01748	1.17509	1.17729	1.88468	6.16058	2.21819
55057	AIM1L	absent in melanoma 1-like	377.034	173.793	580.275	3.32472	1.73323	0.00439067	0.0842658	1.17464	0.376422	2.28686	4.86652	1.97755	5.83842
9255	AIMP1	aminoacyl tRNA synthetase complex-interacting multifunctional protein 1	961.411	875.428	1047.39	1.19253	0.25402	0.389491	0.845252	10.3288	9.54193	11.7069	11.3303	13.945	12.1378
7965	AIMP2	aminoacyl tRNA synthetase complex-interacting multifunctional protein 2	375.472	357.428	393.516	1.09726	0.13391	0.72928	0.968456	11.3092	13.8569	9.54151	13.7379	13.8861	10.1439
9049	AIP	aryl hydrocarbon receptor interacting protein	612.796	753.759	471.833	0.623994	-0.680396	0.0522672	0.361446	18.4128	16.7153	21.406	14.3068	8.5631	12.0456
23746	AIPL1	aryl hydrocarbon receptor interacting protein-like 1	7.93192	4.2198	11.644	2.59225	1.3742	0.304453	0.786414	0.014052	0.0202138	0.0777493	0.0777773	0.106589	0.125669
326	AIRE	autoimmune regulator	3.30072	4.37601	2.22543	0.510978	-0.968668	0.722163	0.966465	0	0.133588	0.0903429	0	0.117403	0
55966	AJAP1	adherens junctions associated protein 1	47.1236	58.1168	36.1303	0.626118	-0.675493	0.530591	0.907277	1.69188	0.145497	0.250465	0.152682	0.836966	0.296037
84962	AJUBA	ajuba LIM protein	1130.3	1204.02	1056.57	0.874673	-0.193185	0.522683	0.904652	10.2979	8.34823	8.34185	8.46963	6.01883	8.7227
203	AK1	adenylate kinase 1	520.927	535.555	506.299	0.943243	-0.0842993	0.806241	0.981288	10.9294	8.69349	8.2951	9.40182	8.69525	7.94463
204	AK2	adenylate kinase 2	2123.58	1946.85	2300.31	1.17806	0.236413	0.354329	0.825786	14.0225	12.4835	11.5708	15.327	15.5307	13.5585
50808	AK3	adenylate kinase 3	1689.24	1121.88	2256.6	2.00655	1.00472	0.000446117	0.0165982	11.2073	9.08623	8.39378	16.0157	24.5737	16.5119
205	AK4	adenylate kinase 4	4437.52	3073.17	5801.87	1.8838	0.913645	0.00185228	0.0459135	15.744	11.1952	21.0163	27.5155	31.0741	31.2536
26289	AK5	adenylate kinase 5	73.5342	64.4839	82.5845	1.27231	0.347448	0.735317	0.969074	0.215929	0.0388266	1.37278	0.52288	0.477717	1.08623
102157402	AK6	adenylate kinase 6	559.178	525.003	593.353	1.12546	0.170519	0.618568	0.939766	12.8741	17.2735	17.275	17.3609	20.8625	15.0164
122481	AK7	adenylate kinase 7	100.481	82.6631	118.298	1.43045	0.516473	0.498465	0.896278	1.27545	1.03702	0.660858	0.552487	3.02626	0.683292
158067	AK8	adenylate kinase 8	35.8705	57.4899	14.2512	0.249905	-2.00055	0.124603	0.554777	1.82478	1.14581	0.295867	0.176351	0.640812	0
221264	AK9	adenylate kinase 9	122.347	121.67	123.024	1.00828	0.0119023	0.98886	1	0.638948	0.641118	0.577462	0.57196	0.787826	0.503227
8165	AKAP1	A kinase (PRKA) anchor protein 1	1943.91	1047.32	2840.51	2.70597	1.43615	6.54543e-06	0.00066838	7.83866	4.46838	8.66888	20.9087	15.3984	19.9618
11216	AKAP10	A kinase (PRKA) anchor protein 10	767.329	798.492	736.166	0.918307	-0.122952	0.702883	0.96164	6.68661	7.84857	9.26895	6.18548	8.45334	7.11502
11215	AKAP11	A kinase (PRKA) anchor protein 11	2604.01	2455.05	2752.97	1.11817	0.161136	0.536535	0.910141	9.18687	9.04902	10.8639	11.0309	11.9174	9.45514
9590	AKAP12	A kinase (PRKA) anchor protein 12	11604	15418.6	7789.35	0.503292	-0.990531	0.000183555	0.00898128	57.9391	84.3386	64.9101	37.5931	38.2208	27.8735
11214	AKAP13	A kinase (PRKA) anchor protein 13	3411.8	3629.56	3194.04	0.877177	-0.18906	0.461384	0.880819	10.4061	11.3488	9.60434	10.4204	9.60439	7.30568
8227	AKAP17A	A kinase (PRKA) anchor protein 17A	907.238	1086.96	727.519	0.666438	-0.585456	0.0535825	0.365357	4.01596	5.03347	3.47917	2.8673	2.48595	2.86898
11217	AKAP2	A kinase (PRKA) anchor protein 2	2399.95	2725.57	2074.34	0.758798	-0.398212	0.135258	0.576663	14.8074	15.4962	14.9746	14.2178	10.7723	9.16648
10566	AKAP3	A kinase (PRKA) anchor protein 3	18.1214	15.0145	21.2283	1.39789	0.483252	0.774467	0.974068	0	0.133282	0.344156	0.456888	0.244918	0
9495	AKAP5	A kinase (PRKA) anchor protein 5	221.17	233.283	209.056	0.890731	-0.166939	0.737627	0.969163	1.1002	2.02901	1.13262	1.04095	1.24229	1.44645
9472	AKAP6	A kinase (PRKA) anchor protein 6	114.292	144.317	84.2667	0.582961	-0.778529	0.250757	0.734558	0.599016	0.375931	0.654868	0.130021	0.571678	0.252099
9465	AKAP7	A kinase (PRKA) anchor protein 7	1629.98	1122.31	2137.65	1.90398	0.929019	0.0864226	0.464328	10.6983	2.63675	24.1094	19.1106	23.6409	28.6453
10270	AKAP8	A kinase (PRKA) anchor protein 8	807.847	698.945	916.75	1.30749	0.386802	0.214196	0.694348	9.00449	7.3433	6.95405	9.87259	8.70642	11.3633
26993	AKAP8L	A kinase (PRKA) anchor protein 8-like	841.81	1009.61	674.014	0.664959	-0.588664	0.0550311	0.369497	16.3957	16.0055	15.448	9.29198	9.62028	12.3908
10142	AKAP9	A kinase (PRKA) anchor protein 9	3748.7	3429.77	4067.63	1.18254	0.241884	0.333742	0.809917	10.7678	10.6242	10.6578	13.9457	13.35	10.3923
56672	AKIP1	A kinase (PRKA) interacting protein 1	446.126	511.593	380.659	0.741256	-0.431957	0.229146	0.70979	11.0195	12.3917	10.382	8.59184	7.82817	8.31925
79647	AKIRIN1	akirin 1	2909.92	2692.74	3127.09	1.1572	0.210643	0.465428	0.883327	41.9122	45.8859	29.2957	37.7636	60.101	36.5155
55122	AKIRIN2	akirin 2	926.784	992.443	861.126	0.864735	-0.209671	0.475421	0.888714	21.3752	21.937	17.4291	16.2175	19.1396	16.5655
80709	AKNA	AT-hook transcription factor	444.549	460.993	428.106	0.926456	-0.110206	0.773114	0.973924	3.06528	1.97888	2.32089	2.32313	1.84881	2.5369
10327	AKR1A1	aldo-keto reductase family 1, member A1 (aldehyde reductase)	2619.9	2693.81	2545.98	0.941656	-0.0867278	0.754601	0.971981	58.5781	57.1963	54.7242	61.9654	39.5308	56.7189
231	AKR1B1	aldo-keto reductase family 1, member B1 (aldose reductase)	1929.08	1790.96	2067.21	1.15366	0.206214	0.704545	0.96164	93.5505	34.3335	24.588	28.8363	120.116	26.8733
57016	AKR1B10	aldo-keto reductase family 1, member B10 (aldose reductase)	14.4395	8.16353	20.7155	2.50264	1.32345	0.282886	0.76411	0.191102	0.16494	0.244006	1.0789	0.144957	0.296237
1645	AKR1C1	aldo-keto reductase family 1, member C1	307.168	192.317	422.018	2.18261	1.12605	0.0188146	0.204103	4.86583	3.34066	8.05791	9.20589	10.9049	15.1646
1646	AKR1C2	aldo-keto reductase family 1, member C2	280.407	221.513	339.301	1.52454	0.608374	0.176342	0.64599	1.92322	1.59446	2.72432	3.20973	2.55201	3.67626
8644	AKR1C3	aldo-keto reductase family 1, member C3	177.542	169.366	185.718	1.09445	0.13021	0.805018	0.98122	3.9852	2.28053	3.24374	2.81762	3.76944	3.69411
1109	AKR1C4	aldo-keto reductase family 1, member C4	27.0018	22.7459	31.2578	1.35718	0.440614	0.662338	0.950767	0.511743	0.88337	0.849437	0.311572	1.03513	1.64758
6718	AKR1D1	aldo-keto reductase family 1, member D1	9.78675	1.88798	17.6855	9.85816	3.30132	0.0374558	0.303605	0.0675275	0.0161897	0	0.161963	0.298793	0.295244
83592	AKR1E2	aldo-keto reductase family 1, member E2	9.66184	12.6686	6.65506	0.524892	-0.929907	0.582373	0.925886	0	0.486717	0.301728	0.178358	0.244428	0
8574	AKR7A2	aldo-keto reductase family 7, member A2 (aflatoxin aldehyde reductase)	1034.48	1158.52	910.446	0.784057	-0.350969	0.242943	0.7257	22.0801	16.2161	14.0468	15.3926	12.7351	12.3729
246182	AKR7A2P1	aldo-keto reductase family 7, member A2 pseudogene 1	1.706	3.412	0	0.0343578	-4.86322	0.10896	0.521845	0.184289	0	0.117654	0	0	0
22977	AKR7A3	aldo-keto reductase family 7, member A3 (aflatoxin aldehyde reductase)	27.0096	39.0562	14.963	0.383641	-1.38217	0.213219	0.694348	0.688153	1.59092	1.42259	0.516921	0.869976	0.058612
246181	AKR7L	aldo-keto reductase family 7-like	66.7046	71.8369	61.5722	0.852206	-0.230726	0.761538	0.972526	0.685391	1.61162	1.35758	1.25481	1.24974	0.628673
207	AKT1	v-akt murine thymoma viral oncogene homolog 1	3868.7	3836.34	3901.07	1.01263	0.0181072	0.949665	1	49.3198	49.22	37.6889	52.499	32.2402	50.6674
84335	AKT1S1	AKT1 substrate 1 (proline-rich)	772.825	757.064	788.586	1.03768	0.0533606	0.866617	0.991122	8.18754	9.31265	7.86825	10.4623	7.0574	8.48329
208	AKT2	v-akt murine thymoma viral oncogene homolog 2	1593.78	1758.75	1428.82	0.809736	-0.304477	0.273211	0.755788	14.3196	14.4566	9.86403	11.701	10.3671	8.86122
10000	AKT3	v-akt murine thymoma viral oncogene homolog 3	1685.21	2175.37	1195.05	0.548246	-0.867104	0.00826245	0.127983	9.91175	11.2582	13.1082	6.27372	9.06713	3.57398
64400	AKTIP	AKT interacting protein	186.024	151.78	220.268	1.45146	0.537508	0.345224	0.820026	2.08773	1.06804	1.17015	1.17996	3.48505	1.57782
210	ALAD	aminolevulinate dehydratase	447.876	448.42	447.331	0.993743	-0.00905478	0.982857	1	6.20922	5.43084	4.99996	5.17637	4.04605	6.95839
211	ALAS1	aminolevulinate, delta-, synthase 1	1500.56	1254.12	1747.01	1.38779	0.472785	0.0781429	0.441572	18.9483	19.6218	16.8677	25.0191	24.229	26.6368
213	ALB	albumin	43.1101	16.381	69.8393	4.16847	2.05952	0.12324	0.551956	0	0.0781024	0.751023	0.210362	2.71128	0.760717
214	ALCAM	activated leukocyte cell adhesion molecule	6704.63	11179.4	2229.91	0.198691	-2.3314	3.75317e-10	2.01481e-07	34.4129	91.3569	70.5171	11.3147	18.472	9.27238
126133	ALDH16A1	aldehyde dehydrogenase 16 family, member A1	527.156	506.074	548.237	1.07896	0.109642	0.782143	0.975716	7.22728	7.55719	4.54716	8.04401	4.36981	7.96225
5832	ALDH18A1	aldehyde dehydrogenase 18 family, member A1	4506.37	3889.19	5123.55	1.31383	0.393774	0.141212	0.589305	47.0319	33.7185	45.7571	56.6298	49.1046	58.5762
216	ALDH1A1	aldehyde dehydrogenase 1 family, member A1	7271.25	2565.45	11977	4.66196	2.22094	1.65973e-09	7.42492e-07	31.9032	28.6135	65.6126	272.114	170.332	148.975
8854	ALDH1A2	aldehyde dehydrogenase 1 family, member A2	7298.44	12659.8	1937.11	0.151962	-2.71822	1.42573e-07	2.88043e-05	40.6253	257.265	84.5619	17.6871	25.7775	14.2521
220	ALDH1A3	aldehyde dehydrogenase 1 family, member A3	494.613	471.83	517.397	1.09584	0.132034	0.761345	0.972526	6.81534	2.48137	6.04611	4.34324	7.40812	5.01116
219	ALDH1B1	aldehyde dehydrogenase 1 family, member B1	882.308	775.664	988.952	1.27075	0.345684	0.271944	0.754689	10.2527	10.5612	9.03183	16.2547	9.85944	11.3845
10840	ALDH1L1	aldehyde dehydrogenase 1 family, member L1	54.1817	49.7757	58.5876	1.17351	0.230829	0.836563	0.988057	0.641428	0.0230673	0.853125	0.186389	0.638588	0.936945
100874204	ALDH1L1-AS1	ALDH1L1 antisense RNA 1	1.92371	2.57575	1.27167	0.500082	-0.999763	0.7386	0.969261	0.139588	0	0.534692	0	0.352939	0
100862662	ALDH1L1-AS2	ALDH1L1 antisense RNA 2	5.73535	5.43024	6.04045	1.10157	0.139568	1	1	0.0787772	0	0.189995	0	0.315374	0
160428	ALDH1L2	aldehyde dehydrogenase 1 family, member L2	107.551	156.436	58.6649	0.375696	-1.41236	0.0262774	0.247606	1.00631	0.554151	0.813099	0.41339	0.308111	0.168743
217	ALDH2	aldehyde dehydrogenase 2 family (mitochondrial)	1707.07	1366.1	2048.03	1.49372	0.578911	0.0647484	0.403368	25.614	24.791	27.6637	49.2024	24.0523	41.7711
224	ALDH3A2	aldehyde dehydrogenase 3 family, member A2	1853.59	1534.91	2172.27	1.40879	0.494454	0.0783862	0.442582	8.54476	11.835	10.4939	15.7842	11.6972	15.4634
221	ALDH3B1	aldehyde dehydrogenase 3 family, member B1	112.123	85.695	138.551	1.61174	0.688617	0.256363	0.737867	1.24007	0.651244	1.3488	1.84123	1.61749	1.73687
222	ALDH3B2	aldehyde dehydrogenase 3 family, member B2	23.8995	14.4134	33.3855	2.34676	1.23067	0.350613	0.823869	0.499069	0.114213	0.028965	0.150672	0.932059	0.3787
8659	ALDH4A1	aldehyde dehydrogenase 4 family, member A1	275.306	262.132	288.479	1.10156	0.139545	0.807718	0.981643	5.00389	1.48889	1.12824	2.19262	3.15359	2.84131
7915	ALDH5A1	aldehyde dehydrogenase 5 family, member A1	472.038	500.204	443.872	0.88467	-0.176789	0.635293	0.944411	3.59863	4.42135	3.41477	3.59835	4.21385	2.2792
4329	ALDH6A1	aldehyde dehydrogenase 6 family, member A1	891.522	954.132	828.912	0.86686	-0.206128	0.498168	0.896278	8.19038	5.61634	7.48884	6.30057	6.29602	5.71775
501	ALDH7A1	aldehyde dehydrogenase 7 family, member A1	2871.02	3003.46	2738.58	0.907073	-0.14071	0.65068	0.948601	17.5856	36.2743	18.3198	22.7162	24.0522	18.0886
223	ALDH9A1	aldehyde dehydrogenase 9 family, member A1	1342.7	1165.15	1520.25	1.30191	0.380632	0.192086	0.666779	21.1059	16.6721	17.2182	21.4328	30.8623	18.9554
226	ALDOA	aldolase A, fructose-bisphosphate	24804.4	24594.5	25014.2	1.01493	0.021382	0.94758	1	381.571	164.018	326.111	254.079	259.357	357.827
229	ALDOB	aldolase B, fructose-bisphosphate	273.346	115.409	431.283	3.72845	1.89857	0.063309	0.3993	0.125721	0.198934	5.0726	2.63035	13.2078	5.11201
230	ALDOC	aldolase C, fructose-bisphosphate	1525.45	1686.78	1364.12	0.807803	-0.307924	0.347218	0.822084	48.29	22.5615	48.9053	31.6158	36.3632	28.4826
56052	ALG1	ALG1, chitobiosyldiphosphodolichol beta-mannosyltransferase	806.091	762.983	849.199	1.10888	0.149103	0.629461	0.942906	7.24121	8.42016	7.23301	10.2302	7.24321	7.66388
84920	ALG10	ALG10, alpha-1,2-glucosyltransferase	171.821	161.35	182.293	1.12458	0.169389	0.745953	0.970709	1.73616	2.48344	1.87639	1.86793	2.97174	1.97719
144245	ALG10B	ALG10B, alpha-1,2-glucosyltransferase	418.043	383.403	452.682	1.17681	0.234881	0.568492	0.921111	0.890732	0.933373	1.0164	0.726774	1.70368	0.91105
440138	ALG11	ALG11, alpha-1,2-mannosyltransferase	577.54	573.599	581.48	1.01061	0.015226	0.967013	1	9.06079	10.28	7.13583	9.72746	9.78621	7.01853
79087	ALG12	ALG12, alpha-1,6-mannosyltransferase	863.997	765.581	962.413	1.25224	0.32451	0.29113	0.772143	13.7012	13.4229	11.0173	13.8581	14.754	18.2993
79868	ALG13	ALG13, UDP-N-acetylglucosaminyltransferase subunit	460.922	410.968	510.877	1.23882	0.308972	0.424518	0.859095	1.93916	1.91776	2.74635	2.22065	3.69313	2.28239
199857	ALG14	ALG14, UDP-N-acetylglucosaminyltransferase subunit	310.949	227.115	394.783	1.72732	0.788531	0.0854397	0.461836	7.13709	10.1464	7.26185	9.56724	11.772	20.046
200810	ALG1L	ALG1, chitobiosyldiphosphodolichol beta-mannosyltransferase-like	50.8673	50.2978	51.4367	1.01868	0.0266949	0.980743	1	1.98696	2.76297	1.71954	3.00605	1.29785	2.17186
644974	ALG1L2	ALG1, chitobiosyldiphosphodolichol beta-mannosyltransferase-like 2	13.3478	15.2728	11.4229	0.747278	-0.420283	0.727153	0.968256	0.440659	0.860276	0.56265	0.766551	0.397921	0.225194
285407	ALG1L9P	asparagine-linked glycosylation 1-like 9, pseudogene	124.947	145.553	104.341	0.717933	-0.478079	0.422987	0.857972	2.22247	1.08835	1.14046	1.43079	0.976419	0.751809
85365	ALG2	ALG2, alpha-1,3/1,6-mannosyltransferase	601.158	575.327	626.989	1.08496	0.117645	0.730425	0.968499	6.7959	9.80524	6.19308	7.36485	9.53322	7.5682
10195	ALG3	ALG3, alpha-1,3- mannosyltransferase	711.92	540.107	883.733	1.63095	0.705714	0.0514977	0.359165	12.9357	8.60998	9.94601	15.3711	12.2556	22.5799
29880	ALG5	ALG5, dolichyl-phosphate beta-glucosyltransferase	1567.58	1198.12	1937.03	1.61111	0.688053	0.0103729	0.14676	39.3057	38.4794	32.4074	53.6006	61.8738	59.7466
29929	ALG6	ALG6, alpha-1,3-glucosyltransferase	278.19	265.851	290.528	1.09092	0.125548	0.774745	0.974068	3.5829	2.99348	2.74179	3.26514	4.36944	2.4814
79053	ALG8	ALG8, alpha-1,3-glucosyltransferase	813.197	825.518	800.876	0.967287	-0.047984	0.87294	0.991699	19.1084	18.3249	18.4104	18.2084	19.9098	15.5449
79796	ALG9	ALG9, alpha-1,2-mannosyltransferase	759.039	762.078	756.001	0.98925	-0.0155928	0.962961	1	4.26415	3.91929	4.9976	4.37256	5.06737	3.57532
8846	ALKBH1	alkB, alkylation repair homolog 1 (E. coli)	467.176	465.02	469.332	1.00498	0.00716767	0.986694	1	6.63093	8.40141	6.23697	7.99343	5.90685	7.17527
121642	ALKBH2	alkB, alkylation repair homolog 2 (E. coli)	280.5	326.453	234.547	0.71719	-0.479573	0.287472	0.768678	9.61964	9.22522	5.13787	6.99483	5.86605	4.13844
221120	ALKBH3	alkB, alkylation repair homolog 3 (E. coli)	343.224	345.178	341.27	0.985273	-0.0214042	0.959556	1	8.3588	8.64059	8.91885	7.76831	10.125	7.51018
100507300	ALKBH3-AS1	ALKBH3 antisense RNA 1	4.39987	4.82369	3.97606	0.816912	-0.291747	0.929184	0.997633	0	0	0.282931	0.245295	0	0
54784	ALKBH4	alkB, alkylation repair homolog 4 (E. coli)	360.721	413.342	308.1	0.743106	-0.42836	0.271559	0.754223	8.13906	9.08096	5.87548	5.82617	6.25372	4.88689
54890	ALKBH5	AlkB family member 5, RNA demethylase	4123.16	4531.55	3714.76	0.817809	-0.290164	0.259547	0.74089	57.9791	43.4906	53.9438	40.2738	47.7911	38.1909
84964	ALKBH6	alkB, alkylation repair homolog 6 (E. coli)	87.7714	107.445	68.0974	0.631558	-0.663012	0.32893	0.807906	2.53307	1.99139	1.61716	0.912957	0.875062	1.96683
84266	ALKBH7	alkB, alkylation repair homolog 7 (E. coli)	903.376	902.324	904.429	0.998297	-0.00245892	0.995139	1	27.1314	27.788	25.104	31.2264	16.9762	30.2754
91801	ALKBH8	alkB, alkylation repair homolog 8 (E. coli)	279.434	264.511	294.357	1.10609	0.145468	0.749643	0.971344	1.71027	2.88078	2.86189	1.98226	3.17856	3.02419
55821	ALLC	allantoicase	2.47458	0.689098	4.26006	4.97014	2.31329	0.369021	0.835354	0	0	0.0539383	0.350725	0	0
7840	ALMS1	Alstrom syndrome 1	1111.35	1238.81	983.888	0.791426	-0.337473	0.261863	0.743224	3.58295	4.57686	3.18451	3.5822	3.07645	2.25722
100874291	ALMS1-IT1	ALMS1 intronic transcript 1 (non-protein coding)	6.79059	5.73093	7.85024	1.32077	0.401384	0.830768	0.987007	0.0346393	0.0747428	0.265373	0	0.197063	0.309785
239	ALOX12	arachidonate 12-lipoxygenase	14.3774	8.94555	19.8092	2.14376	1.10014	0.385458	0.841874	0	0.223278	0.220206	0.229097	0.408806	0.339318
245	ALOX12P2	arachidonate 12-lipoxygenase pseudogene 2	16.8336	6.99947	26.6678	3.62859	1.85941	0.141269	0.589305	0	0.0878946	0.182039	0.39456	0.205989	0.42501
246	ALOX15	arachidonate 15-lipoxygenase	9.88902	7.80741	11.9706	1.56285	0.64418	0.770409	0.973714	0.318181	0	0.0290189	0.276747	0.25859	0
247	ALOX15B	arachidonate 15-lipoxygenase, type B	51.3576	46.815	55.9002	1.18645	0.24665	0.816181	0.984752	0.148676	0.0611059	1.64524	0.893453	0.859244	0.531855
100652883	ALOX15P1	arachidonate 15-lipoxygenase pseudogene 1	6.47017	1.81315	11.1272	5.78711	2.53284	0.154917	0.615471	0	0.326444	0	0.753641	0.459031	0.703562
240	ALOX5	arachidonate 5-lipoxygenase	250.144	136.969	363.319	2.64309	1.40222	0.0110291	0.152822	2.35325	0.846285	2.8476	3.39674	5.5417	6.90511
241	ALOX5AP	arachidonate 5-lipoxygenase-activating protein	34.2888	28.4387	40.1388	1.3982	0.483567	0.71029	0.963186	0.481002	1.98141	0	0.919712	1.10562	1.30354
59344	ALOXE3	arachidonate lipoxygenase 3	0	0	0	1	5.12548e-15	1	1	0	0	0	0	0	0
248	ALPI	alkaline phosphatase, intestinal	7.07365	1.1485	12.9988	9.16636	3.19635	0.0614676	0.392694	0	0	0.0396492	0.257812	0.0706632	0.1333
80216	ALPK1	alpha-kinase 1	340.106	398.227	281.985	0.705986	-0.502288	0.238407	0.7203	2.98386	2.88511	2.55855	1.27043	2.89483	1.74643
115701	ALPK2	alpha-kinase 2	36.8022	54.7737	18.8306	0.342845	-1.54437	0.291982	0.772575	0.175479	0.685156	0.0426777	0	0.285228	0.0249101
57538	ALPK3	alpha-kinase 3	1529.68	1007.04	2052.32	2.03337	1.02387	0.0114412	0.155774	4.8668	1.74419	4.21171	6.45758	4.83174	10.2607
249	ALPL	alkaline phosphatase, liver/bone/kidney	35.0446	32.279	37.8102	1.15841	0.212148	0.848216	0.989269	0.117488	1.06474	0.300026	0.87139	0.178237	0.630429
250	ALPP	alkaline phosphatase, placental	8.28734	3.39777	13.1769	3.63224	1.86086	0.224744	0.706224	0.0205317	0.0147674	0.0961242	0.0113642	0.363393	0.146895
251	ALPPL2	alkaline phosphatase, placental-like 2	8.97547	3.21579	14.7351	4.19799	2.0697	0.208009	0.688893	0	0	0.145739	0.135377	0.432895	0.131242
57679	ALS2	amyotrophic lateral sclerosis 2 (juvenile)	951.897	961.016	942.778	0.977983	-0.0321186	0.915887	0.996051	4.46372	4.13255	3.64015	3.2093	4.85359	3.78229
259173	ALS2CL	ALS2 C-terminal like	47.0502	39.5364	54.564	1.37813	0.462711	0.641158	0.946262	0.442486	0.159129	0.206263	0.0641441	0.352954	0.653256
130540	ALS2CR12	amyotrophic lateral sclerosis 2 (juvenile) chromosome region, candidate 12	4.96467	5.10127	4.82807	0.938946	-0.0908858	1	1	0	0.144746	0.0761357	0.210401	0	0
8092	ALX1	ALX homeobox 1	478.868	897.478	60.2578	0.0670229	-3.8992	3.03273e-08	8.50476e-06	25.2397	40.2773	17.0472	0.783367	4.35387	0.450039
257	ALX3	ALX homeobox 3	26.0047	39.4294	12.58	0.317648	-1.6545	0.235786	0.717417	1.19688	1.30613	0.667501	0	0.104353	0.836629
60529	ALX4	ALX homeobox 4	7.03799	13.4108	0.665197	0.056138	-4.15488	0.0288862	0.260808	0.078119	0.192641	0.0237489	0	0	0.0133073
10189	ALYREF	Aly/REF export factor	1939.48	1789.17	2089.8	1.16368	0.218695	0.406424	0.850993	65.1703	73.87	53.9362	79.1602	74.8325	68.0298
23600	AMACR	alpha-methylacyl-CoA racemase	766.9	599.161	934.638	1.55309	0.63514	0.0403102	0.315316	4.16991	4.70446	4.90342	6.57457	7.03393	7.57209
259	AMBP	alpha-1-microglobulin/bikunin precursor	495.7	123.541	867.858	6.97569	2.80234	0.00363547	0.0742865	0.766222	0.581722	8.47896	11.757	4.73574	51.1396
55626	AMBRA1	autophagy/beclin-1 regulator 1	1245.45	1330.74	1160.15	0.868799	-0.202906	0.462817	0.881433	7.91255	8.16057	6.40898	6.97932	6.16937	6.14112
262	AMD1	adenosylmethionine decarboxylase 1	4553.28	3319.94	5786.63	1.73955	0.798713	0.00752719	0.120703	48.203	31.6383	28.7465	59.3981	83.9805	44.5412
51005	AMDHD2	amidohydrolase domain containing 2	106.142	105.921	106.364	1.00566	0.00814333	0.994324	1	2.5874	1.07147	1.69077	2.28559	1.91636	1.15308
139285	AMER1	APC membrane recruitment protein 1	401.97	374.365	429.576	1.14094	0.190226	0.636235	0.944848	1.30048	2.49952	1.4514	2.13944	1.78567	1.98579
219287	AMER2	APC membrane recruitment protein 2	46.2591	62.69	29.8283	0.476576	-1.06922	0.181378	0.652362	0.139554	0.0918314	0.127638	0.0624512	0.0750751	0.0336354
205147	AMER3	APC membrane recruitment protein 3	2.98676	5.97352	0	0.019327	-5.69324	0.0358467	0.29635	0.00970099	0.00348871	0.0412886	0	0	0
267	AMFR	autocrine motility factor receptor, E3 ubiquitin protein ligase	2736.5	2399.96	3073.04	1.27665	0.352366	0.168137	0.633092	27.9582	26.3854	24.3613	33.4817	37.5946	28.6505
268	AMH	anti-Mullerian hormone	36.4864	38.1286	34.8442	0.910658	-0.135019	0.893275	0.993556	0.574329	1.08707	0.578941	1.02059	0.57322	0.432532
269	AMHR2	anti-Mullerian hormone receptor, type II	32.6724	54.65	10.6948	0.19609	-2.35041	0.0148401	0.177148	0.855709	0.681411	1.65191	0.152238	0.231815	0.236871
120425	AMICA1	adhesion molecule, interacts with CXADR antigen 1	257.5	149.88	365.12	2.4294	1.2806	0.110095	0.523424	1.65749	0.132461	3.99755	5.09675	2.48348	6.4661
57463	AMIGO1	adhesion molecule with Ig-like domain 1	72.3766	71.9995	72.7537	1.00871	0.012517	0.992854	1	1.20963	1.01207	1.20828	2.02223	0.577364	0.838939
347902	AMIGO2	adhesion molecule with Ig-like domain 2	564.37	501.175	627.564	1.24909	0.320872	0.401645	0.848278	2.89932	2.97416	3.31761	3.35158	5.86461	2.3237
386724	AMIGO3	adhesion molecule with Ig-like domain 3	82.3571	82.2334	82.4809	0.994398	-0.00810474	1	1	0.574695	1.78626	0.917241	1.28373	0.441114	1.45622
9949	AMMECR1	Alport syndrome, mental retardation, midface hypoplasia and elliptocytosis chromosomal region gene 1	740.479	571.068	909.89	1.58706	0.66636	0.0356579	0.295274	3.14013	3.79748	3.97571	6.3436	6.13631	4.78971
83607	AMMECR1L	AMMECR1-like	950.928	1006.74	895.116	0.886055	-0.174531	0.552846	0.917131	7.96982	9.40683	7.52885	7.57125	8.27524	6.06907
81693	AMN	amnion associated transmembrane protein	273.98	172.336	375.625	2.16978	1.11755	0.105138	0.514168	2.85998	0.958072	8.92089	8.39199	5.10152	14.0617
196394	AMN1	antagonist of mitotic exit network 1 homolog (S. cerevisiae)	499.229	517.35	481.107	0.928473	-0.107068	0.783535	0.975862	8.5965	5.45461	9.38251	6.55708	9.78108	5.46233
154796	AMOT	angiomotin	1834.43	2503.7	1165.15	0.463848	-1.10828	0.000365541	0.0145135	9.13428	15.486	15.2413	7.40996	6.73966	4.35775
154810	AMOTL1	angiomotin like 1	4803.32	5192.23	4414.42	0.847613	-0.238523	0.367147	0.833835	21.7861	23.3875	22.8407	24.2971	17.6018	15.4221
51421	AMOTL2	angiomotin like 2	544.716	689.796	399.637	0.577694	-0.791623	0.0226949	0.229182	5.59103	4.20552	4.44134	2.59852	2.4685	3.02808
271	AMPD2	adenosine monophosphate deaminase 2	1406.28	1490.26	1322.29	0.884267	-0.177446	0.543419	0.913552	12.9464	10.5204	9.97942	10.245	7.64138	11.1601
272	AMPD3	adenosine monophosphate deaminase 3	198.311	237.47	159.152	0.666845	-0.584576	0.276928	0.759409	1.0887	1.79869	2.03698	0.656289	1.60803	1.02185
273	AMPH	amphiphysin	113.196	159.718	66.6733	0.41678	-1.26264	0.0905374	0.474891	1.33537	2.81736	1.3792	1.291	0.866611	0.159233
275	AMT	aminomethyltransferase	265.412	225.727	305.097	1.35045	0.433436	0.40146	0.848262	3.41999	1.22272	4.00075	3.57557	5.29706	2.87373
401138	AMTN	amelotin	24.1901	48.3802	0	0.0024848	-8.65265	2.65464e-05	0.00198717	3.87211	0.9687	0.477687	0	0	0
276	AMY1A	amylase, alpha 1A (salivary)	54.8106	53.0033	56.6179	1.06424	0.0898258	0.925738	0.997287	0.240393	0.194515	0.575519	0.149689	0.835752	0.125409
277	AMY1B	amylase, alpha 1B (salivary)	54.8106	53.0033	56.6179	1.06424	0.0898216	0.925715	0.997287	0.265505	0.214835	0.635638	0.165325	0.923056	0.13851
278	AMY1C	amylase, alpha 1C (salivary)	54.8106	53.0033	56.6179	1.06424	0.0898217	0.925716	0.997287	0.262365	0.212294	0.62812	0.16337	0.912138	0.136872
279	AMY2A	amylase, alpha 2A (pancreatic)	10.0017	10.6683	9.33509	0.872175	-0.19731	0.905366	0.995463	0.290648	0.0783932	0.371111	0.180982	0.321513	0.151627
280	AMY2B	amylase, alpha 2B (pancreatic)	39.9544	35.5537	44.3552	1.23693	0.306763	0.728311	0.968316	0.462532	0.410952	0.972717	0.361425	1.22108	0.729971
155185	AMZ1	archaelysin family metallopeptidase 1	7.47497	8.2772	6.67275	0.823565	-0.280046	0.868119	0.991122	0.162018	0.0582657	0	0.0298921	0.0682755	0.0724477
51321	AMZ2	archaelysin family metallopeptidase 2	1207.92	1319.37	1096.47	0.82922	-0.270173	0.368734	0.835354	23.6631	18.7625	20.6267	14.726	23.4134	13.946
201283	AMZ2P1	archaelysin family metallopeptidase 2 pseudogene 1	298.51	359.618	237.401	0.65825	-0.603292	0.156761	0.617484	3.65077	4.06619	4.57093	3.50187	2.55414	2.01814
64682	ANAPC1	anaphase promoting complex subunit 1	2939.38	2566.11	3312.65	1.28685	0.363839	0.151447	0.610499	14.0908	13.5433	11.5649	16.9514	18.2525	14.776
10393	ANAPC10	anaphase promoting complex subunit 10	177.355	188.081	166.629	0.882314	-0.180637	0.7476	0.970945	3.73407	3.71705	3.42011	1.45502	4.34303	3.66893
51529	ANAPC11	anaphase promoting complex subunit 11	1359.45	1562.09	1156.82	0.737787	-0.438723	0.187454	0.659725	37.7969	28.903	22.7248	23.9067	13.8654	26.6482
25847	ANAPC13	anaphase promoting complex subunit 13	1870.46	1938.4	1802.53	0.926261	-0.11051	0.679594	0.954911	29.6823	38.6514	35.4696	29.2225	35.7731	30.4202
25906	ANAPC15	anaphase promoting complex subunit 15	633.814	490.681	776.946	1.57622	0.656471	0.0522521	0.361446	9.51908	12.2493	9.02617	18.2435	12.6482	16.9103
119504	ANAPC16	anaphase promoting complex subunit 16	1063.08	1043.9	1082.27	1.03368	0.0477859	0.879946	0.992815	11.2721	10.6975	11.7835	8.34344	15.9549	10.4353
100286979	ANAPC1P1	anaphase promoting complex subunit 1 pseudogene 1	168.62	131.909	205.332	1.55247	0.634565	0.209963	0.690409	3.34104	2.84896	2.60942	3.98447	4.98584	4.51786
29882	ANAPC2	anaphase promoting complex subunit 2	529.69	542.477	516.903	0.947925	-0.0771551	0.850598	0.989566	7.43294	10.8223	5.59631	9.16606	4.45566	8.48604
29945	ANAPC4	anaphase promoting complex subunit 4	418.558	421.386	415.73	0.982473	-0.0255106	0.949629	1	5.40079	7.99468	4.94066	5.37084	7.63522	4.87678
51433	ANAPC5	anaphase promoting complex subunit 5	2273.99	2027.86	2520.12	1.2387	0.308825	0.231241	0.711562	30.4893	29.9412	23.0274	36.4054	35.5544	30.3094
51434	ANAPC7	anaphase promoting complex subunit 7	1047.53	1074.81	1020.26	0.946776	-0.0789056	0.796992	0.979057	11.782	12.1391	9.57081	12.3487	12.1213	7.11083
283	ANG	angiogenin, ribonuclease, RNase A family, 5	231.853	249.008	214.697	0.861068	-0.2158	0.701315	0.96162	8.43124	2.51845	10.9614	5.63568	6.72737	6.48265
23357	ANGEL1	angel homolog 1 (Drosophila)	643.233	678.021	608.445	0.894647	-0.160609	0.623059	0.940823	7.62683	6.91569	4.99542	5.54369	5.74017	5.90959
90806	ANGEL2	angel homolog 2 (Drosophila)	919.954	848.451	991.457	1.16441	0.219595	0.48245	0.892024	5.15168	6.96226	5.83767	8.08208	7.8334	4.94307
284	ANGPT1	angiopoietin 1	469.865	679.462	260.269	0.381738	-1.38935	0.00343359	0.0713933	3.04465	7.05942	7.34878	1.6852	3.6634	1.37736
285	ANGPT2	angiopoietin 2	272.799	244.652	300.947	1.22305	0.290485	0.566111	0.920393	1.5151	1.65087	2.1559	2.1278	1.05062	3.19533
51378	ANGPT4	angiopoietin 4	6.15607	6.0368	6.27533	1.03227	0.0458167	1	1	0.190525	0	0.175695	0	0.0602164	0.302915
9068	ANGPTL1	angiopoietin-like 1	203.393	288.899	117.887	0.405955	-1.30061	0.0108289	0.150826	2.23632	4.78828	2.62844	1.20923	1.47884	1.18973
23452	ANGPTL2	angiopoietin-like 2	678.551	643.866	713.236	1.10462	0.143555	0.676532	0.954196	7.82136	5.03594	8.30037	7.212	7.11369	8.78674
51129	ANGPTL4	angiopoietin-like 4	166.998	202.626	131.369	0.645124	-0.632351	0.254931	0.737027	3.8271	4.58072	3.08364	2.39317	1.42194	3.39651
83854	ANGPTL6	angiopoietin-like 6	246.907	179.905	313.908	1.7354	0.795271	0.197523	0.675019	3.18631	2.10274	5.98377	6.3999	2.2425	10.5757
286	ANK1	ankyrin 1, erythrocytic	98.3569	142.323	54.3911	0.380474	-1.39413	0.0286626	0.259788	0.466241	0.693974	0.620118	0.240141	0.155544	0.270256
287	ANK2	ankyrin 2, neuronal	405.501	596.016	214.985	0.359748	-1.47494	0.0093393	0.137628	1.0754	2.1724	1.59661	0.37667	1.20023	0.190347
288	ANK3	ankyrin 3, node of Ranvier (ankyrin G)	2339.44	2817.86	1861.02	0.657454	-0.605039	0.0463236	0.340256	4.18579	7.9119	5.56778	3.22705	4.93569	3.38152
150709	ANKAR	ankyrin and armadillo repeat containing	16.1911	25.3074	7.07472	0.281808	-1.82722	0.182431	0.654266	0.110507	0.248381	0.311594	0.0535194	0.139705	0
348094	ANKDD1A	ankyrin repeat and death domain containing 1A	74.002	100.4	47.6038	0.472839	-1.08058	0.166514	0.629825	1.72493	0.859999	1.21802	0.444822	0.247806	1.04011
728780	ANKDD1B	ankyrin repeat and death domain containing 1B	25.9272	18.4113	33.4432	1.80941	0.855519	0.446746	0.872185	0.406347	0.223496	0.223813	0.10584	0.438166	0.940571
63926	ANKEF1	ankyrin repeat and EF-hand domain containing 1	295.211	213.597	376.826	1.76504	0.819699	0.117146	0.540799	3.73278	1.86817	0.893653	2.78059	4.6404	3.76484
51479	ANKFY1	ankyrin repeat and FYVE domain containing 1	2413.02	2427.62	2398.43	0.984064	-0.0231766	0.929846	0.997766	11.0194	13.5899	9.6619	10.728	12.3759	10.2671
56172	ANKH	ANKH inorganic pyrophosphate transport regulator	1210.36	1508.53	912.183	0.603294	-0.729066	0.0117633	0.157872	8.33201	5.67203	7.62703	4.23324	4.47744	4.22315
54882	ANKHD1	ankyrin repeat and KH domain containing 1	3230.58	3341.1	3120.06	0.931095	-0.103	0.685369	0.957285	16.4935	15.2517	14.2061	15.9415	14.4505	12.0537
404734	ANKHD1-EIF4EBP3	ANKHD1-EIF4EBP3 readthrough	3260.04	3376.3	3143.78	0.928457	-0.107092	0.675612	0.954025	17.177	15.7703	14.7925	16.827	14.9496	12.2188
54467	ANKIB1	ankyrin repeat and IBR domain containing 1	2084.68	2282.87	1886.48	0.824153	-0.279016	0.291909	0.772575	15.3177	14.2928	14.6483	11.7097	14.7868	9.82034
126549	ANKLE1	ankyrin repeat and LEM domain containing 1	22.0338	12.5434	31.5242	2.4952	1.31916	0.198895	0.676831	0.140845	0.0607814	0.137874	0.381988	0.21367	0.251919
23141	ANKLE2	ankyrin repeat and LEM domain containing 2	2310.41	2101.74	2519.09	1.19369	0.255432	0.323486	0.803643	16.0189	21.1539	18.1481	22.1923	22.1441	21.0812
51281	ANKMY1	ankyrin repeat and MYND domain containing 1	79.3291	81.6962	76.9619	0.938914	-0.0909344	0.88956	0.992871	0.788856	0.840165	0.768344	0.906843	0.613715	0.705487
57037	ANKMY2	ankyrin repeat and MYND domain containing 2	1228.69	1168.49	1288.89	1.10036	0.137978	0.633962	0.94371	19.2191	14.0981	20.4142	18.7778	21.5958	18.4192
57763	ANKRA2	ankyrin repeat, family A (RFXANK-like), 2	406.462	388.73	424.193	1.08673	0.12	0.746831	0.970709	6.77159	6.90647	7.15794	6.89701	7.15737	8.30624
27063	ANKRD1	ankyrin repeat domain 1 (cardiac muscle)	54.9682	77.8371	32.0993	0.410608	-1.28417	0.161751	0.62495	1.57598	2.53376	0.604998	0.718364	0.156266	0.976466
55608	ANKRD10	ankyrin repeat domain 10	1321.58	1043.73	1599.43	1.52775	0.611408	0.0267534	0.250247	12.8109	12.0056	11.4632	16.5782	21.4997	16.8828
29123	ANKRD11	ankyrin repeat domain 11	4336.99	4739.02	3934.97	0.826767	-0.274448	0.306358	0.788192	16.8324	21.8904	15.4444	17.4916	12.458	14.2523
23253	ANKRD12	ankyrin repeat domain 12	1974.41	2035.12	1913.69	0.937361	-0.0933228	0.722432	0.966695	6.25585	6.85119	7.49629	6.80317	6.84387	5.57594
88455	ANKRD13A	ankyrin repeat domain 13A	854.491	812.897	896.085	1.09813	0.13505	0.668478	0.952021	7.57034	9.39677	7.60001	7.17941	11.7116	7.9103
124930	ANKRD13B	ankyrin repeat domain 13B	159.512	183.775	135.249	0.73453	-0.445107	0.49768	0.896278	2.40308	2.87608	1.59554	3.40504	0.716973	0.88257
81573	ANKRD13C	ankyrin repeat domain 13C	627.35	623.488	631.212	1.00927	0.0133116	0.969743	1	4.41326	4.65296	3.93076	3.93218	5.51128	3.59388
338692	ANKRD13D	ankyrin repeat domain 13 family, member D	219.63	262.594	176.667	0.670897	-0.575836	0.220734	0.702552	4.74143	4.82385	2.97996	2.92351	2.60888	2.73901
54522	ANKRD16	ankyrin repeat domain 16	182.896	194.785	171.007	0.875272	-0.192196	0.704946	0.96164	2.58748	3.22581	2.33101	2.35112	3.10758	1.64553
26057	ANKRD17	ankyrin repeat domain 17	4100.62	4139.85	4061.39	0.977641	-0.0326234	0.894918	0.993583	17.3781	17.8613	16.1132	17.8821	15.9324	15.8569
253650	ANKRD18A	ankyrin repeat domain 18A	15.2384	18.6475	11.8293	0.630921	-0.664469	0.581104	0.925518	0.163188	0.30517	0.125019	0.0722592	0.0618918	0.223778
441459	ANKRD18B	ankyrin repeat domain 18B	25.2729	26.1492	24.3967	0.936265	-0.0950115	0.963456	1	0.58513	0.245498	0.00691774	0	0.616444	0.155049
138649	ANKRD19P	ankyrin repeat domain 19, pseudogene	407.024	390.687	423.361	1.07868	0.109263	0.785112	0.97639	6.87471	6.84641	6.26831	6.07355	5.4821	9.53754
84210	ANKRD20A1	ankyrin repeat domain 20 family, member A1	34.1047	35.261	32.9483	0.937467	-0.0931605	0.92732	0.997499	0.538591	0.299908	0.347544	0.644297	0.285538	0.176095
441430	ANKRD20A2	ankyrin repeat domain 20 family, member A2	68.224	67.9953	68.4527	1.00904	0.0129828	1	1	0.538591	0.299908	0.306874	0.687571	0.285538	0.176095
441425	ANKRD20A3	ankyrin repeat domain 20 family, member A3	102.329	103.256	101.401	0.98353	-0.0239594	0.972793	1	0.481169	0.267933	0.286268	0.601378	0.255095	0.15732
728747	ANKRD20A4	ankyrin repeat domain 20 family, member A4	36.3433	34.3422	38.3444	1.12018	0.163724	0.866378	0.991122	0.537672	0.299396	0.317423	0.825598	0.285051	0.175794
729171	ANKRD20A8P	ankyrin repeat domain 20 family, member A8, pseudogene	25.0592	27.7079	22.4104	0.808228	-0.307166	0.829506	0.986983	0.299182	0.346689	0.247597	0.542786	0	0.168466
284232	ANKRD20A9P	ankyrin repeat domain 20 family, member A9, pseudogene	1252.85	1240.74	1264.96	1.01673	0.0239437	0.93558	0.998728	1.29414	1.27417	1.32344	1.70492	1.22244	1.01167
118932	ANKRD22	ankyrin repeat domain 22	138.96	46.5743	231.346	4.96242	2.31104	0.000676548	0.0224191	0.673862	0.121169	0.573608	2.50913	2.0136	2.22796
200539	ANKRD23	ankyrin repeat domain 23	51.8379	45.6932	57.9825	1.26592	0.340182	0.663974	0.950948	0.732376	0.713675	0.643527	1.33379	0.597344	0.690189
170961	ANKRD24	ankyrin repeat domain 24	15.2689	17.5892	12.9487	0.738209	-0.437898	0.76451	0.972767	0.257575	0.130772	0.128973	0.176112	0	0.189703
22852	ANKRD26	ankyrin repeat domain 26	976.31	1085.84	866.782	0.795442	-0.330171	0.291013	0.772075	5.03136	6.92815	6.45413	6.16261	4.73448	3.7065
84079	ANKRD27	ankyrin repeat domain 27 (VPS9 domain)	730.707	715.72	745.695	1.03806	0.0538928	0.864953	0.991122	6.43834	6.69983	5.84195	5.61076	7.23027	6.6318
23243	ANKRD28	ankyrin repeat domain 28	1306.24	966.185	1646.3	1.69977	0.765336	0.00946666	0.13896	6.68049	5.89185	4.69831	8.87939	12.5112	7.74621
147463	ANKRD29	ankyrin repeat domain 29	5.37195	4.06761	6.67628	1.66984	0.739713	0.805638	0.981288	0.145194	0	0	0	0.240919	0
374860	ANKRD30B	ankyrin repeat domain 30B	10.4134	10.8118	10.015	0.927525	-0.108542	0.949421	1	0.092484	0.190054	0	0.065815	0.108569	0.0787714
149992	ANKRD30BP2	ankyrin repeat domain 30B pseudogene 2	38.1775	48.7156	27.6393	0.570523	-0.809644	0.360712	0.829119	0.856639	0.462102	0.372192	0.444511	0.338431	0.170246
256006	ANKRD31	ankyrin repeat domain 31	5.8681	6.80593	4.93026	0.708496	-0.497168	0.816705	0.985238	0	0.0581498	0.0731211	0	0.0255524	0.0662784
84250	ANKRD32	ankyrin repeat domain 32	278.745	300.505	256.985	0.852467	-0.230285	0.618764	0.939766	2.81562	3.31385	3.15932	1.9569	4.13597	1.84085
651746	ANKRD33B	ankyrin repeat domain 33B	78.121	109.543	46.6991	0.427592	-1.22569	0.251576	0.734783	1.16339	0.202141	0.0417266	0.0434113	0.359434	0.183149
284615	ANKRD34A	ankyrin repeat domain 34A	45.7193	56.6674	34.7712	0.611361	-0.709905	0.361102	0.829119	0.472867	0.728805	0.646901	0.439332	0.384305	0.302066
340120	ANKRD34B	ankyrin repeat domain 34B	41.8167	33.1088	50.5247	1.52947	0.613034	0.720209	0.966089	0.744089	0.267593	0	0	1.35224	0.184848
148741	ANKRD35	ankyrin repeat domain 35	17.043	26.9865	7.09953	0.266878	-1.90575	0.0798042	0.446491	0.398013	0.248931	0.257782	0.0766255	0.120325	0.0412695
375248	ANKRD36	ankyrin repeat domain 36	628.756	663.78	593.731	0.891657	-0.165439	0.61558	0.93955	3.95117	4.05282	4.46097	4.52473	3.36496	3.16225
57730	ANKRD36B	ankyrin repeat domain 36B	612.903	640.734	585.071	0.910216	-0.135719	0.681056	0.95538	4.05578	4.04585	4.49764	4.51792	3.48483	3.3902
84832	ANKRD36BP1	ankyrin repeat domain 36B pseudogene 1	621.402	476.095	766.709	1.60873	0.685925	0.0495377	0.353139	14.1454	8.6088	7.71852	17.2466	15.9237	15.0979
645784	ANKRD36BP2	ankyrin repeat domain 36B pseudogene 2	5.9662	6.27822	5.65418	0.899371	-0.153012	0.966802	1	0.21156	0.177525	0.0450213	0	0	0.357381
353322	ANKRD37	ankyrin repeat domain 37	337.007	401.687	272.328	0.677551	-0.561598	0.268088	0.749793	19.3318	8.07959	22.849	7.33823	18.2885	8.64439
51239	ANKRD39	ankyrin repeat domain 39	34.0838	30.6774	37.4902	1.22227	0.289557	0.768275	0.973102	1.96993	1.46573	0.636047	1.69192	0.687013	2.38948
91369	ANKRD40	ankyrin repeat domain 40	1226.11	1315.23	1136.98	0.861725	-0.214701	0.44417	0.870866	12.8759	13.7652	10.6676	11.9293	11.1726	8.77596
338699	ANKRD42	ankyrin repeat domain 42	276.983	268.519	285.446	1.06225	0.0871273	0.847929	0.989241	1.50559	1.09244	0.860987	1.36198	1.38353	0.893698
91526	ANKRD44	ankyrin repeat domain 44	488.025	527.633	448.417	0.847913	-0.238011	0.589143	0.92836	2.8158	3.46902	3.19189	4.41842	2.43194	1.2134
339416	ANKRD45	ankyrin repeat domain 45	41.3352	46.8898	35.7806	0.762763	-0.390693	0.763946	0.972542	0.73081	1.00199	0.359642	0.290734	1.32811	0
157567	ANKRD46	ankyrin repeat domain 46	837.092	803.148	871.035	1.08201	0.113717	0.729174	0.968456	7.0348	6.73339	7.21462	7.21088	10.544	4.98467
54851	ANKRD49	ankyrin repeat domain 49	253.822	251.73	255.913	1.0137	0.0196321	0.967682	1	4.64303	5.25107	5.65583	5.74239	6.98305	3.11187
57182	ANKRD50	ankyrin repeat domain 50	2726.09	3005.81	2446.38	0.811633	-0.301101	0.272366	0.755039	8.15487	9.31161	11.3294	8.96127	8.13945	6.23846
283373	ANKRD52	ankyrin repeat domain 52	2789.04	2508.4	3069.68	1.21961	0.286417	0.281949	0.763272	13.4459	12.261	8.6321	13.9054	14.406	12.9996
79998	ANKRD53	ankyrin repeat domain 53	6.49665	7.31321	5.68009	0.775539	-0.366729	0.88774	0.992815	0	0.35182	0.0612318	0.31852	0	0
129138	ANKRD54	ankyrin repeat domain 54	233.946	238.166	229.726	0.961973	-0.0559315	0.907883	0.995727	4.6174	5.44174	2.84129	4.03371	5.18686	3.06804
22881	ANKRD6	ankyrin repeat domain 6	302.426	355.364	249.488	0.69967	-0.515254	0.235964	0.717417	2.3986	2.70604	1.58071	1.19378	1.98081	1.4416
100310846	ANKRD61	ankyrin repeat domain 61	5.54982	6.60218	4.49746	0.688777	-0.53789	0.818388	0.985493	0.128601	0.431649	0	0.189814	0.189677	0
342850	ANKRD62	ankyrin repeat domain 62	6.49646	4.58377	8.40915	1.79412	0.843273	0.588344	0.927623	0.0386646	0.0370793	0.0383976	0.0285342	0.0244403	0.145998
23783	ANKRD62P1-PARP4P3	ANKRD62P1-PARP4P3 readthrough, transcribed pseudogene	2.64992	2.17578	3.12405	1.41032	0.496027	0.891335	0.993301	0	0.17116	0	0.241479	0	0
441869	ANKRD65	ankyrin repeat domain 65	55.0047	53.3044	56.705	1.06744	0.0941534	0.926612	0.997484	1.45969	0.442056	0.741157	0.552796	1.76444	0.503849
122416	ANKRD9	ankyrin repeat domain 9	119.666	103.835	135.496	1.30202	0.38075	0.533876	0.908543	2.77613	1.96975	2.76229	4.94196	2.0631	2.70641
23294	ANKS1A	ankyrin repeat and sterile alpha motif domain containing 1A	2020.73	1495.38	2546.09	1.69819	0.763999	0.0137459	0.171267	11.5929	8.89778	7.37867	10.7759	21.6926	14.3677
56899	ANKS1B	ankyrin repeat and sterile alpha motif domain containing 1B	99.553	105.415	93.6905	0.882209	-0.180808	0.78097	0.975716	0.203681	0.529644	0.33342	0.277505	0.320221	0.333173
124401	ANKS3	ankyrin repeat and sterile alpha motif domain containing 3	206.981	216.181	197.781	0.909616	-0.13667	0.793069	0.977915	1.56545	3.71943	2.09615	2.64809	2.16809	1.8457
257629	ANKS4B	ankyrin repeat and sterile alpha motif domain containing 4B	395.9	182.62	609.179	3.31687	1.72982	0.00359615	0.0738448	1.84721	1.10214	4.333	8.67895	3.09159	12.1521
203286	ANKS6	ankyrin repeat and sterile alpha motif domain containing 6	901.216	856.391	946.041	1.10038	0.137995	0.660421	0.950321	4.71987	5.35918	4.09032	6.24998	3.94919	5.165
55139	ANKZF1	ankyrin repeat and zinc finger domain containing 1	466.609	536.12	397.097	0.73762	-0.43905	0.243299	0.726186	8.17167	8.55958	7.17147	6.12832	4.21962	6.94437
54443	ANLN	anillin, actin binding protein	2928.87	2946.76	2910.99	0.985022	-0.0217722	0.934901	0.998728	24.6719	24.4434	20.2159	24.993	26.1483	16.7945
55107	ANO1	anoctamin 1, calcium activated chloride channel	1029.91	875.601	1184.23	1.35242	0.435539	0.321087	0.801182	7.75535	2.03513	7.54651	10.517	6.74955	6.16305
55129	ANO10	anoctamin 10	527.254	477.08	577.429	1.20737	0.271868	0.43739	0.867349	7.52345	5.91854	6.2768	6.68401	9.59236	7.32727
57101	ANO2	anoctamin 2, calcium activated chloride channel	2.02766	2.06729	1.98803	0.930159	-0.104451	1	1	0	0	0.0617496	0.0624582	0	0
63982	ANO3	anoctamin 3	38.729	23.7796	53.6785	2.23662	1.16132	0.279686	0.761893	0.184972	0.110868	0.174948	0.0568785	0.168889	0.784232
121601	ANO4	anoctamin 4	50.5618	77.0114	24.1123	0.312349	-1.67877	0.0416865	0.321135	0.344632	0.684138	1.00329	0.213642	0.278842	0.147941
203859	ANO5	anoctamin 5	36.1981	33.3603	39.0359	1.17739	0.235591	0.864782	0.991122	0.400058	0.111173	0.0812652	0.387503	0.310354	0
196527	ANO6	anoctamin 6	3526.1	3210.24	3841.97	1.19317	0.2548	0.359281	0.829096	16.0239	14.7698	21.8318	20.6836	18.6136	22.9256
50636	ANO7	anoctamin 7	51.5533	51.237	51.8696	1.00713	0.0102508	1	1	0.319092	0.478139	0.514945	0.66231	0.361382	0.301223
57719	ANO8	anoctamin 8	162.707	176.164	149.25	0.845923	-0.241402	0.642036	0.946506	1.86584	1.38427	1.74458	1.68328	1.47659	1.05112
338440	ANO9	anoctamin 9	89.8804	87.0302	92.7306	1.06654	0.0929354	0.900669	0.994428	1.90956	1.09876	0.596004	0.904264	1.50211	1.3409
8125	ANP32A	acidic (leucine-rich) nuclear phosphoprotein 32 family, member A	8380.85	8083.8	8677.9	1.06954	0.0969943	0.713389	0.964314	105.055	152.794	128.801	157.972	140.647	112.69
80035	ANP32A-IT1	ANP32A intronic transcript 1 (non-protein coding)	30.8732	31.0425	30.7039	0.991149	-0.0128261	1	1	0.594939	0.30756	0.221562	0.0823239	0.669869	0.343624
723972	ANP32AP1	acidic (leucine-rich) nuclear phosphoprotein 32 family, member A pseudogene 1	966.575	1009.8	923.354	0.911167	-0.134213	0.657348	0.949728	50.0066	62.6602	49.0047	59.6573	47.7019	38.9313
10541	ANP32B	acidic (leucine-rich) nuclear phosphoprotein 32 family, member B	8165.9	7638.8	8693	1.13476	0.182389	0.51987	0.903835	207.007	159.016	190.701	266.992	150.989	206.51
23520	ANP32C	acidic (leucine-rich) nuclear phosphoprotein 32 family, member C	70.5733	84.871	56.2756	0.662488	-0.594035	0.466901	0.884412	4.06665	6.2855	3.90355	5.65113	3.17219	0.670629
81611	ANP32E	acidic (leucine-rich) nuclear phosphoprotein 32 family, member E	4735.62	4552.77	4918.46	1.07722	0.107307	0.719453	0.966043	29.0155	34.693	27.5164	31.6733	46.4835	20.161
290	ANPEP	alanyl (membrane) aminopeptidase	851.003	569.501	1132.5	1.986	0.989862	0.0788895	0.444055	2.89122	4.41145	10.7904	5.4946	24.6986	6.60616
84168	ANTXR1	anthrax toxin receptor 1	3587.98	3580.79	3595.17	1.00029	0.000419981	0.998546	1	16.6052	21.201	21.3698	18.1637	21.0684	19.4889
118429	ANTXR2	anthrax toxin receptor 2	2746.01	2755.23	2736.79	0.990495	-0.0137782	0.96155	1	10.3841	10.4464	15.3349	11.9791	12.0957	11.5921
301	ANXA1	annexin A1	1449.33	1101.79	1796.88	1.6278	0.702922	0.0539842	0.366238	39.4354	24.165	21.3479	26.839	69.9878	40.1335
11199	ANXA10	annexin A10	651.234	141.872	1160.6	8.12352	3.0221	1.66127e-06	0.000229512	1.93918	2.81982	6.62065	59.3596	8.95348	25.0334
311	ANXA11	annexin A11	2932.14	2290.96	3573.31	1.556	0.637838	0.0419811	0.322347	29.6067	14.8593	24.164	31.7684	30.3697	42.8979
312	ANXA13	annexin A13	996.697	294.639	1698.76	5.73926	2.52086	0.000194501	0.0093808	1.45511	3.88339	15.9066	51.2063	19.4608	51.9619
302	ANXA2	annexin A2	21066.2	14264.7	27867.6	1.94746	0.961596	0.000318051	0.0131627	323.897	259.226	321.381	590.782	483.146	662.848
303	ANXA2P1	annexin A2 pseudogene 1	903.848	698.748	1108.95	1.58235	0.662072	0.0354279	0.294277	24.2092	18.1311	19.0609	25.0898	33.8213	36.7208
304	ANXA2P2	annexin A2 pseudogene 2	9235.3	6235.57	12235	1.9561	0.967981	0.000282257	0.012108	202.789	162.367	195.272	392.271	298.137	391.672
305	ANXA2P3	annexin A2 pseudogene 3	233.822	207.236	260.409	1.25221	0.324474	0.5411	0.912255	7.36516	3.67242	6.98097	5.00194	5.71238	11.3417
389289	ANXA2R	annexin A2 receptor	3.59764	0.689098	6.50619	7.28388	2.86471	0.189255	0.662306	0	0	0.061522	0.0800074	0	0.488364
306	ANXA3	annexin A3	1472.69	852.791	2092.59	2.45185	1.29387	0.00332599	0.0695902	34.6093	9.68049	17.9233	27.0021	67.6562	55.5871
307	ANXA4	annexin A4	5493.48	3140.77	7846.2	2.49085	1.31664	0.000105109	0.0059033	56.7281	38.8967	75.9476	119.747	107.035	193.899
308	ANXA5	annexin A5	10727.1	12179.1	9275.16	0.758535	-0.398713	0.111376	0.526185	277.837	330.359	290.521	211.7	220.283	240.957
309	ANXA6	annexin A6	6363.3	8001.97	4724.63	0.588014	-0.766078	0.0048371	0.0897553	88.0434	123.383	92.139	72.4796	51.5435	52.7143
310	ANXA7	annexin A7	1972.19	1613.29	2331.09	1.44158	0.527654	0.0753757	0.434828	40.2145	25.8387	20.7086	36.9188	47.236	39.108
8416	ANXA9	annexin A9	227.5	129.363	325.638	2.51431	1.33016	0.036188	0.298087	3.84593	0.649451	3.78617	4.38698	8.28671	8.01548
313	AOAH	acyloxyacyl hydrolase (neutrophil)	80.0622	89.5004	70.624	0.788314	-0.343157	0.712947	0.964196	2.1709	0.154426	1.76669	0.448942	0.919857	1.7779
26	AOC1	amine oxidase, copper containing 1	325.875	179.464	472.287	2.627	1.39341	0.0755922	0.435675	1.90479	0.167076	5.77379	4.98861	8.09055	7.78341
314	AOC2	amine oxidase, copper containing 2 (retina-specific)	14.3443	18.104	10.5845	0.586812	-0.769029	0.581216	0.925518	0.212543	0.229307	0.298521	0.188226	0.255266	0
8639	AOC3	amine oxidase, copper containing 3	32.1594	38.1117	26.2071	0.681669	-0.552857	0.572462	0.923287	0.168237	0.4941	0.369952	0.248315	0.106344	0.334348
90586	AOC4P	amine oxidase, copper containing 4, pseudogene	11.0552	13.2623	8.84804	0.65864	-0.602438	0.708443	0.962265	0.0588517	0.486784	0.212908	0	0.167403	0.315792
316	AOX1	aldehyde oxidase 1	52.3017	27.9694	76.6339	2.69746	1.4316	0.11981	0.545858	0.123657	0.0711519	0.457879	0.835009	0.312658	0.648784
55435	AP1AR	adaptor-related protein complex 1 associated regulatory protein	769.736	630.376	909.095	1.43602	0.522076	0.089877	0.473555	7.38375	8.66015	9.45463	12.2374	12.2252	11.9061
162	AP1B1	adaptor-related protein complex 1, beta 1 subunit	1980.88	1742.75	2219.02	1.26853	0.343152	0.222075	0.703221	18.9122	18.0065	11.5564	21.2682	18.1942	20.9393
164	AP1G1	adaptor-related protein complex 1, gamma 1 subunit	4105.25	3789.67	4420.83	1.16346	0.218421	0.417993	0.855977	23.0155	20.9387	20.4401	21.2818	33.3001	20.0175
8906	AP1G2	adaptor-related protein complex 1, gamma 2 subunit	408.812	366.107	451.517	1.22893	0.297406	0.424963	0.85957	4.64149	4.07732	4.26328	4.64052	5.17207	5.91744
8907	AP1M1	adaptor-related protein complex 1, mu 1 subunit	1010.5	1120.02	900.978	0.801016	-0.320097	0.276771	0.759409	17.1187	21.2673	16.9499	15.3918	13.0948	15.2411
10053	AP1M2	adaptor-related protein complex 1, mu 2 subunit	839.375	531.096	1147.65	2.16001	1.11104	0.0105496	0.148422	19.9052	5.4958	7.7067	20.3112	21.3493	28.1188
1174	AP1S1	adaptor-related protein complex 1, sigma 1 subunit	1020.94	813.273	1228.61	1.506	0.590718	0.0481223	0.347036	26.2436	21.2436	26.3026	40.219	31.1858	38.4718
8905	AP1S2	adaptor-related protein complex 1, sigma 2 subunit	435.89	374.857	496.923	1.32158	0.40226	0.30495	0.786981	5.65735	6.17891	7.08974	8.29218	11.3904	5.43423
130340	AP1S3	adaptor-related protein complex 1, sigma 3 subunit	227.304	149.678	304.929	2.03125	1.02237	0.0384087	0.307876	1.49443	1.99773	0.91231	2.90759	3.74994	2.19599
160	AP2A1	adaptor-related protein complex 2, alpha 1 subunit	3573.37	3737.95	3408.79	0.908553	-0.138357	0.598185	0.932538	41.7707	43.9744	40.3124	43.4125	30.8887	38.749
161	AP2A2	adaptor-related protein complex 2, alpha 2 subunit	2577.28	2609.1	2545.46	0.972304	-0.0405206	0.873822	0.992099	23.3638	22.3115	18.5314	20.7119	21.1253	19.8423
163	AP2B1	adaptor-related protein complex 2, beta 1 subunit	10085.1	9905.68	10264.5	1.03296	0.0467873	0.84811	0.989269	67.827	67.5659	67.2551	65.5226	77.3647	64.7418
1173	AP2M1	adaptor-related protein complex 2, mu 1 subunit	5561.82	5601.98	5521.66	0.981857	-0.0264157	0.920953	0.996156	96.6712	125.979	96.233	127.636	94.5948	88.1539
1175	AP2S1	adaptor-related protein complex 2, sigma 1 subunit	2608.56	2475.16	2741.97	1.10335	0.14189	0.612537	0.938825	64.5959	83.5331	64.7168	98.8566	63.0295	70.4612
8546	AP3B1	adaptor-related protein complex 3, beta 1 subunit	2282.92	2248.93	2316.91	1.0263	0.0374535	0.886115	0.992815	17.923	23.7664	19.3062	22.4389	21.9234	17.7959
8120	AP3B2	adaptor-related protein complex 3, beta 2 subunit	18.8739	25.4933	12.2546	0.483177	-1.04938	0.428915	0.862005	0.225508	0.220123	0.342782	0.205057	0.183273	0
8943	AP3D1	adaptor-related protein complex 3, delta 1 subunit	5010.46	4336.38	5684.55	1.30657	0.385783	0.141532	0.589634	36.6409	34.2766	30.3989	53.8968	37.0562	39.9582
26985	AP3M1	adaptor-related protein complex 3, mu 1 subunit	2281.42	2238.09	2324.75	1.03532	0.0500754	0.842677	0.988057	17.256	17.4227	15.6228	18.2538	17.6975	15.6469
10947	AP3M2	adaptor-related protein complex 3, mu 2 subunit	536.461	636.678	436.245	0.683421	-0.549153	0.148363	0.602688	5.93377	6.99355	7.4845	4.72867	6.49297	2.79455
1176	AP3S1	adaptor-related protein complex 3, sigma 1 subunit	1417.44	1601.85	1233.04	0.766663	-0.383335	0.198023	0.675401	42.1651	51.1921	52.9115	27.1362	43.614	40.3188
10239	AP3S2	adaptor-related protein complex 3, sigma 2 subunit	1534.01	1467.88	1600.14	1.0871	0.120486	0.654753	0.949226	10.1021	9.37351	8.74288	10.2647	11.8357	8.38003
10717	AP4B1	adaptor-related protein complex 4, beta 1 subunit	301.361	300.325	302.397	1.00418	0.0060208	0.992779	1	3.43478	3.28618	2.71001	3.82021	2.68323	2.84961
100287722	AP4B1-AS1	AP4B1 antisense RNA 1	114.802	109.11	120.494	1.10153	0.139509	0.817126	0.985366	2.24348	1.59319	2.13935	2.48351	1.88485	2.15029
23431	AP4E1	adaptor-related protein complex 4, epsilon 1 subunit	552.813	447.688	657.939	1.46639	0.552269	0.104056	0.511515	3.07384	2.47768	2.11653	3.92094	3.62359	3.54419
9179	AP4M1	adaptor-related protein complex 4, mu 1 subunit	603.318	640.323	566.313	0.881701	-0.181639	0.605059	0.935412	12.7355	15.9243	11.8693	12.5798	15.2542	7.82668
11154	AP4S1	adaptor-related protein complex 4, sigma 1 subunit	185.008	180.989	189.027	1.04034	0.0570518	0.912987	0.995772	1.11697	1.37821	0.889316	1.30043	0.967769	1.19411
91056	AP5B1	adaptor-related protein complex 5, beta 1 subunit	418.086	367.98	468.192	1.26865	0.343291	0.372905	0.837428	2.68233	2.2885	1.64159	2.43688	2.61929	3.15986
55745	AP5M1	adaptor-related protein complex 5, mu 1 subunit	957.454	854.749	1060.16	1.23666	0.306448	0.316904	0.79779	12.5547	11.369	8.76594	11.0726	16.146	12.7144
55317	AP5S1	adaptor-related protein complex 5, sigma 1 subunit	141.854	130.795	152.913	1.16243	0.21714	0.717014	0.965656	2.08129	2.84608	1.60761	1.39376	2.55	3.46223
9907	AP5Z1	adaptor-related protein complex 5, zeta 1 subunit	309.645	301.745	317.546	1.04849	0.068318	0.872728	0.991696	2.2658	2.51209	1.6982	2.33693	1.9702	2.36572
317	APAF1	apoptotic peptidase activating factor 1	1637.18	1680.8	1593.57	0.944823	-0.0818834	0.771208	0.973714	7.73705	10.1147	9.11577	8.37645	10.39	6.6422
320	APBA1	amyloid beta (A4) precursor protein-binding, family A, member 1	200.23	342.384	58.0761	0.169562	-2.56012	0.001116	0.032013	0.93575	2.87873	2.30679	0.461525	0.562215	0.0331428
321	APBA2	amyloid beta (A4) precursor protein-binding, family A, member 2	485.404	442.096	528.712	1.19274	0.25428	0.534001	0.908543	5.65217	4.47547	4.23306	8.00214	3.22293	5.62981
9546	APBA3	amyloid beta (A4) precursor protein-binding, family A, member 3	188.754	204.649	172.858	0.841213	-0.249457	0.606484	0.936073	3.33549	4.06618	3.77764	3.42638	2.94818	2.94927
322	APBB1	amyloid beta (A4) precursor protein-binding, family B, member 1 (Fe65)	848.267	775.452	921.081	1.18221	0.241484	0.441173	0.869017	6.15074	9.20217	7.05925	10.1554	7.50222	8.54479
54518	APBB1IP	amyloid beta (A4) precursor protein-binding, family B, member 1 interacting protein	10.9447	13.78	8.10944	0.583495	-0.777208	0.730046	0.968499	0	0.632239	0	0	0.20471	0.151709
323	APBB2	amyloid beta (A4) precursor protein-binding, family B, member 2	1094.2	1290.78	897.624	0.692247	-0.53064	0.106357	0.517573	3.7674	6.92725	4.72638	3.02035	4.66928	2.93362
10307	APBB3	amyloid beta (A4) precursor protein-binding, family B, member 3	61.4649	80.2161	42.7138	0.532242	-0.909846	0.24677	0.730476	1.08498	1.45669	1.20063	1.2144	0.441976	0.330625
324	APC	adenomatous polyposis coli	1015.82	1063.75	967.893	0.906536	-0.141563	0.628799	0.942906	3.3502	4.24815	3.59481	3.38052	3.8813	2.82753
10297	APC2	adenomatosis polyposis coli 2	95.8074	138.612	53.0026	0.381794	-1.38913	0.0459401	0.33863	0.324499	0.54459	0.728918	0.332609	0.174731	0.107483
147495	APCDD1	adenomatosis polyposis coli down-regulated 1	362.785	515.58	209.99	0.407361	-1.29562	0.0046801	0.0876714	12.3333	6.30197	5.23907	3.45275	4.21405	1.98736
164284	APCDD1L	adenomatosis polyposis coli down-regulated 1-like	48.3932	49.5588	47.2276	0.945916	-0.0802168	0.945933	1	0.357072	0.0856079	0.94984	0.222342	0.225709	0.851561
149773	APCDD1L-AS1	APCDD1L antisense RNA 1 (head to head)	2.44032	2.00669	2.87396	1.37234	0.456641	0.842589	0.988057	0	0.0627968	0.0495463	0.144975	0.0183963	0
327	APEH	acylaminoacyl-peptide hydrolase	1748.57	1575.26	1921.88	1.21644	0.282668	0.310817	0.79147	28.2439	21.6666	17.7067	28.597	24.4941	27.8106
100506013	APELA	apelin receptor early endogenous ligand	12.1762	6.31555	18.0368	2.82718	1.49936	0.308454	0.789906	0.162852	0	0.118821	0.128769	0.102941	0.540954
328	APEX1	APEX nuclease (multifunctional DNA repair enzyme) 1	5186.49	4999.07	5373.9	1.07112	0.0991227	0.706105	0.96164	90.6746	90.4581	84.8164	110.742	75.1353	95.3327
27301	APEX2	APEX nuclease (apurinic/apyrimidinic endonuclease) 2	709.157	659.044	759.269	1.14886	0.200197	0.53616	0.909772	14.5584	13.0051	9.69093	15.4231	13.0676	13.6622
51107	APH1A	APH1A gamma secretase subunit	4104.94	3712.53	4497.36	1.20803	0.272651	0.280701	0.762571	53.3109	40.8229	41.9137	56.9497	54.061	51.5553
83464	APH1B	APH1B gamma secretase subunit	402.152	377.685	426.619	1.12417	0.16886	0.671765	0.952641	2.38587	3.62042	4.55098	3.99392	4.55199	3.34804
8539	API5	apoptosis inhibitor 5	2644.8	1853.52	3436.07	1.849	0.886743	0.00235456	0.0547523	12.4954	12.444	11.3512	19.8692	31.5363	15.6116
51074	APIP	APAF1 interacting protein	194.964	203.992	185.937	0.908449	-0.138522	0.783205	0.975773	6.20985	6.90578	5.75358	4.17742	8.12236	4.75613
378708	APITD1	apoptosis-inducing, TAF9-like domain 1	323.458	295.505	351.411	1.18513	0.24504	0.565505	0.920393	6.00999	8.09058	4.3772	7.63139	8.63403	5.4419
100526739	APITD1-CORT	APITD1-CORT readthrough	306.138	272.906	339.369	1.2394	0.309642	0.476986	0.889622	5.10459	6.64944	3.31921	6.48264	7.02695	4.954
200558	APLF	aprataxin and PNKP like factor	138.653	155.967	121.34	0.775528	-0.36675	0.492187	0.895228	1.56897	1.57304	1.63234	1.11403	1.50267	1.06772
8862	APLN	apelin	27.6085	22.0491	33.1679	1.47847	0.56411	0.669306	0.952021	0	0.517126	0.289901	0.356063	0.083719	0.72196
187	APLNR	apelin receptor	101.681	184.119	19.2422	0.104415	-3.2596	5.21019e-05	0.00341095	0.576558	0.701201	2.37805	0.0986377	0.0993949	0.18125
333	APLP1	amyloid beta (A4) precursor-like protein 1	232.899	360.048	105.75	0.293169	-1.7702	0.00147575	0.0395547	4.51211	6.17145	6.43285	1.25554	3.03918	0.77912
334	APLP2	amyloid beta (A4) precursor-like protein 2	24552.5	19273.7	29831.2	1.5443	0.626956	0.0349498	0.291984	212.472	123.729	219.617	231.521	284.683	332.047
57136	APMAP	adipocyte plasma membrane associated protein	2292.98	2081.48	2504.49	1.19808	0.260722	0.37295	0.837428	39.3574	36.8218	34.4488	37.6396	34.2878	57.7708
335	APOA1	apolipoprotein A-I	2750.45	1207.22	4293.68	3.55305	1.82906	0.00752975	0.120703	31.2139	8.1683	115.079	131.853	107.809	304.938
128240	APOA1BP	apolipoprotein A-I binding protein	1624.08	1441.22	1806.94	1.24829	0.31995	0.279369	0.761893	50.2255	59.0597	42.8227	73.3692	45.4379	67.8061
336	APOA2	apolipoprotein A-II	360.328	185.717	534.939	2.87819	1.52516	0.0438336	0.329832	22.4397	1.02033	22.2848	49.6096	22.3363	57.8978
337	APOA4	apolipoprotein A-IV	1386.17	1298.57	1473.78	1.13833	0.186915	0.879014	0.992815	2.04725	0.721217	97.9276	1.73441	77.751	38.6854
338	APOB	apolipoprotein B	1799.44	773.482	2825.39	3.65233	1.86882	0.0192197	0.207302	0.336944	0.36352	5.53406	4.60026	7.91869	10.5081
339	APOBEC1	apolipoprotein B mRNA editing enzyme, catalytic polypeptide 1	14.5238	24.2788	4.76877	0.200802	-2.31615	0.251535	0.734783	1.44456	0	1.59295	0	0.622582	0
10930	APOBEC2	apolipoprotein B mRNA editing enzyme, catalytic polypeptide-like 2	18.6231	10.4863	26.7599	2.51254	1.32915	0.257178	0.738751	0.261321	0.0537014	0.428997	0.681874	0.920309	0.333862
200315	APOBEC3A	apolipoprotein B mRNA editing enzyme, catalytic polypeptide-like 3A	99.1551	87.6465	110.664	1.25572	0.328517	0.601964	0.933999	2.18566	2.1151	2.41864	2.50749	2.05981	3.7198
100913187	APOBEC3A_B	APOBEC3A and APOBEC3B deletion hybrid	56.4102	60.4134	52.407	0.860264	-0.217149	0.788977	0.97727	1.38259	2.10818	2.9187	1.28563	1.81781	2.37403
9582	APOBEC3B	apolipoprotein B mRNA editing enzyme, catalytic polypeptide-like 3B	700.779	636.125	765.433	1.19803	0.260667	0.437383	0.867349	14.3304	14.3252	14.0149	13.1365	15.748	21.3289
100874530	APOBEC3B-AS1	APOBEC3B antisense RNA 1	57.7933	60.9272	54.6593	0.892995	-0.163276	0.828694	0.986786	2.95441	3.56242	3.69833	2.40478	4.17443	2.53856
27350	APOBEC3C	apolipoprotein B mRNA editing enzyme, catalytic polypeptide-like 3C	657.053	560.625	753.481	1.34052	0.422791	0.253897	0.736937	19.6365	12.5411	26.9221	31.2058	21.9043	25.8418
140564	APOBEC3D	apolipoprotein B mRNA editing enzyme, catalytic polypeptide-like 3D	287.185	265.539	308.83	1.15822	0.211908	0.625834	0.942023	4.02116	3.62842	4.81282	5.16631	3.66638	5.43424
200316	APOBEC3F	apolipoprotein B mRNA editing enzyme, catalytic polypeptide-like 3F	562.15	511.53	612.77	1.19346	0.255146	0.46741	0.884674	3.97693	3.47958	4.49476	5.06681	3.70181	5.32049
60489	APOBEC3G	apolipoprotein B mRNA editing enzyme, catalytic polypeptide-like 3G	89.7938	97.4869	82.1008	0.839	-0.253258	0.697803	0.960628	1.92911	2.89463	1.48639	2.17233	1.3876	1.64591
55911	APOBR	apolipoprotein B receptor	16.3082	8.45383	24.1625	2.79587	1.4833	0.212586	0.693243	0.0804322	0.0347105	0.143778	0.418477	0.111852	0.211
341	APOC1	apolipoprotein C-I	153.279	121.834	184.724	1.50739	0.592051	0.341193	0.817271	9.26244	5.9958	15.5436	14.721	8.02955	23.0362
342	APOC1P1	apolipoprotein C-I pseudogene 1	14.1235	16.8444	11.4025	0.667831	-0.582445	0.678244	0.954577	0.309382	0.25961	1.07536	0.114161	0.0977817	0.860799
344	APOC2	apolipoprotein C-II	77.0465	25.2	128.893	5.03246	2.33126	0.0522991	0.361466	0.669408	0	3.27645	1.71363	4.8661	13.3701
345	APOC3	apolipoprotein C-III	70.0466	47.1374	92.9557	1.96328	0.973267	0.496615	0.896225	0.114446	0	9.88808	1.07687	13.1663	6.2093
100533990	APOC4-APOC2	APOC4-APOC2 readthrough (NMD candidate)	79.0421	25.2	132.884	5.18778	2.37512	0.048379	0.348006	0.266812	0	1.30592	0.683015	1.93952	5.56766
347	APOD	apolipoprotein D	94.7127	160.385	29.0406	0.181727	-2.46016	0.0140392	0.172265	5.88405	6.63935	4.29641	1.58358	1.5014	0
348	APOE	apolipoprotein E	4251.83	4933.87	3569.8	0.72005	-0.473832	0.24727	0.730939	110.47	109.834	137.765	70.8629	36.4151	143.094
350	APOH	apolipoprotein H (beta-2-glycoprotein I)	4.48383	0.689098	8.27857	9.26415	3.21166	0.12813	0.561173	0	0	0.0648517	0.253012	0.577897	0
8542	APOL1	apolipoprotein L, 1	126.76	133.563	119.957	0.897999	-0.155214	0.813749	0.983774	2.46424	1.08314	1.50663	2.21912	0.667574	1.56249
23780	APOL2	apolipoprotein L, 2	605.246	631.187	579.306	0.91496	-0.128219	0.694339	0.959613	8.5936	9.15751	8.04301	9.06894	7.82116	6.53354
80833	APOL3	apolipoprotein L, 3	7.6796	15.3592	0	0.00772103	-7.01699	0.00123516	0.0344836	0.0891231	0.0854689	0.11801	0	0	0
80832	APOL4	apolipoprotein L, 4	55.0168	74.3959	35.6378	0.477711	-1.06579	0.174954	0.64392	0.946703	0.745152	0.874279	0.187847	0.530674	0.489887
80830	APOL6	apolipoprotein L, 6	319.835	262.468	377.202	1.43352	0.519567	0.225382	0.706726	0.998715	0.973633	1.07547	1.7416	1.76459	0.875232
81575	APOLD1	apolipoprotein L domain containing 1	175.601	176.092	175.111	0.99331	-0.00968377	0.991999	1	1.59295	1.06389	1.63038	2.14125	1.23068	0.889433
55937	APOM	apolipoprotein M	348.663	237.977	459.35	1.91756	0.939269	0.0482493	0.347418	0.916429	1.01814	1.7935	1.80704	1.71199	3.53199
79135	APOO	apolipoprotein O	155.408	208.239	102.577	0.492825	-1.02085	0.0736628	0.429599	9.48991	5.02582	4.58158	2.48258	4.5363	2.30823
139322	APOOL	apolipoprotein O-like	632.162	529.728	734.597	1.38427	0.469127	0.163082	0.625921	4.15972	3.05972	2.48101	4.89714	4.22731	4.10533
644649	APOOP5	apolipoprotein O pseudogene 5	19.3134	28.8254	9.80135	0.343661	-1.54094	0.146126	0.599336	1.45099	0.876646	0.913991	0.449746	0.403563	0.242228
84334	APOPT1	apoptogenic 1, mitochondrial	594.891	580.744	609.039	1.04362	0.0615931	0.855992	0.990932	4.44147	6.08021	4.57453	5.05035	4.70744	5.76012
351	APP	amyloid beta (A4) precursor protein	29976.2	29364.8	30587.6	1.03901	0.0552106	0.833523	0.987152	341.037	224.561	295.576	265.059	312.473	307.527
10513	APPBP2	amyloid beta precursor protein (cytoplasmic tail) binding protein 2	2457.45	2706.29	2208.6	0.81362	-0.297572	0.266028	0.748039	14.6422	16.7017	17.6691	12.4579	16.292	11.013
26060	APPL1	adaptor protein, phosphotyrosine interaction, PH domain and leucine zipper containing 1	1904.56	1764.05	2045.08	1.15679	0.210127	0.490729	0.894313	12.0892	10.8382	11.3874	11.0705	19.5911	9.05618
55198	APPL2	adaptor protein, phosphotyrosine interaction, PH domain and leucine zipper containing 2	1176.9	1256.22	1097.58	0.870027	-0.200868	0.498644	0.896278	12.1427	14.6933	14.0348	12.9758	9.31495	12.8024
353	APRT	adenine phosphoribosyltransferase	491.669	453.096	530.241	1.16751	0.223434	0.574279	0.923971	23.6411	15.2405	12.4967	20.2256	14.4641	23.8398
100505854	APTR	Alu-mediated CDKN1A/p21 transcriptional regulator (non-protein coding)	210.1	200.986	219.214	1.08691	0.120238	0.81067	0.982688	4.59503	3.1497	4.21329	3.10662	4.11317	5.55276
54840	APTX	aprataxin	505.24	496.752	513.728	1.03131	0.0444778	0.901003	0.994561	5.63943	5.11526	4.32705	5.70522	4.77279	4.87532
358	AQP1	aquaporin 1 (Colton blood group)	118.423	178.367	58.4788	0.327688	-1.60961	0.050361	0.355593	1.87365	0.305122	3.79165	0.322858	0.84916	0.790396
89872	AQP10	aquaporin 10	45.1778	18.376	71.9797	3.83818	1.94042	0.178646	0.649366	0	0	1.15968	0.697507	1.55009	2.35554
282679	AQP11	aquaporin 11	17.9638	16.5735	19.354	1.15232	0.204545	0.910015	0.995727	0	0.42794	0.470288	0	0.734279	0.32095
375318	AQP12A	aquaporin 12A	2.79135	3.67519	1.90751	0.518817	-0.946703	0.773989	0.974068	0	0	0.383207	0	0.213424	0
653437	AQP12B	aquaporin 12B	3.92737	3.67519	4.17954	1.09771	0.134496	0.953344	1	0	0	0.372887	0.242464	0.207676	0
359	AQP2	aquaporin 2 (collecting duct)	5.75831	2.29699	9.21963	3.71567	1.89362	0.450452	0.874914	0	0	0.0621256	0	0.267576	0
360	AQP3	aquaporin 3 (Gill blood group)	67.8882	32.6827	103.094	3.14495	1.65304	0.0532319	0.364426	0.880275	0.750385	0.444037	0.487228	2.84398	3.01291
361	AQP4	aquaporin 4	21.8645	14.1022	29.6268	2.07539	1.05338	0.328858	0.807906	0.0974784	0.0467408	0.147513	0.299743	0.0958487	0.213098
147429	AQP4-AS1	AQP4 antisense RNA 1	42.9014	43.231	42.5718	0.984993	-0.021815	0.988857	1	0.918057	0.586944	0.62952	0.635175	0.886589	0.56256
362	AQP5	aquaporin 5	5.74304	8.64603	2.84004	0.338254	-1.56382	0.506567	0.8996	0.100274	0	0.441003	0.185003	0	0
363	AQP6	aquaporin 6, kidney specific	11.6398	9.33413	13.9454	1.4785	0.564133	0.692251	0.959408	0.0689523	0.314095	0.0391293	0.228989	0.145285	0.232957
364	AQP7	aquaporin 7	3.74971	4.17342	3.32599	0.800664	-0.320731	0.896666	0.99375	0.194267	0.139726	0.0620118	0	0	0.28956
375719	AQP7P1	aquaporin 7 pseudogene 1	8.77442	11.5847	5.96409	0.52128	-0.939869	0.630193	0.942906	0.115094	0.289734	0.032657	0.222964	0	0
441432	AQP7P3	aquaporin 7 pseudogene 3	3.30301	6.60602	0	0.0180809	-5.78939	0.0469772	0.342779	0.922492	0.580564	0	0	0	0
366	AQP9	aquaporin 9	9.25145	3.98894	14.514	3.53312	1.82094	0.371342	0.83619	0	0.159753	0	0.245875	0.331851	0
206338	AQPEP	laeverin	7.78148	15.563	0	0.00758837	-7.04199	0.00191347	0.0470578	0.0792034	0.056967	0.252825	0	0	0
9716	AQR	aquarius intron-binding spliceosomal factor	1978.56	2124.43	1832.7	0.859288	-0.218786	0.415013	0.854246	14.8897	20.0715	14.4888	14.6683	15.5297	11.9559
367	AR	androgen receptor	182.035	152.747	211.323	1.37618	0.460665	0.399001	0.847486	0.3377	0.651755	0.665945	1.02803	0.839622	0.429526
369	ARAF	A-Raf proto-oncogene, serine/threonine kinase	770.17	736.992	803.348	1.08639	0.119544	0.699033	0.960729	9.35074	8.05742	8.70092	9.0725	8.66902	10.2427
116985	ARAP1	ArfGAP with RhoGAP domain, ankyrin repeat and PH domain 1	2001.69	2422.67	1580.72	0.649815	-0.6219	0.0388493	0.309507	15.936	17.0414	17.5657	12.1155	7.17083	13.0054
116984	ARAP2	ArfGAP with RhoGAP domain, ankyrin repeat and PH domain 2	401.307	450.978	351.636	0.778222	-0.361745	0.425739	0.860221	2.77573	2.40765	2.05949	1.13277	3.28392	1.2202
64411	ARAP3	ArfGAP with RhoGAP domain, ankyrin repeat and PH domain 3	1342.9	1967.63	718.17	0.363358	-1.46054	8.31118e-07	0.000126958	11.3491	18.1683	14.5995	5.37694	5.19537	5.29427
23237	ARC	activity-regulated cytoskeleton-associated protein	3.29204	2.92549	3.65858	1.18999	0.250946	0.946182	1	0	0.0446479	0.070454	0	0	0.135704
372	ARCN1	archain 1	8945.09	9143.98	8746.19	0.953419	-0.0688178	0.785513	0.97639	78.6237	92.8513	96.6004	80.0392	95.7002	78.2993
374	AREG	amphiregulin	373.108	235.087	511.129	2.17157	1.11874	0.135096	0.576359	5.73666	0.481377	4.55764	1.90513	8.27982	12.6835
9870	AREL1	apoptosis resistant E3 ubiquitin protein ligase 1	1472.28	1413.19	1531.37	1.08003	0.111076	0.705217	0.96164	9.69051	11.732	9.24534	9.75379	14.9065	8.34244
375	ARF1	ADP-ribosylation factor 1	11541.4	10990.2	12092.6	1.0965	0.132907	0.597579	0.932342	174.678	165.591	176.227	171.603	179.95	207.361
377	ARF3	ADP-ribosylation factor 3	3791.75	3121.27	4462.22	1.42463	0.510586	0.0418203	0.32177	38.1831	36.1958	29.9554	51.6804	46.8655	48.1626
378	ARF4	ADP-ribosylation factor 4	5957.55	5805.24	6109.86	1.04863	0.0685056	0.802739	0.9805	117.407	135.984	139.45	100.727	158.4	148.506
381	ARF5	ADP-ribosylation factor 5	4999.87	4941.76	5057.98	1.01919	0.0274287	0.92381	0.997	160.069	218.85	154.376	238.067	139.845	159.578
382	ARF6	ADP-ribosylation factor 6	3316.27	2694.88	3937.65	1.4581	0.544093	0.0831749	0.456308	33.961	23.6134	23.2731	28.0202	58.4007	30.8844
55738	ARFGAP1	ADP-ribosylation factor GTPase activating protein 1	897.007	1039.82	754.192	0.723047	-0.467839	0.120007	0.54596	9.86315	8.58564	7.05029	6.37608	5.49124	6.28009
84364	ARFGAP2	ADP-ribosylation factor GTPase activating protein 2	1827.83	1641.09	2014.56	1.22303	0.290461	0.277376	0.760045	21.1339	24.0567	18.9949	30.5231	23.3623	23.7564
26286	ARFGAP3	ADP-ribosylation factor GTPase activating protein 3	1970.85	1993.1	1948.6	0.974865	-0.0367263	0.897449	0.993763	28.2929	26.0488	28.5283	20.3675	35.3329	24.6224
10565	ARFGEF1	ADP-ribosylation factor guanine nucleotide-exchange factor 1 (brefeldin A-inhibited)	3154.27	2737.75	3570.8	1.30267	0.381471	0.287554	0.768678	22.1541	10.8759	11.7971	14.2483	30.5267	13.4149
10564	ARFGEF2	ADP-ribosylation factor guanine nucleotide-exchange factor 2 (brefeldin A-inhibited)	1375.37	1185.94	1564.8	1.3158	0.395945	0.177018	0.646577	6.02952	5.13586	4.40874	5.4147	8.65898	6.21629
27236	ARFIP1	ADP-ribosylation factor interacting protein 1	1242.25	1207.64	1276.85	1.05385	0.0756697	0.793954	0.977915	14.7769	15.1259	12.2717	12.2285	18.5446	13.2797
23647	ARFIP2	ADP-ribosylation factor interacting protein 2	1264.28	1058.62	1469.93	1.38384	0.468673	0.095176	0.488132	11.4618	10.3589	8.95207	14.0334	12.7928	15.0895
10139	ARFRP1	ADP-ribosylation factor related protein 1	317.876	297.971	337.78	1.13057	0.177051	0.678136	0.954563	2.93028	2.68159	1.61866	2.53982	2.61681	2.85478
383	ARG1	arginase 1	16.8265	17.4392	16.2138	0.93077	-0.103504	0.967861	1	0.328545	0	0.870071	0	1.17683	0
384	ARG2	arginase 2	1229.14	1051.95	1406.33	1.33352	0.415243	0.165502	0.628156	25.9711	17.2172	19.4979	22.4576	30.1263	29.8481
503582	ARGFX	arginine-fifty homeobox	24.1313	16.2678	31.9949	1.95713	0.968736	0.338274	0.814641	0.144521	0.138595	0.0973906	0.146651	0.274059	0.308757
55082	ARGLU1	arginine and glutamate rich 1	1043.5	1019.18	1067.83	1.04284	0.0605177	0.848971	0.989283	19.7875	31.897	17.3477	23.5628	26.8875	20.7703
392	ARHGAP1	Rho GTPase activating protein 1	2308.02	2477.96	2138.07	0.85977	-0.217978	0.391973	0.846231	26.9065	30.3655	27.5595	26.6009	23.3075	22.3637
79658	ARHGAP10	Rho GTPase activating protein 10	597.995	608.69	587.301	0.962047	-0.0558201	0.869931	0.991122	7.32557	7.30756	8.78436	8.83851	7.81013	5.84328
9824	ARHGAP11A	Rho GTPase activating protein 11A	1032.69	975.709	1089.67	1.11376	0.155443	0.596378	0.931374	5.98523	5.9159	5.43079	6.70181	7.63048	4.88748
89839	ARHGAP11B	Rho GTPase activating protein 11B	153.704	143.747	163.662	1.13871	0.187394	0.746081	0.970709	8.1573	5.34944	3.29315	7.66891	5.30797	5.75749
94134	ARHGAP12	Rho GTPase activating protein 12	1340.11	1058.74	1621.47	1.52711	0.610803	0.0365877	0.299036	8.22093	6.97	9.1847	10.205	15.1289	11.705
55843	ARHGAP15	Rho GTPase activating protein 15	4.67535	9.35069	0	0.0126671	-6.30277	0.02376	0.234344	0.277429	0	0.339473	0	0	0
55114	ARHGAP17	Rho GTPase activating protein 17	1516.3	1428.11	1604.49	1.11906	0.162285	0.557794	0.917487	14.2721	19.5301	14.3092	19.3688	19.12	14.9455
93663	ARHGAP18	Rho GTPase activating protein 18	1337.94	1169.28	1506.6	1.28495	0.361718	0.221816	0.703015	13.0751	11.1221	15.0624	13.6442	21.1251	15.4871
84986	ARHGAP19	Rho GTPase activating protein 19	1553.63	1743.13	1364.13	0.779531	-0.359322	0.207873	0.688842	9.96385	12.7325	14.1218	10.5081	8.24523	9.70487
100533184	ARHGAP19-SLIT1	ARHGAP19-SLIT1 readthrough (NMD candidate)	216.493	248.718	184.267	0.737612	-0.439066	0.359118	0.829096	3.9478	5.03773	6.24667	4.29969	3.34067	3.54956
57569	ARHGAP20	Rho GTPase activating protein 20	72.8626	129.698	16.0272	0.1245	-3.00579	0.00716166	0.117213	0.293097	1.02211	0.903463	0.211388	0.0673708	0
57584	ARHGAP21	Rho GTPase activating protein 21	1998.95	2111.31	1886.59	0.889654	-0.168684	0.574248	0.923971	8.72398	15.7266	10.3856	9.85523	12.9282	8.06334
58504	ARHGAP22	Rho GTPase activating protein 22	18.4722	24.2388	12.7057	0.525501	-0.928234	0.512271	0.90201	0.23199	0.0490761	0.348487	0.196385	0	0.130179
57636	ARHGAP23	Rho GTPase activating protein 23	1693.09	1761.38	1624.79	0.920164	-0.120037	0.664974	0.950948	14.5425	10.7122	10.0007	12.331	10.015	9.71106
83478	ARHGAP24	Rho GTPase activating protein 24	568.724	712.379	425.068	0.596124	-0.746316	0.1475	0.602071	6.49677	4.42165	3.71533	1.41143	6.02624	1.3311
9938	ARHGAP25	Rho GTPase activating protein 25	987.959	1823.91	152.011	0.0829913	-3.5909	1.77116e-14	2.37702e-11	8.08855	29.8472	18.5192	1.49527	2.12193	1.06743
23092	ARHGAP26	Rho GTPase activating protein 26	369.885	283.276	456.494	1.60863	0.685831	0.103327	0.509555	1.57298	0.934816	1.14323	2.39057	1.31871	2.06641
201176	ARHGAP27	Rho GTPase activating protein 27	353.048	227.318	478.779	2.10111	1.07115	0.016761	0.190631	0.984213	0.480906	0.876489	1.69348	1.14283	2.00277
79822	ARHGAP28	Rho GTPase activating protein 28	2813.06	2816.79	2809.33	0.995328	-0.00675671	0.983578	1	15.8372	16.9595	26.7978	19.1798	25.4803	14.9262
9411	ARHGAP29	Rho GTPase activating protein 29	1766.15	2155.63	1376.67	0.63772	-0.649004	0.28846	0.768995	16.5731	7.86335	3.76463	1.67019	13.2208	3.05566
257106	ARHGAP30	Rho GTPase activating protein 30	15.6648	13.3398	17.9899	1.34859	0.431455	0.789419	0.97727	0.0839961	0.140966	0.019861	0.165303	0.165184	0
57514	ARHGAP31	Rho GTPase activating protein 31	721.362	904.62	538.103	0.591689	-0.757088	0.0318909	0.27661	3.13342	5.70216	4.37686	2.84598	2.01408	2.84954
100874246	ARHGAP31-AS1	ARHGAP31 antisense RNA 1	4.28833	8.00866	0.568009	0.0879166	-3.50772	0.08452	0.460837	0.782049	0.140622	0.582487	0.108215	0	0
9743	ARHGAP32	Rho GTPase activating protein 32	934.64	902.935	966.345	1.06662	0.0930497	0.752782	0.971974	3.47452	3.14166	3.56155	3.3065	3.68754	3.74968
115703	ARHGAP33	Rho GTPase activating protein 33	57.7851	70.6523	44.9179	0.634384	-0.656572	0.365874	0.832454	0.416652	0.463785	0.472886	0.384358	0.244558	0.224754
2909	ARHGAP35	Rho GTPase activating protein 35	5348.16	5198.29	5498.04	1.05401	0.0758822	0.767003	0.972928	22.0651	23.3143	23.5378	27.5864	20.5851	23.7084
80728	ARHGAP39	Rho GTPase activating protein 39	297.86	298.597	297.123	0.992735	-0.0105188	0.981695	1	2.47703	2.56418	1.67499	2.1206	2.86811	1.62866
393	ARHGAP4	Rho GTPase activating protein 4	172.462	201.166	143.758	0.715964	-0.482041	0.499491	0.896772	5.10141	1.24908	0.769937	0.891138	2.79012	1.32662
143872	ARHGAP42	Rho GTPase activating protein 42	994.172	992.864	995.48	0.998736	-0.00182452	0.999065	1	5.3914	7.65395	11.3858	9.05891	7.29465	7.99776
9912	ARHGAP44	Rho GTPase activating protein 44	134.925	151.337	118.513	0.783592	-0.351826	0.616243	0.93955	2.40789	1.1752	0.652717	0.420452	2.03846	0.820348
394	ARHGAP5	Rho GTPase activating protein 5	4314.21	4994.44	3633.97	0.725061	-0.463825	0.102934	0.508821	16.9503	22.8619	20.5776	11.1239	19.6886	12.777
84837	ARHGAP5-AS1	ARHGAP5 antisense RNA 1 (head to head)	116.054	154.765	77.3439	0.495726	-1.01238	0.133399	0.57408	3.04761	7.87746	3.42516	1.66048	1.53512	3.69082
395	ARHGAP6	Rho GTPase activating protein 6	241.184	241.62	240.749	0.992061	-0.0114988	0.984133	1	1.37806	0.971478	1.87997	1.1315	1.10184	1.90441
23779	ARHGAP8	Rho GTPase activating protein 8	375.572	350.615	400.53	1.14148	0.190901	0.655596	0.949226	12.2353	6.79094	5.10215	8.53375	9.14229	9.29775
64333	ARHGAP9	Rho GTPase activating protein 9	4.56932	5.95946	3.17918	0.53496	-0.902496	0.722537	0.966695	0	0.159108	0.0549217	0	0.116526	0
396	ARHGDIA	Rho GDP dissociation inhibitor (GDI) alpha	3409.91	3188.26	3631.56	1.13401	0.18143	0.532357	0.908122	28.3962	28.6047	22.5342	31.1139	20.8042	36.3841
397	ARHGDIB	Rho GDP dissociation inhibitor (GDI) beta	503.997	489.91	518.084	1.05497	0.0772032	0.862595	0.991122	20.0657	18.2929	9.5437	10.5787	27.0481	12.4719
398	ARHGDIG	Rho GDP dissociation inhibitor (GDI) gamma	15.1097	12.9899	17.2295	1.32199	0.402712	0.760499	0.972526	0.582801	0.372603	0.66146	1.43368	0.327461	0.38608
9138	ARHGEF1	Rho guanine nucleotide exchange factor (GEF) 1	920.794	991.004	850.583	0.854307	-0.227174	0.509345	0.90072	11.1625	12.946	11.0465	11.0988	5.97843	12.3488
9639	ARHGEF10	Rho guanine nucleotide exchange factor (GEF) 10	555.249	640.613	469.884	0.731606	-0.450861	0.18518	0.656976	5.26076	4.27179	3.44298	3.09668	3.12744	3.12408
55160	ARHGEF10L	Rho guanine nucleotide exchange factor (GEF) 10-like	590.971	441.467	740.474	1.67416	0.743442	0.0481436	0.347036	4.92722	2.46999	4.15373	7.09972	4.97641	7.00022
9826	ARHGEF11	Rho guanine nucleotide exchange factor (GEF) 11	1415.02	1389.34	1440.7	1.03331	0.0472758	0.870264	0.991122	7.2077	9.31742	7.29989	10.0324	8.27814	6.17672
23365	ARHGEF12	Rho guanine nucleotide exchange factor (GEF) 12	6026.43	5649.27	6403.58	1.13014	0.176505	0.498323	0.896278	22.0335	23.2547	21.2294	23.2252	31.691	19.9335
22899	ARHGEF15	Rho guanine nucleotide exchange factor (GEF) 15	11.8887	13.5913	10.1861	0.74723	-0.420375	0.800088	0.979695	0.0718321	0.144662	0.158978	0.0715657	0.217948	0
27237	ARHGEF16	Rho guanine nucleotide exchange factor (GEF) 16	411.267	338.223	484.312	1.43178	0.51781	0.224231	0.705836	7.18386	3.24825	3.36151	5.31327	7.84715	6.27436
9828	ARHGEF17	Rho guanine nucleotide exchange factor (GEF) 17	1702.87	2023.32	1382.42	0.680791	-0.554715	0.0545807	0.367916	9.7125	9.94508	10.8295	8.08102	5.07337	7.34078
23370	ARHGEF18	Rho/Rac guanine nucleotide exchange factor (GEF) 18	946.071	949.375	942.768	0.989804	-0.0147846	0.963334	1	6.42957	5.30282	6.82832	6.45512	5.00011	6.6933
128272	ARHGEF19	Rho guanine nucleotide exchange factor (GEF) 19	501.068	355.437	646.7	1.81216	0.857712	0.0203984	0.213995	4.99437	5.41726	3.49707	7.21186	7.52331	9.92967
9181	ARHGEF2	Rho/Rac guanine nucleotide exchange factor (GEF) 2	2123.28	2275.76	1970.79	0.862973	-0.212613	0.440648	0.869017	20.2874	19.7196	20.5027	20.3097	13.2154	18.0285
115557	ARHGEF25	Rho guanine nucleotide exchange factor (GEF) 25	732.506	1184.19	280.818	0.236385	-2.08079	2.73766e-08	7.79361e-06	12.36	18.9018	14.5814	5.23605	2.74335	2.77833
26084	ARHGEF26	Rho guanine nucleotide exchange factor (GEF) 26	157.201	122.656	191.746	1.56315	0.644455	0.261948	0.74324	1.2191	0.941193	0.514105	1.0462	2.05024	1.03358
100507524	ARHGEF26-AS1	ARHGEF26 antisense RNA 1	79.6413	84.1118	75.1709	0.889629	-0.168725	0.819697	0.985872	1.12702	1.16525	1.50897	1.5595	0.489774	1.28789
64283	ARHGEF28	Rho guanine nucleotide exchange factor (GEF) 28	520.765	565.075	476.454	0.839803	-0.251877	0.576405	0.924676	4.25536	4.46291	1.63561	1.62382	3.99331	2.91151
50650	ARHGEF3	Rho guanine nucleotide exchange factor (GEF) 3	707.624	770.143	645.105	0.835338	-0.259568	0.445836	0.871245	7.22819	5.96907	5.80557	3.72558	6.98648	5.01638
100271715	ARHGEF33	Rho guanine nucleotide exchange factor (GEF) 33	13.5114	14.5373	12.4855	0.863543	-0.21166	0.892839	0.993544	0.141728	0.214069	0.048257	0.203959	0.134382	0.00844999
728377	ARHGEF34P	Rho guanine nucleotide exchange factor (GEF) 34, pseudogene	550.876	564.904	536.848	0.947559	-0.0777118	0.821543	0.985901	5.81849	4.66501	5.34808	4.17622	5.59485	5.07813
445328	ARHGEF35	Rho guanine nucleotide exchange factor (GEF) 35	315.896	308.243	323.549	1.04608	0.0649997	0.887441	0.992815	5.59699	4.61085	4.50195	2.82496	6.34331	5.98306
389337	ARHGEF37	Rho guanine nucleotide exchange factor (GEF) 37	82.6961	109.39	56.0017	0.51004	-0.971317	0.270011	0.752452	0.677079	1.39784	0.597693	0.08328	1.05412	0.231743
54848	ARHGEF38	Rho guanine nucleotide exchange factor (GEF) 38	142.088	141.41	142.767	1.01192	0.0170896	0.987488	1	1.74034	0.457095	0.495193	0.671041	1.06918	0.921023
84904	ARHGEF39	Rho guanine nucleotide exchange factor (GEF) 39	512.772	495.904	529.64	1.06347	0.0887775	0.800274	0.979695	5.04144	6.07451	4.47078	5.39241	5.05166	5.87622
50649	ARHGEF4	Rho guanine nucleotide exchange factor (GEF) 4	63.0116	65.2802	60.743	0.934143	-0.0982854	0.895377	0.993613	0.759608	0.348395	0.2905	0.566679	0.438403	0.282234
55701	ARHGEF40	Rho guanine nucleotide exchange factor (GEF) 40	2622.87	3198.11	2047.63	0.637203	-0.650176	0.0229272	0.229749	13.577	23.387	15.2399	12.1737	10.338	10.3782
7984	ARHGEF5	Rho guanine nucleotide exchange factor (GEF) 5	833.414	830.348	836.481	1.00416	0.00598407	0.986053	1	6.50235	5.33236	5.99384	4.50339	6.69576	6.48779
9459	ARHGEF6	Rac/Cdc42 guanine nucleotide exchange factor (GEF) 6	49.2223	71.3266	27.1179	0.380602	-1.39364	0.103693	0.510826	0.397969	0.286239	0.818673	0.312055	0.160719	0.105455
8874	ARHGEF7	Rho guanine nucleotide exchange factor (GEF) 7	1324.28	1377.01	1271.56	0.919422	-0.121201	0.670231	0.952272	6.08829	7.06082	5.22057	5.36509	5.02692	6.2139
23229	ARHGEF9	Cdc42 guanine nucleotide exchange factor (GEF) 9	767.921	894.127	641.716	0.715581	-0.482813	0.113847	0.533521	5.18471	5.19853	5.30221	4.26688	3.71352	3.17239
8289	ARID1A	AT rich interactive domain 1A (SWI-like)	5188.59	5452.12	4925.07	0.90052	-0.151169	0.545456	0.914146	26.2079	23.9403	22.7648	24.6663	20.5943	19.7626
57492	ARID1B	AT rich interactive domain 1B (SWI1-like)	2428.67	2572.37	2284.98	0.884967	-0.176305	0.490887	0.894335	9.67086	11.3077	10.4921	9.73518	8.87351	8.96955
196528	ARID2	AT rich interactive domain 2 (ARID, RFX-like)	1471.19	1533.44	1408.93	0.915553	-0.127285	0.649532	0.948252	6.41989	8.13634	6.8233	6.23337	7.99774	5.25384
1820	ARID3A	AT rich interactive domain 3A (BRIGHT-like)	1737.59	1241.53	2233.66	1.79414	0.84329	0.0146365	0.176398	19.0163	10.6016	22.1188	25.5807	25.2346	40.6398
10620	ARID3B	AT rich interactive domain 3B (BRIGHT-like)	568.802	396.652	740.952	1.86103	0.896104	0.0128198	0.164069	3.64074	2.68883	4.31023	5.62075	6.36618	7.61806
5926	ARID4A	AT rich interactive domain 4A (RBP1-like)	1116.23	1123.06	1109.4	0.98432	-0.0228002	0.939705	0.999813	6.69037	8.28908	7.77485	6.97666	9.13421	6.20213
51742	ARID4B	AT rich interactive domain 4B (RBP1-like)	2630.66	2892.73	2368.6	0.816114	-0.293157	0.263257	0.744369	15.8342	19.2648	18.2122	14.9149	16.4967	11.9087
10865	ARID5A	AT rich interactive domain 5A (MRF1-like)	75.2011	86.586	63.8162	0.734912	-0.444356	0.512568	0.90201	1.68676	1.75019	1.2122	0.795866	1.39832	1.17053
84159	ARID5B	AT rich interactive domain 5B (MRF1-like)	2655.88	2778.94	2532.83	0.908352	-0.138677	0.584391	0.925886	12.8624	14.1333	12.9179	12.3066	12.8998	10.7681
25820	ARIH1	ariadne RBR E3 ubiquitin protein ligase 1	2621.41	2738.46	2504.37	0.912063	-0.132794	0.611833	0.938718	21.7234	20.337	19.4804	20.254	21.1408	14.4616
10425	ARIH2	ariadne RBR E3 ubiquitin protein ligase 2	2349.48	2196.23	2502.72	1.13562	0.183482	0.466969	0.884412	21.7299	22.6823	19.4493	24.462	25.0033	22.3298
646450	ARIH2OS	ariadne homolog 2 opposite strand	106.471	109.025	103.918	0.949401	-0.0749111	0.904117	0.995409	2.40487	2.85538	2.77819	3.31715	1.9786	2.27589
400	ARL1	ADP-ribosylation factor-like 1	3005.05	2824.48	3185.62	1.12465	0.16947	0.534016	0.908543	30.754	30.6076	40.9341	33.1381	44.8165	36.5932
285598	ARL10	ADP-ribosylation factor-like 10	285.334	304.596	266.072	0.871612	-0.198242	0.642173	0.94654	5.5293	5.56407	3.90784	4.57662	5.22665	3.17565
115761	ARL11	ADP-ribosylation factor-like 11	10.2531	16.353	4.15319	0.258063	-1.95421	0.134074	0.575379	0.210904	0.210035	0.0966681	0.0179591	0.0512747	0.0580352
200894	ARL13B	ADP-ribosylation factor-like 13B	578.834	659.794	497.874	0.752601	-0.410043	0.227344	0.708761	4.54133	3.86643	3.70025	2.47687	3.8175	2.74151
80117	ARL14	ADP-ribosylation factor-like 14	153.858	24.2529	283.462	11.3305	3.50214	3.32699e-05	0.00234721	0.14208	0.408764	1.61256	11.7961	3.38286	10.1652
120534	ARL14EP	ADP-ribosylation factor-like 14 effector protein	483.072	507.976	458.169	0.900115	-0.151818	0.676692	0.954196	9.38853	8.04419	7.78432	7.38302	9.72883	5.50578
54622	ARL15	ADP-ribosylation factor-like 15	854.744	719.704	989.783	1.36957	0.453721	0.152857	0.612908	10.0358	11.5244	12.5007	11.5984	18.7364	15.9753
339231	ARL16	ADP-ribosylation factor-like 16	414.856	433.909	395.803	0.908628	-0.138238	0.70758	0.961797	13.6454	16.1029	12.7338	13.7066	11.8519	12.5648
51326	ARL17A	ADP-ribosylation factor-like 17A	1224.54	1325.56	1123.52	0.845502	-0.242121	0.458991	0.879549	1.3277	1.5301	1.46333	1.62942	1.35432	0.677929
100506084	ARL17B	ADP-ribosylation factor-like 17B	134.351	168.168	100.533	0.596382	-0.745691	0.184368	0.655939	3.73756	4.66637	3.10647	2.20534	3.14264	1.49259
402	ARL2	ADP-ribosylation factor-like 2	563.912	588.741	539.084	0.913578	-0.1304	0.719646	0.966043	31.3091	21.7132	18.1206	24.7366	16.289	22.7119
23568	ARL2BP	ADP-ribosylation factor-like 2 binding protein	1643.53	1587.71	1699.35	1.06678	0.0932663	0.750127	0.971344	28.728	34.2218	26.4197	27.5732	43.3141	24.0727
100528018	ARL2-SNX15	ARL2-SNX15 readthrough (NMD candidate)	645.427	676.563	614.291	0.90554	-0.14315	0.663366	0.950767	13.2748	10.7414	8.50652	10.144	8.84515	9.96708
403	ARL3	ADP-ribosylation factor-like 3	2617.14	2490.33	2743.94	1.09822	0.135174	0.617789	0.939766	22.8789	28.6189	24.3673	30.1375	32.4175	20.5032
10124	ARL4A	ADP-ribosylation factor-like 4A	558.543	662.001	455.084	0.68487	-0.546097	0.123542	0.552451	3.74292	5.16457	3.73106	2.61142	3.77305	2.23157
10123	ARL4C	ADP-ribosylation factor-like 4C	3054.67	3038.33	3071.01	1.00682	0.00980918	0.990812	1	20.3255	23.6008	2.57803	1.81619	40.5295	4.59419
379	ARL4D	ADP-ribosylation factor-like 4D	220.611	280.521	160.701	0.570043	-0.810858	0.0868203	0.465544	6.08074	7.91671	6.8796	3.17394	3.89235	4.65795
26225	ARL5A	ADP-ribosylation factor-like 5A	2077.32	2117.46	2037.18	0.958831	-0.0606522	0.818969	0.985564	23.5255	26.4568	22.572	21.2122	28.0518	19.8413
221079	ARL5B	ADP-ribosylation factor-like 5B	2045.2	2062.68	2027.73	0.979765	-0.029492	0.911894	0.995727	20.1236	22.1387	25.3185	22.5213	22.54	20.7431
84100	ARL6	ADP-ribosylation factor-like 6	151.436	146.04	156.832	1.07126	0.0993053	0.861047	0.991122	2.8107	1.63913	2.67275	2.10231	2.73703	2.71747
23204	ARL6IP1	ADP-ribosylation factor-like 6 interacting protein 1	8576.56	7320.68	9832.45	1.33892	0.421073	0.11508	0.5363	125.987	135.188	120.488	141.047	225.203	142.118
51329	ARL6IP4	ADP-ribosylation factor-like 6 interacting protein 4	920.887	847.074	994.7	1.169	0.225281	0.50906	0.90072	9.36735	9.26266	5.97075	7.29343	8.22545	12.5148
10550	ARL6IP5	ADP-ribosylation factor-like 6 interacting protein 5	1857.73	1615.14	2100.31	1.29784	0.376114	0.227807	0.708761	34.1404	23.2359	31.916	27.1469	54.6669	33.6684
151188	ARL6IP6	ADP-ribosylation factor-like 6 interacting protein 6	910.892	783.701	1038.08	1.32059	0.401187	0.222131	0.703221	9.64251	11.4141	10.4948	12.5762	19.8256	9.31259
127829	ARL8A	ADP-ribosylation factor-like 8A	450.524	455.564	445.484	0.974009	-0.0379924	0.919337	0.996131	9.75317	9.63029	10.5006	8.99095	9.12947	10.6371
55207	ARL8B	ADP-ribosylation factor-like 8B	2276.54	2067.09	2486	1.1981	0.260746	0.330855	0.807959	22.4381	31.2042	27.9801	30.811	38.494	28.0228
55156	ARMC1	armadillo repeat containing 1	1640.71	1649.99	1631.43	0.985397	-0.0212233	0.936638	0.999135	20.4135	22.3264	21.217	21.1103	22.689	18.7702
83787	ARMC10	armadillo repeat containing 10	638.033	617.077	658.989	1.06502	0.0908837	0.788028	0.97722	10.6761	7.19574	9.69889	8.80609	9.38347	10.7974
221481	ARMC12	armadillo repeat containing 12	17.9387	29.6421	6.2354	0.214281	-2.22242	0.0968783	0.492092	0.572926	0.436317	0.90366	0.242497	0.170425	0
84071	ARMC2	armadillo repeat containing 2	104.217	90.6304	117.804	1.29893	0.377328	0.550617	0.916264	1.14293	0.986462	0.743567	1.17484	1.82678	0.720366
219681	ARMC3	armadillo repeat containing 3	80.7469	90.5199	70.9738	0.78726	-0.345088	0.786392	0.9767	2.17702	0.373308	0.0184086	0.111719	1.76799	0.137533
55130	ARMC4	armadillo repeat containing 4	9.79205	11.8735	7.71056	0.646399	-0.629504	0.69202	0.959338	0.046947	0.0787887	0.226454	0.0606315	0.178054	0
79798	ARMC5	armadillo repeat containing 5	276.16	288.055	264.265	0.912339	-0.132358	0.784265	0.976137	1.01404	1.83185	1.52896	1.77517	0.770178	1.39664
93436	ARMC6	armadillo repeat containing 6	565.335	551.784	578.887	1.04641	0.0654425	0.855963	0.990932	9.41476	9.11691	7.68016	12.4305	7.60943	7.14804
79637	ARMC7	armadillo repeat containing 7	250.5	228.373	272.628	1.19456	0.256483	0.61739	0.939766	4.63135	2.79052	1.62534	4.40731	4.08313	2.19206
25852	ARMC8	armadillo repeat containing 8	1151	1005.07	1296.93	1.28536	0.362176	0.222893	0.704122	5.27015	7.06713	5.06776	6.94643	9.12442	6.15111
80210	ARMC9	armadillo repeat containing 9	1384.49	1609.49	1159.49	0.718345	-0.47725	0.101612	0.505211	8.37579	9.49244	8.12032	7.12017	7.23501	4.26756
51309	ARMCX1	armadillo repeat containing, X-linked 1	648.372	712.938	583.806	0.816009	-0.293343	0.390023	0.84562	12.7834	13.0203	13.5715	13.4388	7.64664	10.6736
9823	ARMCX2	armadillo repeat containing, X-linked 2	1867.95	2268.66	1467.25	0.644578	-0.633574	0.0203772	0.213892	24.5967	31.8582	29.7813	18.4935	22.1028	14.8173
51566	ARMCX3	armadillo repeat containing, X-linked 3	1638.75	1619.12	1658.39	1.02106	0.0300708	0.916802	0.996051	15.3833	16.8937	21.3484	15.3148	22.8959	16.4249
100131755	ARMCX4	armadillo repeat containing, X-linked 4	313.86	344.018	283.702	0.821708	-0.283303	0.490414	0.894313	0.621237	0.718511	0.733428	0.677336	0.524902	0.491369
64860	ARMCX5	armadillo repeat containing, X-linked 5	415.798	425.508	406.087	0.952133	-0.0707647	0.861273	0.991122	4.32577	4.25757	4.76887	4.23051	5.91074	2.61785
100528062	ARMCX5-GPRASP2	ARMCX5-GPRASP2 readthrough	664.658	773.783	555.533	0.716097	-0.481773	0.217486	0.698714	6.56445	8.93071	7.67008	7.52386	6.52756	2.61227
54470	ARMCX6	armadillo repeat containing, X-linked 6	1607.22	1719.61	1494.82	0.865778	-0.20793	0.454394	0.877092	22.9491	28.1391	24.7778	25.0256	17.9815	21.8974
405	ARNT	aryl hydrocarbon receptor nuclear translocator	2030.93	2334.03	1727.82	0.737952	-0.438401	0.110813	0.524845	15.0229	17.6587	19.0596	15.6441	11.8211	10.5536
9915	ARNT2	aryl-hydrocarbon receptor nuclear translocator 2	959.694	935.756	983.632	1.047	0.0662561	0.876859	0.992544	5.71117	8.51657	2.79101	6.36855	8.37259	2.99468
406	ARNTL	aryl hydrocarbon receptor nuclear translocator-like	111.676	95.5316	127.821	1.33001	0.411433	0.497806	0.896278	0.850369	1.60382	1.04557	1.19238	2.174	1.27313
56938	ARNTL2	aryl hydrocarbon receptor nuclear translocator-like 2	269.254	162.632	375.876	2.31916	1.2136	0.036408	0.298405	1.61736	0.467595	0.428543	1.48761	2.99187	1.27626
101928646	ARNTL2-AS1	ARNTL2 antisense RNA 1	15.731	5.41735	26.0446	4.56049	2.18919	0.0658048	0.406847	0.150061	0.107931	0.510943	1.20434	1.56511	0.984148
10552	ARPC1A	actin related protein 2/3 complex, subunit 1A, 41kDa	2380.13	2426.6	2333.66	0.958453	-0.0612205	0.811004	0.982688	51.5109	56.3435	59.2274	54.0605	54.9291	49.9805
10095	ARPC1B	actin related protein 2/3 complex, subunit 1B, 41kDa	1537.6	1560.47	1514.72	0.967106	-0.0482543	0.869048	0.991122	47.1344	38.3719	34.9499	32.1532	34.6801	47.3435
10109	ARPC2	actin related protein 2/3 complex, subunit 2, 34kDa	5996.65	5072.73	6920.58	1.35953	0.443106	0.0844931	0.460825	110.818	123.553	127.031	139.24	182.016	165.629
10094	ARPC3	actin related protein 2/3 complex, subunit 3, 21kDa	5870.07	5367.91	6372.24	1.18289	0.242317	0.34991	0.823869	187.494	197.79	219.176	208.879	235.3	262.516
10093	ARPC4	actin related protein 2/3 complex, subunit 4, 20kDa	3234.1	2986.43	3481.78	1.16104	0.215417	0.406204	0.850761	51.2947	57.133	44.2358	55.0019	56.2959	63.2562
100526693	ARPC4-TTLL3	ARPC4-TTLL3 readthrough	1083.14	1075.56	1090.72	1.01043	0.0149752	0.959427	1	10.5109	11.9176	9.45504	10.1281	12.0211	9.76036
10092	ARPC5	actin related protein 2/3 complex, subunit 5, 16kDa	4002.18	3810.51	4193.85	1.09597	0.132205	0.626631	0.942282	66.9331	84.9844	57.0353	61.4429	91.6905	73.226
81873	ARPC5L	actin related protein 2/3 complex, subunit 5-like	1244.02	1074.33	1413.7	1.31106	0.390737	0.179273	0.650474	47.193	43.9169	32.9784	48.5859	50.2954	60.7802
348110	ARPIN	actin-related protein 2/3 complex inhibitor	889.448	1012.03	766.87	0.754914	-0.405616	0.221746	0.703015	5.0086	7.71949	5.05368	5.42415	4.95794	2.99158
10776	ARPP19	cAMP-regulated phosphoprotein, 19kDa	10225.7	9082	11369.4	1.24832	0.319987	0.217079	0.698169	57.4517	63.0515	63.6212	72.2964	96.1343	60.7711
10777	ARPP21	cAMP-regulated phosphoprotein, 21kDa	5.55363	11.1073	0	0.0107715	-6.53664	0.0216572	0.223213	0.11871	0.0670857	0	0	0	0
408	ARRB1	arrestin, beta 1	2447.53	1949.03	2946.02	1.50814	0.592774	0.0542865	0.367268	10.8343	7.76924	11.8214	20.8001	11.1903	13.6056
409	ARRB2	arrestin, beta 2	430.868	392.939	468.798	1.18891	0.249643	0.52102	0.903835	5.55483	7.37738	6.68576	9.45253	8.85165	5.0371
92714	ARRDC1	arrestin domain containing 1	331.384	283.609	379.159	1.33577	0.417672	0.375428	0.837771	11.3373	5.32639	4.40287	8.0499	7.84201	11.4705
85026	ARRDC1-AS1	ARRDC1 antisense RNA 1	239.706	219.008	260.404	1.18575	0.245794	0.583548	0.925886	5.88283	5.82148	5.04122	7.10227	7.11275	5.48474
27106	ARRDC2	arrestin domain containing 2	127.028	156.389	97.6669	0.624693	-0.678781	0.249779	0.733245	1.91916	1.15737	1.38859	1.40543	0.681214	0.677733
57561	ARRDC3	arrestin domain containing 3	2089.27	2305.01	1873.54	0.811117	-0.302018	0.347858	0.822745	25.4642	18.7474	21.108	11.6033	26.8826	14.3255
100129716	ARRDC3-AS1	ARRDC3 antisense RNA 1	113.2	125.868	100.532	0.798032	-0.325482	0.587464	0.927392	2.43804	1.47299	2.01306	2.05116	1.23289	1.39544
91947	ARRDC4	arrestin domain containing 4	1844.27	1506.46	2182.08	1.44703	0.533091	0.122779	0.550747	18.2534	7.33572	17.8168	17.7242	25.2096	19.6375
410	ARSA	arylsulfatase A	243.438	234.62	252.256	1.07207	0.100402	0.82522	0.986684	2.01431	1.70003	1.57587	1.81092	1.75166	2.0201
411	ARSB	arylsulfatase B	762.602	850.841	674.363	0.789492	-0.341003	0.363249	0.830492	3.99631	6.56139	3.20374	4.3319	4.37999	2.1102
414	ARSD	arylsulfatase D	580.028	576.451	583.604	1.01002	0.0143904	0.971925	1	5.94345	3.52144	3.68171	3.42647	4.29255	5.29077
415	ARSE	arylsulfatase E (chondrodysplasia punctata 1)	213.06	160.277	265.842	1.65243	0.724588	0.175801	0.645845	2.3778	1.26623	3.36692	4.65698	2.6014	4.26665
22901	ARSG	arylsulfatase G	23.7554	26.1865	21.3244	0.822916	-0.281183	0.825067	0.986684	0.793598	0.215976	0.0912879	0.154332	0.610104	0.127879
340075	ARSI	arylsulfatase family, member I	242.211	328.106	156.316	0.474476	-1.07559	0.0723217	0.425839	3.98704	3.11704	5.04162	2.12152	0.535705	2.96278
79642	ARSJ	arylsulfatase family, member J	465.317	471.023	459.612	0.977789	-0.0324046	0.968717	1	9.33644	1.27552	1.39302	1.06096	9.64377	1.07287
153642	ARSK	arylsulfatase family, member K	425.396	485.342	365.45	0.750279	-0.414501	0.252186	0.735422	5.37965	6.07285	5.65815	4.35034	4.50715	3.88151
419	ART3	ADP-ribosyltransferase 3	21.8916	33.063	10.7202	0.326538	-1.61468	0.245746	0.729247	0.564813	0.330071	1.32215	0.234466	0.513222	0
116969	ART5	ADP-ribosyltransferase 5	46.4083	78.7669	14.0497	0.179224	-2.48016	0.00301278	0.0647223	1.00455	1.2452	1.00975	0.272092	0.121593	0.178403
9048	ARTN	artemin	13.4463	6.89766	19.9949	2.91088	1.54145	0.407022	0.851316	0.292846	0.105315	0	0	0.370222	0.715852
64801	ARV1	ARV1 homolog (S. cerevisiae)	207.981	189.376	226.585	1.19108	0.252273	0.598571	0.93259	4.60137	4.88839	5.91114	4.64973	7.65835	5.96498
421	ARVCF	armadillo repeat gene deleted in velocardiofacial syndrome	228.286	236.988	219.585	0.924424	-0.113374	0.822737	0.985901	2.87165	2.57635	1.52454	2.90282	1.31841	2.09057
57412	AS3MT	arsenite methyltransferase	246.013	274.012	218.014	0.79201	-0.336409	0.485708	0.89313	2.96836	5.94239	4.21124	3.90206	4.20611	2.28595
427	ASAH1	N-acylsphingosine amidohydrolase (acid ceramidase) 1	3089.3	2297.74	3880.85	1.6842	0.752066	0.00688037	0.114201	32.6211	30.4837	28.4691	41.3433	68.955	43.0728
56624	ASAH2	N-acylsphingosine amidohydrolase (non-lysosomal ceramidase) 2	72.1544	68.319	75.9899	1.10358	0.142189	0.834357	0.987462	0.630685	1.28828	1.39582	1.35443	1.21193	1.09798
653308	ASAH2B	N-acylsphingosine amidohydrolase (non-lysosomal ceramidase) 2B	54.0172	61.1762	46.8582	0.760579	-0.39483	0.610482	0.938031	2.52607	3.90291	4.57924	2.5892	2.4247	3.29104
50807	ASAP1	ArfGAP with SH3 domain, ankyrin repeat and PH domain 1	1943.1	2186	1700.2	0.775221	-0.36732	0.169946	0.635319	12.5537	14.5256	13.5375	9.70969	12.8691	8.76266
100507117	ASAP1-IT2	ASAP1 intronic transcript 2 (non-protein coding)	7.82458	9.28875	6.36041	0.680502	-0.555329	0.750986	0.971479	0.180206	0.0432044	0.306792	0.0997433	0	0.250695
8853	ASAP2	ArfGAP with SH3 domain, ankyrin repeat and PH domain 2	2317.77	2232.81	2402.72	1.07306	0.101733	0.693401	0.959613	17.0292	15.3793	13.7327	16.7959	18.5475	13.7854
55616	ASAP3	ArfGAP with SH3 domain, ankyrin repeat and PH domain 3	985.929	1170.15	801.707	0.682866	-0.550325	0.102657	0.508118	9.64209	13.1807	9.62017	10.5628	6.69169	4.8105
51665	ASB1	ankyrin repeat and SOCS box containing 1	1227.26	1276.07	1178.45	0.920256	-0.119893	0.674999	0.953791	6.82934	7.05658	8.08163	7.48095	5.83486	6.71702
140456	ASB11	ankyrin repeat and SOCS box containing 11, E3 ubiquitin protein ligase	20.4555	22.4387	18.4723	0.823773	-0.279682	0.804574	0.981114	0.381877	0.115648	0.367835	0.289239	0.19057	0.227679
142689	ASB12	ankyrin repeat and SOCS box containing 12	6.37538	6.78667	5.96409	0.893525	-0.16242	0.938452	0.99969	0.330239	0.237524	0.0602373	0.548357	0	0
79754	ASB13	ankyrin repeat and SOCS box containing 13	578.989	573.917	584.06	1.01644	0.023523	0.951413	1	11.1442	6.74985	6.29641	9.31852	7.68974	7.24008
142686	ASB14	ankyrin repeat and SOCS box containing 14	204.308	233.134	175.481	0.751437	-0.412276	0.445422	0.87123	2.5857	2.74871	2.02106	1.6112	3.08386	0.853226
92591	ASB16	ankyrin repeat and SOCS box containing 16	12.3596	11.9214	12.7977	1.05357	0.0752824	0.948396	1	0.0855537	0.328184	0.242752	0.126276	0.144212	0.408065
339201	ASB16-AS1	ASB16 antisense RNA 1	63.2989	68.1259	58.472	0.859284	-0.218794	0.763946	0.972542	1.25042	1.00429	0.514456	1.01508	0.698191	0.621263
51676	ASB2	ankyrin repeat and SOCS box containing 2	38.3788	24.8313	51.9263	2.07855	1.05557	0.262153	0.743373	0.319464	0.204243	0.324812	0.815344	0.190717	0.730126
51130	ASB3	ankyrin repeat and SOCS box containing 3	675.264	781.48	569.047	0.725842	-0.462273	0.187935	0.659725	8.57341	12.1941	11.5672	9.33646	9.23997	4.94543
140459	ASB6	ankyrin repeat and SOCS box containing 6	661.361	662.127	660.596	0.994647	-0.00774366	0.98125	1	6.65164	6.44537	3.90389	6.32602	4.97207	5.32705
140460	ASB7	ankyrin repeat and SOCS box containing 7	608.328	569.741	646.914	1.13172	0.178513	0.58819	0.927623	3.93479	3.67912	4.08263	3.73184	5.22988	4.18469
140461	ASB8	ankyrin repeat and SOCS box containing 8	761.584	748.456	774.711	1.03175	0.0450956	0.890286	0.992926	11.7657	11.6863	10.373	8.90271	15.0663	10.6476
140462	ASB9	ankyrin repeat and SOCS box containing 9	75.7384	34.8235	116.653	3.34649	1.74265	0.0124774	0.162453	0.647704	0.449222	0.462733	1.58765	2.36879	1.24125
728619	ASB9P1	ankyrin repeat and SOCS box containing 9 pseudogene 1	10.6111	6.72088	14.5013	2.11424	1.08014	0.563732	0.920233	0	0.431991	0.0639072	0.270105	0.806764	0
51008	ASCC1	activating signal cointegrator 1 complex subunit 1	833.243	842.975	823.512	0.973435	-0.0388432	0.898788	0.99431	8.71674	10.5033	9.09752	9.15919	10.6357	7.61953
84164	ASCC2	activating signal cointegrator 1 complex subunit 2	976.703	897.468	1055.94	1.17223	0.22925	0.464837	0.882917	10.914	13.9046	11.9009	19.0239	12.0462	11.6773
10973	ASCC3	activating signal cointegrator 1 complex subunit 3	3329.47	2839.26	3819.67	1.34152	0.423864	0.100403	0.502122	9.58979	8.64383	10.903	13.9078	12.7496	12.1716
429	ASCL1	achaete-scute family bHLH transcription factor 1	14.9578	21.9676	7.94796	0.363208	-1.46113	0.415682	0.854746	0.0736713	0.335591	0.616657	0	0.388069	0
430	ASCL2	achaete-scute family bHLH transcription factor 2	9.64594	13.2727	6.01923	0.46448	-1.10631	0.468671	0.88519	0.527851	0.261014	0.0702063	0.182602	0.208537	0
25842	ASF1A	anti-silencing function 1A histone chaperone	1128.19	1135.59	1120.79	0.982857	-0.024946	0.931896	0.998044	16.685	20.9574	15.8796	16.1007	18.6182	17.2708
55723	ASF1B	anti-silencing function 1B histone chaperone	1133.99	1035.04	1232.93	1.18786	0.24836	0.412178	0.853004	26.4297	26.5373	17.8931	30.7008	31.8314	20.9472
432	ASGR1	asialoglycoprotein receptor 1	154.792	145.401	164.183	1.12596	0.171161	0.767675	0.973102	3.93678	2.88991	4.52569	6.35726	2.33455	3.99258
433	ASGR2	asialoglycoprotein receptor 2	611.83	258.358	965.303	3.72424	1.89694	0.0120228	0.160306	3.06224	0.81493	11.0131	18.8477	5.36181	30.8185
55870	ASH1L	ash1 (absent, small, or homeotic)-like (Drosophila)	2391.45	2671.89	2111.01	0.787974	-0.34378	0.187844	0.659725	8.97848	8.57061	9.18404	7.02848	8.30185	5.65578
645676	ASH1L-AS1	ASH1L antisense RNA 1	38.3404	31.8503	44.8305	1.39296	0.478155	0.624667	0.941343	0.403767	0.960583	0.555202	0.189101	1.15833	1.27772
9070	ASH2L	ash2 (absent, small, or homeotic)-like (Drosophila)	1053.59	1040.29	1066.9	1.02229	0.0318107	0.912097	0.995727	13.0278	12.8924	11.302	13.6955	12.335	11.6235
41	ASIC1	acid-sensing (proton-gated) ion channel 1	159.389	219.473	99.3051	0.450231	-1.15126	0.0496708	0.353188	1.27609	1.49034	2.54353	0.447564	0.918442	1.00941
40	ASIC2	acid-sensing (proton-gated) ion channel 2	454.665	834.531	74.7988	0.0895169	-3.4817	1.99782e-13	2.20806e-10	5.84147	11.1971	6.12129	0.948624	0.731268	0.383188
9311	ASIC3	acid-sensing (proton-gated) ion channel 3	10.2978	18.8576	1.73794	0.0997635	-3.32534	0.030909	0.271251	0.366439	0.0878535	0.426293	0.0676073	0.015442	0
434	ASIP	agouti signaling protein	3.62561	3.55916	3.69206	1.07531	0.104747	1	1	0.731162	0	0	0.751576	0	0
435	ASL	argininosuccinate lyase	711.821	403.018	1020.62	2.52355	1.33546	0.000175403	0.00869634	8.04762	5.62745	8.02773	17.709	13.6359	22.541
438	ASMT	acetylserotonin O-methyltransferase	60.9093	51.8742	69.9444	1.34192	0.424303	0.645163	0.946988	0.353054	0.536082	1.05185	1.06392	1.51259	0.116941
8623	ASMTL	acetylserotonin O-methyltransferase-like	1173.9	1379.61	968.19	0.699349	-0.515916	0.0751081	0.433927	11.9697	13.3664	10.4624	10.0785	7.3461	7.344
80161	ASMTL-AS1	ASMTL antisense RNA 1	138.991	117.111	160.871	1.3716	0.455857	0.405329	0.850295	0.9257	0.735164	0.533528	1.02474	0.865526	1.05783
439	ASNA1	arsA arsenite transporter, ATP-binding, homolog 1 (bacterial)	816.937	774.671	859.204	1.10548	0.144676	0.64927	0.948252	25.6866	28.9295	17.1797	27.6963	28.8587	21.9065
440	ASNS	asparagine synthetase (glutamine-hydrolyzing)	794.699	964.731	624.667	0.64625	-0.629837	0.0827964	0.455005	16.4058	9.24624	10.7768	4.96675	10.5182	7.79247
54529	ASNSD1	asparagine synthetase domain containing 1	997.897	969.27	1026.53	1.05451	0.076567	0.806165	0.981288	11.8247	18.8209	15.6131	14.8525	20.0829	13.6585
554235	ASPDH	aspartate dehydrogenase domain containing	4.49207	1.0169	7.96724	7.99408	2.99893	0.198543	0.676045	0.0970562	0	0	0.376041	0	0.347196
444	ASPH	aspartate beta-hydroxylase	5777.61	4892.29	6662.93	1.35889	0.442425	0.108784	0.521474	19.7016	13.5525	14.5834	18.7163	27.8106	18.0639
253982	ASPHD1	aspartate beta-hydroxylase domain containing 1	46.5891	58.5179	34.6603	0.588335	-0.765289	0.386284	0.842331	1.19688	1.72172	1.73902	0.822376	0.31306	1.52562
57168	ASPHD2	aspartate beta-hydroxylase domain containing 2	206.165	266.769	145.561	0.54537	-0.874692	0.0824201	0.453866	4.21641	2.68833	2.61739	1.46752	2.45574	1.24047
259266	ASPM	asp (abnormal spindle) homolog, microcephaly associated (Drosophila)	1090.12	1177.77	1002.47	0.848938	-0.236268	0.426959	0.861402	4.41475	4.43657	3.92248	3.84517	4.39486	2.56866
54829	ASPN	asporin	650.759	674.126	627.393	0.928043	-0.107737	0.844212	0.988322	4.20522	5.66678	20.9323	10.1798	6.0496	12.3631
151516	ASPRV1	aspartic peptidase, retroviral-like 1	25.1558	35.4403	14.8713	0.418481	-1.25677	0.257493	0.739308	0.785646	0.464169	0.668762	0.108713	0.106417	0.552056
79058	ASPSCR1	alveolar soft part sarcoma chromosome region, candidate 1	204.571	184.555	224.587	1.21485	0.280781	0.560334	0.918958	4.27716	3.44798	2.56568	3.76558	4.57259	3.97061
80150	ASRGL1	asparaginase like 1	381.545	164.354	598.736	3.6262	1.85846	0.000274298	0.0118751	2.60763	2.36116	2.42777	11.7913	3.04642	11.3965
445	ASS1	argininosuccinate synthase 1	260.392	330.802	189.982	0.574442	-0.799766	0.0866156	0.464712	10.1996	4.72453	6.20959	4.56752	4.38166	3.08977
28990	ASTE1	asteroid homolog 1 (Drosophila)	212.093	210.066	214.12	1.01467	0.0210165	0.968961	1	2.48017	3.12544	2.72185	2.66611	2.90226	2.79854
460	ASTN1	astrotactin 1	159.001	200.305	117.697	0.584882	-0.773781	0.142675	0.592827	0.757762	1.27913	0.960957	0.55637	0.679382	0.507106
23245	ASTN2	astrotactin 2	491.619	577.26	405.977	0.701024	-0.512464	0.159505	0.622172	2.29897	2.83945	2.35061	2.27412	1.6142	1.33071
55726	ASUN	asunder spermatogenesis regulator	1117.58	928.548	1306.61	1.40252	0.488026	0.0879543	0.468946	11.5195	12.7229	12.5275	17.9366	19.5255	13.9071
171023	ASXL1	additional sex combs like transcriptional regulator 1	2932.33	3487.55	2377.12	0.679314	-0.55785	0.0262206	0.247606	18.682	19.405	17.3606	12.9823	12.9152	11.4225
55252	ASXL2	additional sex combs like transcriptional regulator 2	946.229	834.904	1057.55	1.26275	0.336575	0.274324	0.756897	5.30581	4.50727	3.94465	4.45217	6.58946	6.08343
80816	ASXL3	additional sex combs like transcriptional regulator 3	332.268	368.319	296.218	0.800483	-0.321057	0.426102	0.860585	1.50065	2.1759	2.00102	1.5861	1.47836	1.44675
84896	ATAD1	ATPase family, AAA domain containing 1	1833.26	1518.29	2148.24	1.41102	0.496741	0.0670488	0.4098	20.3668	17.8302	20.7168	23.9146	33.9961	24.7773
29028	ATAD2	ATPase family, AAA domain containing 2	2115	2193.83	2036.16	0.925328	-0.111964	0.686745	0.957446	14.9978	17.3556	14.2223	16.117	16.9508	9.90924
54454	ATAD2B	ATPase family, AAA domain containing 2B	735.105	734.411	735.799	0.998959	-0.00150213	0.997635	1	3.35284	3.93184	3.08669	3.66315	4.39077	2.28581
55210	ATAD3A	ATPase family, AAA domain containing 3A	535.688	465.693	605.683	1.29752	0.375755	0.317815	0.798484	7.90544	6.87747	4.22144	10.1788	6.54793	7.50129
83858	ATAD3B	ATPase family, AAA domain containing 3B	277.171	207.865	346.476	1.66308	0.733855	0.0970661	0.49238	3.86106	3.67871	2.58236	7.20224	4.46918	4.91793
219293	ATAD3C	ATPase family, AAA domain containing 3C	136.548	108.115	164.981	1.52549	0.609277	0.281241	0.762571	1.43845	0.829957	1.03607	2.25729	1.41884	1.31942
79915	ATAD5	ATPase family, AAA domain containing 5	435.993	407.379	464.607	1.13651	0.184612	0.648473	0.948173	2.02592	2.99098	2.00437	3.10335	3.297	1.57342
79969	ATAT1	alpha tubulin acetyltransferase 1	536.172	563.898	508.446	0.898069	-0.155102	0.676799	0.954196	0.841018	1.26103	0.891954	1.21151	0.767119	0.690887
85300	ATCAY	ataxia, cerebellar, Cayman type	183.1	255.095	111.104	0.434424	-1.20282	0.020082	0.212935	2.19241	1.42878	2.32506	0.670435	0.926447	0.960493
11101	ATE1	arginyltransferase 1	1389.54	1004.6	1774.49	1.76051	0.815995	0.00450753	0.0858946	6.60444	6.11881	8.6541	11.8851	13.3354	12.235
100130887	ATE1-AS1	ATE1 antisense RNA 1 (head to head)	8.7398	17.4796	0	0.00674554	-7.21185	0.00472412	0.0884078	0	1.52244	0.6552	0	0	0
466	ATF1	activating transcription factor 1	461.397	480.01	442.784	0.918545	-0.122578	0.754217	0.971974	7.9385	7.47873	7.19274	4.58262	6.98826	8.81271
1386	ATF2	activating transcription factor 2	1350	1444.08	1255.92	0.867611	-0.20488	0.47099	0.8866	7.8402	6.93506	7.56339	6.42727	7.9223	4.97522
467	ATF3	activating transcription factor 3	116.92	154.233	79.6063	0.514918	-0.957584	0.16049	0.623308	1.86803	0.647623	1.47571	0.416553	0.475717	1.10573
468	ATF4	activating transcription factor 4	3672.08	3948.9	3395.27	0.856937	-0.222739	0.394903	0.846421	68.4171	56.0853	59.3555	53.2105	44.2975	57.6903
22809	ATF5	activating transcription factor 5	340.991	344.355	337.628	0.979649	-0.0296633	0.944316	1	7.02315	4.89254	2.90454	4.85299	5.65395	3.80542
22926	ATF6	activating transcription factor 6	2139.99	2015.75	2264.24	1.11988	0.163345	0.554058	0.917208	10.525	11.4889	9.54405	11.0426	15.3601	8.80542
1388	ATF6B	activating transcription factor 6 beta	825.53	853.295	797.764	0.931209	-0.102823	0.743823	0.97049	3.34483	3.26123	2.63093	2.67966	2.37903	3.37586
11016	ATF7	activating transcription factor 7	1565.8	1651.21	1480.38	0.893342	-0.162716	0.54819	0.915339	6.99786	8.43963	8.74454	7.16263	7.82014	6.50266
55729	ATF7IP	activating transcription factor 7 interacting protein	3416.03	4124.72	2707.33	0.654474	-0.611592	0.0239306	0.235041	14.1943	16.8155	15.8018	11.3573	11.9904	7.24434
80063	ATF7IP2	activating transcription factor 7 interacting protein 2	425.657	256.357	594.957	2.30746	1.2063	0.00321948	0.0678909	1.9741	2.31912	3.78792	7.3117	5.38655	5.96338
83734	ATG10	autophagy related 10	201.635	215.189	188.08	0.870472	-0.20013	0.690934	0.958931	3.49504	4.97336	2.08683	2.64427	3.51255	2.87832
60673	ATG101	autophagy related 101	726.733	816.84	636.626	0.776618	-0.364722	0.273145	0.755788	22.0156	22.2657	18.6049	19.752	11.7811	16.5614
9140	ATG12	autophagy related 12	1389.09	1472.46	1305.72	0.88326	-0.17909	0.534551	0.90891	11.0447	13.1949	13.7494	8.96994	12.6613	11.6313
9776	ATG13	autophagy related 13	1706.66	1802.13	1611.18	0.890438	-0.167413	0.529397	0.906566	11.4186	12.8285	10.7927	9.58863	10.1761	11.0112
22863	ATG14	autophagy related 14	527.078	568.75	485.407	0.851794	-0.231424	0.520345	0.903835	5.15727	3.98687	4.97022	5.19651	3.66644	3.10549
55054	ATG16L1	autophagy related 16-like 1 (S. cerevisiae)	853.615	755.49	951.741	1.25565	0.328431	0.273407	0.755788	7.90062	7.56528	7.69753	11.1344	8.45381	9.20333
89849	ATG16L2	autophagy related 16-like 2 (S. cerevisiae)	40.8552	34.4107	47.2997	1.37471	0.459125	0.594435	0.930495	0.739392	0.715894	0.447834	1.10183	1.04261	0.457789
23130	ATG2A	autophagy related 2A	619.595	509.791	729.398	1.42547	0.511433	0.121339	0.548976	3.25434	3.5661	2.64389	4.8899	3.85404	4.54253
55102	ATG2B	autophagy related 2B	1078.03	1061.41	1094.64	1.0287	0.0408285	0.889255	0.992871	3.96809	3.39956	3.89469	3.67777	4.65871	3.20139
64422	ATG3	autophagy related 3	669.86	635.85	703.87	1.1032	0.141699	0.659498	0.950321	7.60033	8.45765	6.05761	8.97902	7.82956	7.2994
115201	ATG4A	autophagy related 4A, cysteine peptidase	190.787	167.196	214.378	1.2762	0.351853	0.484097	0.892698	2.47056	2.6013	3.13282	2.42474	4.49179	3.5078
23192	ATG4B	autophagy related 4B, cysteine peptidase	1014.6	1067.31	961.886	0.897496	-0.156023	0.620248	0.939826	14.3781	18.0718	9.90403	14.6973	11.0223	11.7095
84938	ATG4C	autophagy related 4C, cysteine peptidase	345.35	345.176	345.524	0.998067	-0.00279166	0.996278	1	4.95463	5.07544	4.30879	5.33039	4.77237	4.07934
84971	ATG4D	autophagy related 4D, cysteine peptidase	320.549	275.337	365.761	1.32563	0.40668	0.331664	0.808851	5.84506	4.5189	3.4083	5.62956	5.74554	6.52458
9474	ATG5	autophagy related 5	1019.62	1017.13	1022.11	1.00166	0.00238803	0.99587	1	13.4042	11.4989	9.52322	9.79565	11.9372	12.2062
10533	ATG7	autophagy related 7	2288.7	2445.77	2131.64	0.868762	-0.202966	0.425825	0.860221	19.0451	20.0217	18.0826	16.0694	18.9778	14.2566
79065	ATG9A	autophagy related 9A	1428.59	1383.25	1473.93	1.06138	0.085935	0.756186	0.972525	14.2805	14.5388	12.8784	13.6104	13.5452	16.4156
285973	ATG9B	autophagy related 9B	72.1413	69.4212	74.8615	1.07764	0.107872	0.887357	0.992815	0.696684	0.386085	0.452068	0.638471	0.353748	0.62646
80162	ATHL1	ATH1, acid trehalase-like 1 (yeast)	492.567	434.169	550.965	1.26511	0.339265	0.398685	0.847486	6.68235	4.47064	4.54419	6.47781	4.23578	8.65817
471	ATIC	5-aminoimidazole-4-carboxamide ribonucleotide formyltransferase/IMP cyclohydrolase	2575.19	2069.27	3081.11	1.48428	0.569767	0.0433909	0.328077	50.0819	36.9687	30.5094	60.9	49.0678	61.4115
51062	ATL1	atlastin GTPase 1	28.7312	34.0568	23.4056	0.68671	-0.542228	0.582252	0.925886	0.27892	0.190582	0.439234	0.277886	0.273278	0.0831476
64225	ATL2	atlastin GTPase 2	2237.32	1857.04	2617.61	1.4055	0.491084	0.0541005	0.366659	9.30633	8.22198	9.48048	12.6085	13.399	11.6811
25923	ATL3	atlastin GTPase 3	1446.92	1477.63	1416.2	0.956193	-0.0646262	0.838725	0.988057	8.23823	6.73386	7.93188	5.09758	10.6281	6.11332
472	ATM	ATM serine/threonine kinase	1671.05	1913.27	1428.83	0.744631	-0.425402	0.109184	0.521996	5.62811	5.42294	6.08031	4.19374	4.74833	3.74559
23300	ATMIN	ATM interactor	2262.57	2129.97	2395.17	1.12008	0.163606	0.552713	0.917131	14.186	20.211	14.4101	17.3134	22.3505	14.6814
1822	ATN1	atrophin 1	3104.86	3618.31	2591.42	0.71376	-0.486489	0.0792124	0.445206	32.039	33.4491	31.1148	29.4921	17.713	21.0279
84913	ATOH8	atonal homolog 8 (Drosophila)	155.694	195.873	115.515	0.587228	-0.768008	0.176233	0.645845	1.10284	1.86332	0.996335	1.08263	0.480091	0.725762
475	ATOX1	antioxidant 1 copper chaperone	748.655	769.921	727.389	0.939192	-0.0905077	0.812049	0.983071	52.2677	75.0973	58.5611	38.3201	48.0997	84.0423
57194	ATP10A	ATPase, class V, type 10A	106.67	73.4494	139.89	1.88997	0.918365	0.172851	0.639561	0.337981	0.326918	0.962301	1.38046	1.02401	0.729599
23120	ATP10B	ATPase, class V, type 10B	358.307	162.626	553.989	3.39392	1.76295	0.00996783	0.143294	0.427305	0.197161	1.84268	1.62434	4.4083	2.53803
57205	ATP10D	ATPase, class V, type 10D	636.699	724.85	548.548	0.753747	-0.407847	0.278024	0.760632	2.89633	5.46584	4.67321	3.26291	4.43276	2.15992
23250	ATP11A	ATPase, class VI, type 11A	1704.14	1401.76	2006.53	1.42849	0.514493	0.119773	0.545858	5.00571	2.40954	4.23163	6.12595	4.07988	6.19513
23200	ATP11B	ATPase, class VI, type 11B	1831.91	1614.85	2048.96	1.26521	0.33938	0.24914	0.732812	7.57498	8.34926	9.99832	9.00811	15.06	8.7444
286410	ATP11C	ATPase, class VI, type 11C	1258.48	1128.37	1388.6	1.2262	0.294191	0.295533	0.776276	7.29844	8.47648	6.05136	9.88942	8.8802	7.71603
57130	ATP13A1	ATPase type 13A1	674.189	629.296	719.082	1.13838	0.186985	0.56324	0.920003	6.63041	7.27828	5.36178	7.90777	6.27675	7.41682
23400	ATP13A2	ATPase type 13A2	803.127	733.438	872.817	1.18616	0.246294	0.406294	0.850853	7.31117	7.20147	6.33592	8.29654	8.3242	7.83394
79572	ATP13A3	ATPase type 13A3	3757.5	2680.89	4834.11	1.79899	0.847184	0.00265799	0.059738	16.69	11.3816	14.9935	19.8672	31.7866	25.202
84239	ATP13A4	ATPase type 13A4	3.681	3.95394	3.40805	0.854738	-0.226446	0.953396	1	0.00802735	0	0.0512481	0.0533172	0	0
476	ATP1A1	ATPase, Na+/K+ transporting, alpha 1 polypeptide	19601	14576.1	24625.8	1.68484	0.752613	0.0119082	0.159135	184.546	97.8901	117.827	173.063	235.683	254.556
84852	ATP1A1-AS1	ATP1A1 antisense RNA 1	3333.69	2439.46	4227.91	1.72832	0.789372	0.00797124	0.125042	32.2186	21.174	24.2053	30.8228	51.7095	49.6749
477	ATP1A2	ATPase, Na+/K+ transporting, alpha 2 polypeptide	60.8704	59.8197	61.921	1.03714	0.0526115	0.954967	1	0.614805	0.120599	0.547125	0.563028	0.565271	0.213267
478	ATP1A3	ATPase, Na+/K+ transporting, alpha 3 polypeptide	93.1762	174.293	12.0597	0.0700285	-3.83591	0.00056388	0.0196563	1.99157	0.485179	2.85736	0.0888971	0.294418	0
481	ATP1B1	ATPase, Na+/K+ transporting, beta 1 polypeptide	9506.1	5927.06	13085.1	2.20592	1.14138	0.00655113	0.10951	124.301	37.6719	152.21	169.967	244.111	273.956
482	ATP1B2	ATPase, Na+/K+ transporting, beta 2 polypeptide	677.57	852.179	502.962	0.588861	-0.764	0.0292172	0.262787	8.88587	6.95022	13.03	6.13075	5.86251	5.00294
483	ATP1B3	ATPase, Na+/K+ transporting, beta 3 polypeptide	2874.03	2130.92	3617.13	1.69058	0.757516	0.00451581	0.0859651	46.5811	49.5803	39.7771	63.1532	78.8443	84.2782
23439	ATP1B4	ATPase, Na+/K+ transporting, beta 4 polypeptide	14.266	20.2321	8.29984	0.41129	-1.28177	0.343261	0.819005	0.133505	0.192047	0.149802	0.0940476	0	0.0940696
487	ATP2A1	ATPase, Ca++ transporting, cardiac muscle, fast twitch 1	19.7998	23.657	15.9425	0.675341	-0.566311	0.690909	0.958931	0.272017	0.24456	0.260491	0.0752801	0.462101	0
488	ATP2A2	ATPase, Ca++ transporting, cardiac muscle, slow twitch 2	9951.3	10074.4	9828.24	0.972664	-0.0399871	0.872388	0.991573	48.2001	38.7057	41.7179	43.0081	39.6524	41.0507
489	ATP2A3	ATPase, Ca++ transporting, ubiquitous	198.222	124.57	271.874	2.17962	1.12408	0.109962	0.523424	0.875828	0.204147	0.855975	2.2802	0.389584	1.50368
490	ATP2B1	ATPase, Ca++ transporting, plasma membrane 1	4290.88	5403.14	3178.61	0.58607	-0.770854	0.0190133	0.205547	24.187	41.3301	26.6888	14.9652	27.3575	11.7033
492	ATP2B3	ATPase, Ca++ transporting, plasma membrane 3	6.3425	7.59831	5.08669	0.680085	-0.556213	0.776668	0.9748	0.0835105	0.0133477	0.0394924	0	0.093845	0
493	ATP2B4	ATPase, Ca++ transporting, plasma membrane 4	4365.31	4263.53	4467.09	1.04603	0.0649284	0.821642	0.985901	19.7429	14.8296	21.5702	24.7281	20.5286	13.5078
27032	ATP2C1	ATPase, Ca++ transporting, type 2C, member 1	2595.26	2556.22	2634.3	1.02755	0.0392057	0.893471	0.993583	15.4021	14.6147	11.3122	11.5189	19.6718	11.0264
9914	ATP2C2	ATPase, Ca++ transporting, type 2C, member 2	311.905	128.856	494.955	3.81256	1.93076	0.00476163	0.0888443	0.827584	0.508433	2.86187	4.57109	2.19058	9.11789
498	ATP5A1	ATP synthase, H+ transporting, mitochondrial F1 complex, alpha subunit 1, cardiac muscle	18460.8	15945.7	20975.9	1.31152	0.391242	0.107659	0.519366	237.196	206.548	203.989	288.945	296.456	256.509
506	ATP5B	ATP synthase, H+ transporting, mitochondrial F1 complex, beta polypeptide	21010	16297.4	25722.6	1.57287	0.653398	0.00840426	0.129115	385.626	337.756	320.648	548.417	503.856	567.455
509	ATP5C1	ATP synthase, H+ transporting, mitochondrial F1 complex, gamma polypeptide 1	4141.26	3728.55	4553.98	1.21817	0.284719	0.268982	0.750799	147.922	110.336	125.303	139.619	174.187	149.061
513	ATP5D	ATP synthase, H+ transporting, mitochondrial F1 complex, delta subunit	985.911	968.983	1002.84	1.0318	0.0451693	0.895124	0.993589	38.1815	27.8968	28.4063	39.0325	20.4096	36.2486
514	ATP5E	ATP synthase, H+ transporting, mitochondrial F1 complex, epsilon subunit	966.005	1016.43	915.582	0.897168	-0.156549	0.630331	0.942906	103.102	90.2466	80.2524	58.6817	77.0293	104.633
432369	ATP5EP2	ATP synthase, H+ transporting, mitochondrial F1 complex, epsilon subunit pseudogene 2	81.2609	92.237	70.2848	0.755864	-0.403802	0.615814	0.93955	8.61954	12.0415	8.95981	2.56893	3.77203	15.1207
515	ATP5F1	ATP synthase, H+ transporting, mitochondrial Fo complex, subunit B1	7191.57	6309.91	8073.24	1.27478	0.350248	0.163994	0.626786	115.612	119.761	118.653	144.469	140.25	160.846
516	ATP5G1	ATP synthase, H+ transporting, mitochondrial Fo complex, subunit C1 (subunit 9)	246.582	219.562	273.602	1.24614	0.317464	0.501845	0.898649	17.0556	11.1406	8.92569	17.4836	17.8767	10.48
517	ATP5G2	ATP synthase, H+ transporting, mitochondrial Fo complex, subunit C2 (subunit 9)	2169.65	2351.66	1987.64	0.842956	-0.24647	0.401705	0.848278	86.4695	49.6445	57.1279	47.461	50.9284	61.6776
518	ATP5G3	ATP synthase, H+ transporting, mitochondrial Fo complex, subunit C3 (subunit 9)	8763.86	7167.92	10359.8	1.44068	0.526749	0.0394374	0.311733	48.7198	42.9066	50.3863	63.9288	64.0198	74.1577
10476	ATP5H	ATP synthase, H+ transporting, mitochondrial Fo complex, subunit d	3054.32	2995.47	3113.17	1.03563	0.0505118	0.845101	0.988379	205.85	188.263	174.515	197.368	176.427	206.694
521	ATP5I	ATP synthase, H+ transporting, mitochondrial Fo complex, subunit E	314.343	342.475	286.211	0.831441	-0.266315	0.555298	0.917208	34.093	34.979	41.2551	20.5354	26.41	43.0447
522	ATP5J	ATP synthase, H+ transporting, mitochondrial Fo complex, subunit F6	988.799	985.805	991.793	1.00238	0.00343218	0.991478	1	11.2771	13.1099	12.1011	10.0569	15.1886	11.0956
9551	ATP5J2	ATP synthase, H+ transporting, mitochondrial Fo complex, subunit F2	840.535	822.708	858.362	1.03902	0.0552209	0.863007	0.991122	57.0306	61.1532	48.3681	41.9726	63.0538	65.2645
100526740	ATP5J2-PTCD1	ATP5J2-PTCD1 readthrough	1661.87	1467.76	1855.99	1.25978	0.333167	0.22076	0.702552	11.1249	10.7903	9.3948	13.1809	11.335	14.3032
10632	ATP5L	ATP synthase, H+ transporting, mitochondrial Fo complex, subunit G	2036.74	2062.27	2011.21	0.971997	-0.0409765	0.874955	0.992369	64.2011	58.2885	52.6338	50.9966	59.709	57.3638
267020	ATP5L2	ATP synthase, H+ transporting, mitochondrial Fo complex, subunit G2	65.9649	52.206	79.7239	1.51458	0.598918	0.392723	0.846421	1.98497	2.25136	3.41181	3.71859	3.76417	4.09661
539	ATP5O	ATP synthase, H+ transporting, mitochondrial F1 complex, O subunit	1814.82	1638.45	1991.2	1.21098	0.276174	0.297198	0.777727	82.5692	83.3389	74.1181	81.8525	108.069	97.4195
27109	ATP5S	ATP synthase, H+ transporting, mitochondrial Fo complex, subunit s (factor B)	196.422	146.688	246.157	1.67814	0.746863	0.192966	0.668198	3.15692	2.47204	1.63619	3.80469	6.72683	1.66968
55101	ATP5SL	ATP5S-like	1160.06	1134.38	1185.75	1.04188	0.059192	0.834125	0.987407	24.1388	22.8215	19.7593	23.1418	22.9163	22.5924
537	ATP6AP1	ATPase, H+ transporting, lysosomal accessory protein 1	2590.08	2420.64	2759.52	1.13721	0.185501	0.533397	0.908421	54.4351	33.0727	48.1044	38.4256	56.9749	56.9777
92270	ATP6AP1L	ATPase, H+ transporting, lysosomal accessory protein 1-like	42.5707	64.1716	20.9697	0.329153	-1.60317	0.207265	0.687929	1.48209	0.878977	0.874263	0.949857	0.115051	0
10159	ATP6AP2	ATPase, H+ transporting, lysosomal accessory protein 2	4230.15	3950.89	4509.41	1.1377	0.186114	0.473487	0.887139	73.0739	73.4826	81.8399	71.3735	99.1425	87.1528
535	ATP6V0A1	ATPase, H+ transporting, lysosomal V0 subunit a1	806.544	750.376	862.713	1.14633	0.197022	0.523929	0.904652	7.08598	6.17173	7.54277	6.82581	9.63056	7.2669
23545	ATP6V0A2	ATPase, H+ transporting, lysosomal V0 subunit a2	1005.23	889.117	1121.34	1.25638	0.329269	0.264479	0.745893	5.2131	6.42583	4.44943	7.31938	6.72609	5.94933
50617	ATP6V0A4	ATPase, H+ transporting, lysosomal V0 subunit a4	59.3885	88.8926	29.8843	0.338076	-1.56458	0.436311	0.866671	2.85284	0.326736	0	0	1.07969	0
533	ATP6V0B	ATPase, H+ transporting, lysosomal 21kDa, V0 subunit b	896.759	728.295	1065.22	1.45774	0.543733	0.0753001	0.434658	12.5595	12.5889	8.32525	15.5397	16.2069	16.2595
527	ATP6V0C	ATPase, H+ transporting, lysosomal 16kDa, V0 subunit c	1958.28	1867.69	2048.87	1.09326	0.128631	0.668632	0.952021	69.7337	51.9648	44.0035	65.4255	43.2989	68.7299
9114	ATP6V0D1	ATPase, H+ transporting, lysosomal 38kDa, V0 subunit d1	2051.09	1895.74	2206.43	1.15823	0.211926	0.445642	0.871245	40.216	56.7473	37.4043	50.3212	46.7782	56.0122
8992	ATP6V0E1	ATPase, H+ transporting, lysosomal 9kDa, V0 subunit e1	2010.54	1814.04	2207.05	1.21186	0.277225	0.338918	0.815037	76.9068	79.9383	85.3341	68.1387	106.145	115.25
155066	ATP6V0E2	ATPase, H+ transporting V0 subunit e2	198.298	182.518	214.078	1.17388	0.231289	0.676504	0.954196	4.05957	2.29307	1.22122	3.55277	2.80792	2.357
401431	ATP6V0E2-AS1	ATP6V0E2 antisense RNA 1	28.9823	22.6466	35.318	1.56686	0.647875	0.511898	0.901749	0.457151	0.214438	0.203029	0.649079	0.339225	0.355511
523	ATP6V1A	ATPase, H+ transporting, lysosomal 70kDa, V1 subunit A	3791.88	3178.48	4405.27	1.38196	0.466715	0.0835769	0.457726	29.5105	25.9156	26.2053	28.9997	48.045	34.888
526	ATP6V1B2	ATPase, H+ transporting, lysosomal 56/58kDa, V1 subunit B2	1966.96	1689.5	2244.43	1.32459	0.405541	0.12273	0.550747	21.7427	20.8849	22.7383	27.097	34.1251	24.9348
528	ATP6V1C1	ATPase, H+ transporting, lysosomal 42kDa, V1 subunit C1	1374.5	1236.7	1512.29	1.22016	0.287065	0.313458	0.794491	9.64618	7.46105	8.44776	9.96793	12.5667	8.49284
245973	ATP6V1C2	ATPase, H+ transporting, lysosomal 42kDa, V1 subunit C2	4222.57	4260.99	4184.16	0.978619	-0.0311805	0.901521	0.994754	53.0736	51.227	50.7867	44.3193	53.7678	51.9714
51382	ATP6V1D	ATPase, H+ transporting, lysosomal 34kDa, V1 subunit D	929.549	808.845	1050.25	1.29478	0.372712	0.220855	0.702587	18.7458	15.5235	18.4582	18.8819	27.4351	21.487
529	ATP6V1E1	ATPase, H+ transporting, lysosomal 31kDa, V1 subunit E1	999.206	1010.79	987.619	0.975054	-0.0364461	0.908908	0.995727	32.7358	27.1676	25.0938	24.9198	37.9823	19.6987
90423	ATP6V1E2	ATPase, H+ transporting, lysosomal 31kDa, V1 subunit E2	20.5775	27.4845	13.6705	0.500614	-0.998229	0.578381	0.924766	0.801412	0.310377	0.524756	0	0.837806	0
9296	ATP6V1F	ATPase, H+ transporting, lysosomal 14kDa, V1 subunit F	681.07	687.336	674.805	0.978329	-0.0316087	0.922478	0.996525	36.2863	33.456	29.6485	31.9448	27.9868	35.701
9550	ATP6V1G1	ATPase, H+ transporting, lysosomal 13kDa, V1 subunit G1	2573.97	2600.21	2547.73	0.97609	-0.0349142	0.899159	0.99431	60.4697	71.6255	58.5481	48.3079	76.5427	59.4858
534	ATP6V1G2	ATPase, H+ transporting, lysosomal 13kDa, V1 subunit G2	64.5415	65.3744	63.7086	0.974331	-0.0375155	0.95864	1	0.145634	0.126124	0.104993	0.161215	0.133388	0.0708804
100532737	ATP6V1G2-DDX39B	ATP6V1G2-DDX39B readthrough (NMD candidate)	5282.64	5075.63	5489.66	1.07765	0.107883	0.668385	0.952021	11.5835	12.8869	10.1402	13.9777	12.0462	10.9089
51606	ATP6V1H	ATPase, H+ transporting, lysosomal 50/57kDa, V1 subunit H	784.739	828.337	741.141	0.891403	-0.165851	0.579328	0.925079	13.4779	15.1085	12.8931	12.0992	12.673	11.8144
538	ATP7A	ATPase, Cu++ transporting, alpha polypeptide	1441.73	1692.52	1190.93	0.70128	-0.511937	0.0645492	0.402795	6.83736	7.86019	8.64496	5.20163	6.18004	4.91228
540	ATP7B	ATPase, Cu++ transporting, beta polypeptide	866.933	624.803	1109.06	1.76718	0.821449	0.0218713	0.224434	3.08153	2.86211	3.7866	5.82863	3.50207	7.56115
10396	ATP8A1	ATPase, aminophospholipid transporter (APLT), class I, type 8A, member 1	333.936	263.661	404.211	1.52882	0.612416	0.177113	0.646799	1.13342	0.852025	1.70862	1.6837	2.71324	1.30356
51761	ATP8A2	ATPase, aminophospholipid transporter, class I, type 8A, member 2	394.596	577.747	211.445	0.365273	-1.45295	0.00077604	0.0246718	3.46064	3.79494	6.23904	1.81428	2.08737	1.06796
5205	ATP8B1	ATPase, aminophospholipid transporter, class I, type 8B, member 1	4029.43	2832.1	5226.77	1.84061	0.880186	0.00255536	0.0579864	17.2304	14.0778	24.5323	31.022	32.9667	38.0105
57198	ATP8B2	ATPase, aminophospholipid transporter, class I, type 8B, member 2	1033.14	1261.61	804.673	0.636146	-0.652571	0.0331063	0.282486	7.57336	8.02558	7.30539	6.17086	4.98295	3.36831
148229	ATP8B3	ATPase, aminophospholipid transporter, class I, type 8B, member 3	92.0686	102.299	81.8377	0.797365	-0.326687	0.67525	0.953827	0.805399	0.256727	0.736215	0.222892	0.329758	0.840328
79895	ATP8B4	ATPase, class I, type 8B, member 4	106.871	126.147	87.5948	0.688716	-0.538019	0.414255	0.854067	0.383581	1.16321	0.97513	0.436097	0.52425	0.754077
158381	ATP8B5P	ATPase, class I, type 8B, member 5, pseudogene	181.276	157.764	204.787	1.29577	0.373808	0.515541	0.90279	1.46378	1.19639	1.39326	1.07535	3.23004	0.983797
10079	ATP9A	ATPase, class II, type 9A	3737.34	3585.46	3889.22	1.08165	0.113231	0.656576	0.949246	21.7685	16.7449	17.0175	18.5515	21.5102	19.3391
374868	ATP9B	ATPase, class II, type 9B	432.798	428.999	436.596	1.01364	0.0195503	0.960612	1	3.66353	4.50593	3.16486	4.16856	3.41767	3.74325
64756	ATPAF1	ATP synthase mitochondrial F1 complex assembly factor 1	995.799	809.183	1182.42	1.45642	0.542426	0.0672293	0.409816	13.9744	15.413	14.9356	20.4901	26.4284	17.407
91647	ATPAF2	ATP synthase mitochondrial F1 complex assembly factor 2	251.173	218.347	284	1.29616	0.374248	0.403616	0.849317	6.09212	6.2758	4.29917	6.80918	6.40987	7.96738
93974	ATPIF1	ATPase inhibitory factor 1	1540.24	1460.31	1620.18	1.10602	0.145382	0.619889	0.939826	26.5469	18.5268	20.4166	21.4693	21.016	28.6416
545	ATR	ATR serine/threonine kinase	858.923	824.138	893.707	1.08197	0.113666	0.738888	0.969286	4.82764	4.18481	2.83191	3.64188	5.92094	3.15598
51374	ATRAID	all-trans retinoic acid-induced differentiation factor	4300.57	3917.99	4683.14	1.19139	0.25265	0.329535	0.807906	93.9666	88.689	99.9675	124.584	94.0574	114.388
84126	ATRIP	ATR interacting protein	157.536	157.509	157.564	0.994778	-0.00755297	0.995374	1	1.46051	2.38743	1.92941	1.97371	1.8464	1.87724
8455	ATRN	attractin	2754.77	2576	2933.53	1.13493	0.182602	0.488512	0.893913	11.0859	11.1669	12.0304	10.6311	14.6033	13.3095
26033	ATRNL1	attractin-like 1	1262.15	1481.4	1042.89	0.702568	-0.509291	0.119891	0.545858	6.10883	3.75699	8.09336	4.02525	4.20123	4.33213
546	ATRX	alpha thalassemia/mental retardation syndrome X-linked	3826.75	4170.96	3482.55	0.832044	-0.265268	0.302845	0.784849	13.0535	16.7206	14.0988	12.771	13.7189	9.82475
6310	ATXN1	ataxin 1	852.832	989.193	716.472	0.722579	-0.468772	0.127444	0.559885	4.28994	2.92054	3.74203	2.40938	2.78785	2.63636
25814	ATXN10	ataxin 10	6394.41	6477.48	6311.34	0.970862	-0.0426619	0.874597	0.992353	66.7517	90.9892	71.9693	90.2377	75.5077	56.1695
342371	ATXN1L	ataxin 1-like	1742.74	1637.12	1848.37	1.12446	0.169236	0.524796	0.904652	7.09318	9.14645	8.23708	9.72734	8.71797	8.8224
6311	ATXN2	ataxin 2	751.258	827.606	674.909	0.812924	-0.298808	0.350892	0.823993	6.11036	6.74627	7.83507	5.51469	6.79818	4.49388
11273	ATXN2L	ataxin 2-like	2668.63	2876.59	2460.68	0.852645	-0.229983	0.389777	0.845416	19.052	16.3831	19.0095	16.0702	13.0657	16.6907
4287	ATXN3	ataxin 3	491.116	461.034	521.198	1.12692	0.172383	0.62148	0.940435	2.46109	2.28191	2.70062	3.0719	2.76741	2.50045
6314	ATXN7	ataxin 7	474.948	455.779	494.117	1.07961	0.110504	0.762991	0.972542	2.34303	2.70568	2.11176	1.96548	2.94673	2.71654
222255	ATXN7L1	ataxin 7-like 1	239.625	263.39	215.861	0.817814	-0.290156	0.538643	0.910637	1.02304	1.01983	1.00325	1.18217	0.756347	0.545745
127002	ATXN7L2	ataxin 7-like 2	68.2506	83.5544	52.9468	0.631215	-0.663796	0.350581	0.823869	1.20361	1.4551	1.47141	1.10559	0.517999	0.946626
56970	ATXN7L3	ataxin 7-like 3	2591.77	2722.31	2461.23	0.901021	-0.150367	0.5561	0.917208	31.5832	31.1314	25.2317	26.2079	27.6653	24.4843
552889	ATXN7L3B	ataxin 7-like 3B	8365.2	8869.53	7860.87	0.882956	-0.179586	0.497723	0.896278	80.8637	114.487	89.1334	97.9882	85.1807	66.5246
6315	ATXN8OS	ATXN8 opposite strand (non-protein coding)	4.01528	4.1011	3.92945	0.964604	-0.0519919	1	1	0.16576	0	0.158737	0.137621	0.183363	0
549	AUH	AU RNA binding protein/enoyl-CoA hydratase	131.564	119.295	143.832	1.2009	0.264117	0.656154	0.949226	2.81294	1.97774	2.48861	2.58909	1.77809	4.1645
79000	AUNIP	aurora kinase A and ninein interacting protein	434.734	377.362	492.106	1.29749	0.375723	0.324627	0.804459	3.67923	6.24252	3.89474	6.28685	6.07062	5.38838
550	AUP1	ancient ubiquitous protein 1	1115.79	938.465	1293.11	1.37235	0.456644	0.115875	0.537972	15.598	16.7077	14.5283	21.9046	18.0244	23.3645
6790	AURKA	aurora kinase A	1225.8	1130.79	1320.82	1.1648	0.220077	0.422908	0.857972	17.5832	15.1387	14.6631	18.2779	19.5325	16.8481
54998	AURKAIP1	aurora kinase A interacting protein 1	442.941	402.77	483.111	1.19612	0.258365	0.53236	0.908122	14.6913	10.269	7.45051	11.6361	9.62656	16.4572
6791	AURKAPS1	aurora kinase A pseudogene 1	64.7526	60.4549	69.0503	1.14036	0.189495	0.799838	0.979695	1.94469	1.17036	1.52024	1.51572	1.88152	1.82199
9212	AURKB	aurora kinase B	586.392	679.022	493.763	0.72478	-0.464385	0.178046	0.648439	17.5395	21.1137	15.1911	16.6553	11.6554	10.3597
6795	AURKC	aurora kinase C	14.6102	11.6879	17.5326	1.51106	0.595561	0.623806	0.941093	0.582139	0.149537	0.21237	0.207136	0.578247	0.59499
26053	AUTS2	autism susceptibility candidate 2	819.286	1121.3	517.274	0.459671	-1.12133	0.000329161	0.0134327	5.33727	7.33322	6.21079	3.33005	2.96647	2.33599
57099	AVEN	apoptosis, caspase activation inhibitor	298.578	310.305	286.851	0.919384	-0.121261	0.782841	0.975716	5.45851	9.34222	9.03847	7.54212	7.17779	7.07896
10677	AVIL	advillin	26.3844	31.0283	21.7405	0.696719	-0.521352	0.605137	0.935412	0.264862	0.615468	0.346858	0.157877	0.46363	0.230797
23080	AVL9	AVL9 homolog (S. cerevisiase)	1519.08	1229.5	1808.66	1.46732	0.553187	0.0510071	0.357335	7.74477	5.45243	7.27973	8.62118	11.0627	10.0896
551	AVP	arginine vasopressin	2.90511	3.05071	2.75952	0.954679	-0.0669125	1	1	0.591274	0	0	0.163634	0.37375	0
60370	AVPI1	arginine vasopressin-induced 1	127.206	91.7913	162.622	1.76574	0.820275	0.189492	0.662762	2.97988	1.63897	3.11473	6.06378	2.21601	5.19927
552	AVPR1A	arginine vasopressin receptor 1A	286.233	83.3061	489.159	5.86449	2.552	0.0172449	0.194308	0.576425	0.560261	0.135928	0.125033	7.14449	0.274008
126859	AXDND1	axonemal dynein light chain domain containing 1	4.86939	4.74114	4.99764	1.04657	0.0656695	1	1	0.0470315	0	0.0934135	0.104127	0.0495484	0
8312	AXIN1	axin 1	500.932	533.479	468.384	0.875501	-0.19182	0.597997	0.932538	5.99998	5.50224	5.68191	6.54045	3.85586	4.50138
8313	AXIN2	axin 2	322.528	425.659	219.396	0.514117	-0.959832	0.0533307	0.364906	4.12239	5.33912	2.49685	1.87484	3.30736	0.9625
558	AXL	AXL receptor tyrosine kinase	1776.64	2005.39	1547.88	0.77063	-0.37589	0.192715	0.667451	18.4991	12.1325	17.4954	14.4492	13.1414	9.40392
64343	AZI2	5-azacytidine induced 2	2909.2	3071.24	2747.16	0.891734	-0.165315	0.516477	0.90279	26.9743	28.9508	29.937	26.9191	27.4843	21.7626
51582	AZIN1	antizyme inhibitor 1	4023.01	3680.65	4365.38	1.18308	0.242552	0.367645	0.834161	21.1945	20.3755	22.8217	22.86	33.4014	19.7977
113451	AZIN2	antizyme inhibitor 2	57.4295	74.1687	40.6902	0.547554	-0.868927	0.324969	0.804882	1.06021	0.680851	0.966938	0.670651	0.083771	0.688546
566	AZU1	azurocidin 1	7.68103	9.34181	6.02025	0.659834	-0.599824	0.717016	0.965656	0.869515	0.240538	0.11387	0.481272	0	0.279146
567	B2M	beta-2-microglobulin	14536.7	12905.4	16168	1.25035	0.322334	0.26477	0.746401	480.891	370.24	678.939	556.082	692.804	655.117
8706	B3GALNT1	beta-1,3-N-acetylgalactosaminyltransferase 1 (globoside blood group)	587.752	638.263	537.241	0.837345	-0.256106	0.502232	0.898649	4.42295	8.54345	7.66533	7.11241	4.23604	5.77345
148789	B3GALNT2	beta-1,3-N-acetylgalactosaminyltransferase 2	1200.63	1001.09	1400.17	1.39398	0.479215	0.0894609	0.472689	7.35428	7.7647	5.70349	9.79664	10.2868	8.6224
8708	B3GALT1	UDP-Gal:betaGlcNAc beta 1,3-galactosyltransferase, polypeptide 1	120.164	200.337	39.992	0.198642	-2.33176	0.000472693	0.0173805	1.71632	5.94971	3.26924	0.591789	0.889266	0.67101
8707	B3GALT2	UDP-Gal:betaGlcNAc beta 1,3-galactosyltransferase, polypeptide 2	170.978	269.856	72.0999	0.265155	-1.91509	0.0203263	0.213763	0.412626	5.05763	3.4831	0.865965	0.228222	1.21981
8705	B3GALT4	UDP-Gal:betaGlcNAc beta 1,3-galactosyltransferase, polypeptide 4	55.4985	46.9991	63.9979	1.36201	0.445732	0.582959	0.925886	0.340094	0.10409	0.212503	0.216276	0.279012	0.37965
10317	B3GALT5	UDP-Gal:betaGlcNAc beta 1,3-galactosyltransferase, polypeptide 5	181.26	178.637	183.883	1.03122	0.0443487	0.957485	1	4.83511	0.319944	1.54753	2.34436	1.69932	2.68672
126792	B3GALT6	UDP-Gal:betaGal beta 1,3-galactosyltransferase polypeptide 6	1253.31	1421.08	1085.55	0.760328	-0.395307	0.196371	0.673287	18.6146	24.4042	17.1935	17.196	11.0759	16.7124
145173	B3GALTL	beta 1,3-galactosyltransferase-like	575.028	792.337	357.718	0.449018	-1.15516	0.00159985	0.0417495	5.42961	9.50795	7.25933	2.6286	3.43211	3.77241
27087	B3GAT1	beta-1,3-glucuronyltransferase 1	139.636	127.65	151.622	1.18362	0.243202	0.656144	0.949226	1.18356	1.42252	1.23946	1.65497	1.80143	1.08633
135152	B3GAT2	beta-1,3-glucuronyltransferase 2	249.746	239.995	259.496	1.07926	0.110048	0.817448	0.985434	5.79894	4.55834	4.36976	3.96388	7.61156	4.232
26229	B3GAT3	beta-1,3-glucuronyltransferase 3	405.808	445.643	365.973	0.81999	-0.286321	0.457784	0.878743	5.19083	4.14354	3.6268	3.71178	4.37174	2.4866
11041	B3GNT1	UDP-GlcNAc:betaGal beta-1,3-N-acetylglucosaminyltransferase 1	385.734	409.36	362.108	0.883	-0.179514	0.637651	0.945327	9.40045	6.74007	7.1992	6.50796	8.00975	5.9209
10678	B3GNT2	UDP-GlcNAc:betaGal beta-1,3-N-acetylglucosaminyltransferase 2	388.446	288.852	488.041	1.69168	0.758455	0.135442	0.576928	7.52235	2.1546	2.77661	4.59345	10.1691	6.01956
10331	B3GNT3	UDP-GlcNAc:betaGal beta-1,3-N-acetylglucosaminyltransferase 3	615.952	340.402	891.503	2.61637	1.38757	0.00876072	0.132079	5.943	1.09685	7.52143	12.7108	11.5534	13.7319
79369	B3GNT4	UDP-GlcNAc:betaGal beta-1,3-N-acetylglucosaminyltransferase 4	9.1526	15.4652	2.84004	0.193969	-2.3661	0.208044	0.688893	0.892284	0.233373	0.103573	0.224489	0	0
84002	B3GNT5	UDP-GlcNAc:betaGal beta-1,3-N-acetylglucosaminyltransferase 5	663.745	674.314	653.176	0.963937	-0.0529886	0.884443	0.992815	4.24617	8.22572	6.8007	5.72409	7.63129	5.17789
192134	B3GNT6	UDP-GlcNAc:betaGal beta-1,3-N-acetylglucosaminyltransferase 6 (core 3 synthase)	41.0139	44.3331	37.6947	0.849466	-0.235372	0.780589	0.975582	0.934404	0.585906	0.540456	0.358053	0.590646	0.757087
93010	B3GNT7	UDP-GlcNAc:betaGal beta-1,3-N-acetylglucosaminyltransferase 7	132.978	115.632	150.325	1.29641	0.374526	0.516685	0.903069	1.464	0.895636	1.38943	1.05248	2.05291	1.7156
374907	B3GNT8	UDP-GlcNAc:betaGal beta-1,3-N-acetylglucosaminyltransferase 8	48.1129	41.4215	54.8042	1.31384	0.393784	0.626679	0.942282	0.781214	0.655535	1.14988	1.33323	0.658418	1.3779
84752	B3GNT9	UDP-GlcNAc:betaGal beta-1,3-N-acetylglucosaminyltransferase 9	484.044	586.813	381.275	0.647546	-0.626945	0.127063	0.559762	7.329	8.92079	9.28116	8.32532	3.2928	4.78642
146712	B3GNTL1	UDP-GlcNAc:betaGal beta-1,3-N-acetylglucosaminyltransferase-like 1	53.3534	74.237	32.4698	0.437222	-1.19356	0.111228	0.52575	2.20534	1.61792	2.47796	0.952105	1.05945	0.736316
2583	B4GALNT1	beta-1,4-N-acetyl-galactosaminyl transferase 1	40.09	58.7862	21.3937	0.365778	-1.45096	0.236725	0.717855	0.720647	0.367147	0.613433	0.132958	0.502979	0
283358	B4GALNT3	beta-1,4-N-acetyl-galactosaminyl transferase 3	122.281	97.7888	146.773	1.50514	0.5899	0.350791	0.823993	1.88074	0.906067	0.596574	2.13106	1.5253	1.33289
338707	B4GALNT4	beta-1,4-N-acetyl-galactosaminyl transferase 4	2028.44	2264.69	1792.19	0.788189	-0.343387	0.200655	0.679897	25.449	28.9869	23.0534	22.5022	17.0019	20.7114
2683	B4GALT1	UDP-Gal:betaGlcNAc beta 1,4- galactosyltransferase, polypeptide 1	5417.42	4448.84	6386	1.43258	0.518618	0.120895	0.547996	58.7626	25.5888	40.4861	39.8339	70.2943	66.2848
101929639	B4GALT1-AS1	B4GALT1 antisense RNA 1	32.0413	25.1993	38.8833	1.5501	0.632358	0.529709	0.906936	1.1783	0.684513	0.366481	0.702353	1.94798	0.756557
8704	B4GALT2	UDP-Gal:betaGlcNAc beta 1,4- galactosyltransferase, polypeptide 2	988.504	996.384	980.624	0.980031	-0.0291001	0.926116	0.9973	16.4762	16.4098	15.5881	13.3799	13.7698	19.4967
8703	B4GALT3	UDP-Gal:betaGlcNAc beta 1,4- galactosyltransferase, polypeptide 3	1491.09	1429.87	1552.3	1.08134	0.112819	0.696638	0.960094	21.9042	23.0589	16.4418	24.8968	17.3563	23.019
8702	B4GALT4	UDP-Gal:betaGlcNAc beta 1,4- galactosyltransferase, polypeptide 4	1067.04	800.045	1334.03	1.6629	0.733704	0.0238832	0.234698	15.0938	9.19034	15.7723	20.5258	19.707	25.5854
100874201	B4GALT4-AS1	B4GALT4 antisense RNA 1	150.328	123.032	177.624	1.43376	0.519804	0.349795	0.823869	6.27939	7.33923	12.7902	11.0475	12.7584	14.0394
9334	B4GALT5	UDP-Gal:betaGlcNAc beta 1,4- galactosyltransferase, polypeptide 5	3439.74	2968.82	3910.65	1.3134	0.393303	0.143051	0.593152	25.2413	20.8836	27.6979	35.0345	27.4405	33.499
9331	B4GALT6	UDP-Gal:betaGlcNAc beta 1,4- galactosyltransferase, polypeptide 6	551.911	535.706	568.116	1.05731	0.0804012	0.812074	0.983071	4.39695	4.23794	4.47626	4.39748	5.49464	3.90583
11285	B4GALT7	xylosylprotein beta 1,4-galactosyltransferase, polypeptide 7	495.128	467.455	522.8	1.11338	0.15495	0.671526	0.952641	10.7377	11.9911	9.27547	10.9872	9.6229	14.3201
27077	B9D1	B9 protein domain 1	227.043	265.336	188.749	0.709718	-0.494681	0.298782	0.779697	5.91448	3.84792	4.05053	2.54451	3.27977	3.79876
80776	B9D2	B9 protein domain 2	123.969	112.951	134.987	1.19181	0.253153	0.68002	0.954954	5.56157	4.68103	2.76998	4.15899	3.88952	6.98449
79870	BAALC	brain and acute leukemia, cytoplasmic	39.7148	56.2751	23.1544	0.411979	-1.27936	0.145379	0.598225	1.13478	0.523593	0.674345	0.177763	0.36542	0.395729
570	BAAT	bile acid CoA:amino acid N-acyltransferase	17.6101	0	35.2202	293.466	8.19705	3.46875e-05	0.00243188	0	0	0	0.267961	0.251374	0.618516
29086	BABAM1	BRISC and BRCA1 A complex member 1	1386.97	1274.14	1499.8	1.17194	0.228897	0.423953	0.858831	25.7289	30.5102	21.6062	30.2421	26.2366	33.1956
23621	BACE1	beta-site APP-cleaving enzyme 1	1811.4	1811.88	1810.92	0.995748	-0.00614765	0.982951	1	10.6315	11.7438	12.2151	10.3183	12.0152	11.7809
100379571	BACE1-AS	BACE1 antisense RNA	62.0395	68.3784	55.7006	0.807749	-0.308021	0.685648	0.957419	1.77454	4.09491	3.87074	1.9644	2.66405	3.174
25825	BACE2	beta-site APP-cleaving enzyme 2	790.835	706.587	875.083	1.23626	0.305978	0.365609	0.832221	4.22832	2.18142	2.92185	3.40656	3.74791	4.20297
571	BACH1	BTB and CNC homology 1, basic leucine zipper transcription factor 1	2192.62	2406.99	1978.25	0.81894	-0.28817	0.28568	0.767132	13.4608	13.3985	14.4021	9.00349	12.1401	12.2606
60468	BACH2	BTB and CNC homology 1, basic leucine zipper transcription factor 2	489.625	696.329	282.921	0.404958	-1.30416	0.00075276	0.0243372	2.91853	3.67351	2.29968	1.01144	1.67032	0.897462
572	BAD	BCL2-associated agonist of cell death	262.35	281.085	243.616	0.865445	-0.208485	0.637719	0.945327	9.6423	7.58172	5.11247	6.21892	7.23135	5.60269
573	BAG1	BCL2-associated athanogene	1155.32	865.582	1445.05	1.66144	0.732437	0.0145811	0.17607	6.67973	10.7646	8.91783	15.591	14.4495	13.441
9532	BAG2	BCL2-associated athanogene 2	251.348	190.071	312.626	1.64266	0.716033	0.125176	0.555954	4.99414	3.01474	2.94796	6.08789	4.67889	6.8413
9531	BAG3	BCL2-associated athanogene 3	814.404	769.003	859.805	1.11489	0.156896	0.632474	0.942906	13.107	8.67576	13.3803	12.6957	11.1368	14.8788
9530	BAG4	BCL2-associated athanogene 4	988.319	943.186	1033.45	1.09201	0.126988	0.678452	0.954577	8.63617	8.95369	7.38041	7.0718	11.5831	8.36709
9529	BAG5	BCL2-associated athanogene 5	1341.65	1298.11	1385.18	1.06342	0.0887074	0.753672	0.971974	8.78272	10.2931	8.91816	9.1425	12.2517	8.22002
7917	BAG6	BCL2-associated athanogene 6	3196.72	3510.75	2882.68	0.81807	-0.289703	0.256108	0.737812	4.06678	4.36126	3.97883	3.59888	3.03143	3.39735
574	BAGE	B melanoma antigen	42.9901	47.7178	38.2624	0.798685	-0.324302	0.710907	0.963186	1.41114	2.07606	2.4024	2.6272	1.05418	1.03255
85319	BAGE2	B melanoma antigen family, member 2	111.665	117.18	106.149	0.902799	-0.147523	0.798679	0.979629	2.38709	2.45936	2.45756	2.3211	2.24296	1.98095
85318	BAGE3	B melanoma antigen family, member 3	111.665	117.18	106.149	0.9028	-0.147522	0.798747	0.979629	2.38709	2.45936	2.45756	2.3211	2.24296	1.98095
85317	BAGE4	B melanoma antigen family, member 4	111.665	117.18	106.149	0.9028	-0.147522	0.798718	0.979629	2.57061	2.64843	2.6465	2.49955	2.4154	2.13325
85316	BAGE5	B melanoma antigen family, member 5	111.665	117.18	106.149	0.9028	-0.147522	0.798721	0.979629	2.57207	2.64994	2.64801	2.50097	2.41678	2.13446
57597	BAHCC1	BAH domain and coiled-coil containing 1	825.856	778.148	873.563	1.11947	0.162811	0.645685	0.947147	3.4149	3.0702	2.46275	4.87299	2.16983	2.84545
22893	BAHD1	bromo adjacent homology domain containing 1	776.16	815.866	736.454	0.898398	-0.154573	0.63076	0.942906	5.09482	6.80776	6.22625	5.62082	4.40545	6.04089
575	BAI1	brain-specific angiogenesis inhibitor 1	47.8878	84.8859	10.8897	0.129425	-2.94981	0.0263904	0.248421	0.948984	0.825416	0.0704476	0.0427536	0.195304	0
576	BAI2	brain-specific angiogenesis inhibitor 2	316.862	434.372	199.352	0.458327	-1.12555	0.0120528	0.160383	3.01635	2.87923	3.49345	1.81849	1.73655	0.768825
577	BAI3	brain-specific angiogenesis inhibitor 3	232.047	309.857	154.236	0.49531	-1.0136	0.048202	0.347265	1.12542	2.79418	2.54234	1.36562	0.923436	0.903251
10458	BAIAP2	BAI1-associated protein 2	537.236	514.208	560.265	1.08826	0.122023	0.736735	0.969074	4.20688	2.86166	2.81666	4.25608	3.73168	2.68566
440465	BAIAP2-AS1	BAIAP2 antisense RNA 1 (head to head)	738.548	799.427	677.669	0.844239	-0.244277	0.454382	0.877092	6.91267	8.42548	6.05454	7.01839	4.78821	5.98879
55971	BAIAP2L1	BAI1-associated protein 2-like 1	1307.55	957.164	1657.94	1.729	0.789938	0.0524619	0.361727	12.1833	4.32763	13.9574	14.14	15.3814	22.5248
80115	BAIAP2L2	BAI1-associated protein 2-like 2	362.891	211.966	513.817	2.41819	1.27393	0.0643982	0.402404	3.64008	0.899981	6.89907	13.6784	2.51664	11.343
8938	BAIAP3	BAI1-associated protein 3	270.783	274.165	267.401	0.971773	-0.0413088	0.929691	0.997658	2.04345	1.88967	2.24138	2.35902	1.45407	2.11641
578	BAK1	BCL2-antagonist/killer 1	399.766	374.999	424.534	1.12867	0.174624	0.64767	0.947853	6.95392	7.54242	5.72993	9.42226	6.83962	6.3351
25805	BAMBI	BMP and activin membrane-bound inhibitor	1549.67	1685.49	1413.85	0.835091	-0.259995	0.444431	0.870934	29.6507	45.8591	39.7265	18.1349	42.9646	34.2592
100885775	BANCR	BRAF-activated non-protein coding RNA	2.59473	0	5.18945	44.0339	5.46054	0.0613684	0.392328	0	0	0	0	0.514114	0.377157
8815	BANF1	barrier to autointegration factor 1	1190.37	1240.67	1140.07	0.916092	-0.126436	0.652548	0.949198	33.5172	31.6269	27.2383	25.7	32.3387	25.7583
55024	BANK1	B-cell scaffold protein with ankyrin repeats 1	24.8401	26.4767	23.2035	0.866004	-0.207555	0.889913	0.992871	0.0685776	0.456251	0.35025	0	0.30344	0.439532
54971	BANP	BTG3 associated nuclear protein	410.663	433.355	387.972	0.891507	-0.165682	0.660534	0.950321	5.02211	5.91079	5.68585	5.51548	4.02776	5.10086
8314	BAP1	BRCA1 associated protein-1 (ubiquitin carboxy-terminal hydrolase)	1488.78	1432.88	1544.69	1.0741	0.103123	0.718422	0.966037	15.9546	17.5212	12.3603	19.8419	13.9086	14.8482
580	BARD1	BRCA1 associated RING domain 1	538.389	523.903	552.875	1.05133	0.0722113	0.861437	0.991122	2.96912	5.1715	3.12623	4.50706	5.28727	2.06746
56033	BARX1	BARX homeobox 1	5.0348	10.0696	0	0.0116184	-6.42745	0.0157373	0.183238	0	0.503279	0.297813	0	0	0
8538	BARX2	BARX homeobox 2	26.7387	45.8473	7.63004	0.167402	-2.57861	0.125947	0.557197	0.448782	2.30916	0.352629	0	0.523716	0
10409	BASP1	brain abundant, membrane attached signal protein 1	2272.84	2515.08	2030.6	0.803812	-0.31507	0.241043	0.723015	51.4598	60.2793	40.0213	38.063	38.4604	43.4276
116071	BATF2	basic leucine zipper transcription factor, ATF-like 2	35.1074	46.8432	23.3717	0.502677	-0.992296	0.297005	0.777544	1.25566	0.632191	0.406162	0.5143	0.476228	0.149727
55509	BATF3	basic leucine zipper transcription factor, ATF-like 3	21.8067	39.5144	4.09902	0.106198	-3.23517	0.0234211	0.232221	1.80326	1.61006	1.34972	0.034417	0.471665	0
581	BAX	BCL2-associated X protein	2011.05	1509.95	2512.14	1.65814	0.729562	0.0340351	0.287443	37.5925	27.1766	28.7834	65.6121	26.6166	59.8509
11177	BAZ1A	bromodomain adjacent to zinc finger domain, 1A	2116.54	1800.86	2432.22	1.34493	0.427535	0.111972	0.527674	11.2854	14.5347	9.62365	17.2351	15.1773	14.672
9031	BAZ1B	bromodomain adjacent to zinc finger domain, 1B	4373.59	4638.31	4108.87	0.882695	-0.180013	0.47898	0.890382	28.44	34.0087	27.1681	29.6552	26.9185	21.9283
11176	BAZ2A	bromodomain adjacent to zinc finger domain, 2A	4127.66	3942.76	4312.55	1.09103	0.125689	0.623332	0.941084	18.7717	14.3991	17.6149	20.3295	17.7375	16.8973
29994	BAZ2B	bromodomain adjacent to zinc finger domain, 2B	1372.9	1305.53	1440.28	1.09941	0.136726	0.625879	0.942023	4.23664	5.07867	4.82037	6.00509	5.19664	4.26001
27113	BBC3	BCL2 binding component 3	178.279	168.482	188.077	1.11369	0.155344	0.783589	0.975863	4.45488	2.34553	2.70156	2.86866	2.30063	5.10378
92482	BBIP1	BBSome interacting protein 1	582.849	662.612	503.087	0.757654	-0.400389	0.256244	0.737867	11.3569	8.81048	11.5142	6.84869	10.8309	6.298
8424	BBOX1	butyrobetaine (gamma), 2-oxoglutarate dioxygenase (gamma-butyrobetaine hydroxylase) 1	6.98007	6.31037	7.64977	1.17724	0.235407	0.92038	0.996156	0	0.139578	0.247784	0	0	0.443521
103695435	BBOX1-AS1	BBOX1 antisense RNA 1	30.6101	26.7618	34.4584	1.28002	0.356167	0.724205	0.967141	0.635924	0.774041	1.10345	1.29962	1.66974	0.320815
582	BBS1	Bardet-Biedl syndrome 1	379.522	390.034	369.009	0.943509	-0.0838924	0.832172	0.987135	5.64746	4.53061	3.52841	3.33624	4.63389	4.72686
79738	BBS10	Bardet-Biedl syndrome 10	272.711	278.695	266.726	0.953012	-0.0694339	0.887404	0.992815	2.41752	3.80821	2.95635	2.16732	4.49832	2.09097
166379	BBS12	Bardet-Biedl syndrome 12	280.936	340.962	220.91	0.64683	-0.628541	0.176977	0.646577	3.8747	3.70731	4.11523	2.66603	3.61768	1.32462
583	BBS2	Bardet-Biedl syndrome 2	774.141	934.119	614.164	0.656032	-0.608162	0.0509825	0.357296	14.6538	12.3483	12.1785	8.54276	10.3727	6.65597
585	BBS4	Bardet-Biedl syndrome 4	787.557	850.675	724.44	0.848331	-0.2373	0.482205	0.891888	9.1266	12.266	11.9819	12.8257	7.07957	8.2166
129880	BBS5	Bardet-Biedl syndrome 5	428.837	445.294	412.38	0.923228	-0.115241	0.759942	0.972526	5.50679	6.57346	4.61351	5.93555	5.54501	3.82465
55212	BBS7	Bardet-Biedl syndrome 7	339.715	393.304	286.126	0.724444	-0.465054	0.27138	0.753951	2.56127	4.14244	3.80654	2.26824	3.46555	1.89025
27241	BBS9	Bardet-Biedl syndrome 9	405.114	556.864	253.363	0.454442	-1.13783	0.00840298	0.129115	5.29707	5.03258	5.96894	3.57037	2.63837	1.23069
56987	BBX	bobby sox homolog (Drosophila)	2431.38	2426.32	2436.44	1.0015	0.00216539	0.994049	1	11.132	10.1166	10.4482	9.88389	13.0223	8.6882
4059	BCAM	basal cell adhesion molecule (Lutheran blood group)	2522.67	2027.54	3017.81	1.48543	0.570877	0.123097	0.55147	35.3383	11.984	17.5495	24.4403	30.4794	39.3716
63827	BCAN	brevican	62.2269	40.6797	83.7741	2.05232	1.03725	0.184813	0.656403	0.454738	0.252311	0.315197	0.417095	0.492761	1.12321
55973	BCAP29	B-cell receptor-associated protein 29	1160.47	1379.74	941.192	0.679062	-0.558385	0.0817824	0.452249	6.26203	11.8859	8.57036	5.70839	7.38544	4.96805
10134	BCAP31	B-cell receptor-associated protein 31	1653.39	1296.83	2009.96	1.54357	0.626275	0.0268106	0.250494	20.4537	21.7811	18.272	33.4164	24.0306	34.4009
9564	BCAR1	breast cancer anti-estrogen resistance 1	1356.54	1385.93	1327.15	0.954715	-0.0668572	0.823508	0.986218	11.8115	8.00456	8.35619	8.15312	7.78472	10.4599
8412	BCAR3	breast cancer anti-estrogen resistance 3	436.736	399.698	473.775	1.18331	0.242826	0.550501	0.916264	4.59741	2.99304	2.09989	3.11012	4.04015	4.07811
8537	BCAS1	breast carcinoma amplified sequence 1	145.627	105.825	185.429	1.73819	0.797589	0.18413	0.655939	0.877695	1.04793	1.63618	1.84604	1.18727	3.06649
10286	BCAS2	breast carcinoma amplified sequence 2	1271.17	1128.22	1414.12	1.24792	0.319526	0.262421	0.743796	32.5395	38.7818	31.1308	36.1766	42.7078	47.0753
54828	BCAS3	breast carcinoma amplified sequence 3	470.473	632.009	308.936	0.488053	-1.03489	0.00586508	0.101599	7.33553	6.06627	7.21534	3.99469	3.81419	2.24722
55653	BCAS4	breast carcinoma amplified sequence 4	56.8542	51.5639	62.1446	1.20754	0.272068	0.761863	0.972526	2.61175	1.36907	0.489854	1.34758	1.34311	2.48089
586	BCAT1	branched chain amino-acid transaminase 1, cytosolic	4392.33	5371.21	3413.45	0.634433	-0.656461	0.0696147	0.417447	18.8898	20.3733	22.5326	9.98994	22.7988	6.75313
587	BCAT2	branched chain amino-acid transaminase 2, mitochondrial	512.48	410.595	614.364	1.49065	0.575939	0.201311	0.680477	9.00334	7.36156	6.9524	14.885	4.56029	14.495
56647	BCCIP	BRCA2 and CDKN1A interacting protein	1693.12	1543.23	1843.01	1.18956	0.250429	0.378742	0.83823	13.9721	21.2946	17.5165	22.4369	23.7791	16.3549
144233	BCDIN3D	BCDIN3 domain containing	313.217	323.539	302.896	0.933178	-0.0997761	0.817796	0.985434	3.69866	3.76758	4.25113	2.86815	5.10317	2.95517
100286844	BCDIN3D-AS1	BCDIN3D antisense RNA 1	67.2858	60.2276	74.3441	1.22985	0.298481	0.689065	0.958652	0.470574	0.396481	0.686682	0.558129	1.06234	0.320641
590	BCHE	butyrylcholinesterase	952.149	754.352	1149.95	1.51989	0.603966	0.0625192	0.396983	10.8439	9.951	15.3312	23.3044	16.3405	15.2193
593	BCKDHA	branched chain keto acid dehydrogenase E1, alpha polypeptide	669.208	706.418	631.998	0.892259	-0.164466	0.633508	0.943261	18.4626	13.6232	11.6172	14.7195	9.57414	13.9543
594	BCKDHB	branched chain keto acid dehydrogenase E1, beta polypeptide	602.186	455.614	748.759	1.63768	0.711655	0.0270753	0.25184	4.25546	4.16893	4.48422	7.05801	7.52249	6.42162
10295	BCKDK	branched chain ketoacid dehydrogenase kinase	998.177	1048.3	948.05	0.90094	-0.150497	0.61917	0.939766	14.4552	13.503	12.6025	9.68296	12.2336	14.0421
8915	BCL10	B-cell CLL/lymphoma 10	1728.13	1323.3	2132.96	1.60613	0.683589	0.0257953	0.245114	15.584	13.7672	20.6427	20.1339	26.8941	32.3733
53335	BCL11A	B-cell CLL/lymphoma 11A (zinc finger protein)	354.382	306.171	402.592	1.30988	0.389431	0.316764	0.79779	1.20928	1.18947	1.45781	1.87774	1.56598	1.57837
64919	BCL11B	B-cell CLL/lymphoma 11B (zinc finger protein)	112.816	103.774	121.858	1.17149	0.228344	0.743087	0.97049	0.500534	0.135655	0.79656	0.686585	0.481466	0.518998
596	BCL2	B-cell CLL/lymphoma 2	239.718	280.296	199.141	0.708479	-0.497203	0.331699	0.808851	1.02603	1.4408	1.91659	1.37919	1.23021	0.529194
597	BCL2A1	BCL2-related protein A1	27.6108	37.3837	17.8378	0.474125	-1.07666	0.416352	0.8549	0.517496	2.09367	2.03734	0	1.26757	0.92561
598	BCL2L1	BCL2-like 1	1966.99	1423.51	2510.47	1.7589	0.814677	0.0161925	0.187106	22.855	12.0281	19.7429	33.4986	20.7517	40.0721
10018	BCL2L11	BCL2-like 11 (apoptosis facilitator)	280.649	240.312	320.986	1.3277	0.408928	0.424097	0.859021	0.710512	2.30988	1.39105	2.29667	2.43124	1.14658
83596	BCL2L12	BCL2-like 12 (proline rich)	709.972	725.715	694.229	0.953249	-0.069075	0.8539	0.990225	14.4789	15.6928	10.1005	18.5413	7.90667	11.3567
23786	BCL2L13	BCL2-like 13 (apoptosis facilitator)	1777.08	1506.25	2047.9	1.35634	0.43972	0.104742	0.513167	11.972	9.04062	11.1563	13.2835	16.9258	13.141
79370	BCL2L14	BCL2-like 14 (apoptosis facilitator)	63.078	51.8984	74.2576	1.42481	0.510772	0.589696	0.928501	0.805842	0.0878184	1.50702	1.47325	0.632867	1.32488
440603	BCL2L15	BCL2-like 15	39.1591	15.6147	62.7036	3.96688	1.988	0.0244495	0.238022	0.134928	0.0705796	0.16184	0.509196	0.441954	0.511927
599	BCL2L2	BCL2-like 2	646.856	582.79	710.923	1.21549	0.281534	0.37325	0.837428	5.99592	6.43914	6.17246	8.25564	7.23561	6.93301
100529063	BCL2L2-PABPN1	BCL2L2-PABPN1 readthrough	1701.8	1647.8	1755.79	1.06188	0.0866204	0.749126	0.971344	30.4999	34.3577	26.6083	37.2979	32.0778	26.9095
602	BCL3	B-cell CLL/lymphoma 3	561.343	621.184	501.503	0.805679	-0.311723	0.36989	0.835354	16.7226	10.8273	11.7972	11.2121	9.24661	10.7701
604	BCL6	B-cell CLL/lymphoma 6	387.416	423.62	351.211	0.826938	-0.274149	0.513639	0.90201	5.03344	3.32229	4.19969	2.09798	4.38452	3.77869
255877	BCL6B	B-cell CLL/lymphoma 6, member B	15.7011	17.2549	14.1474	0.808455	-0.30676	0.810541	0.982676	0.103829	0.211591	0.257782	0.0670473	0.109386	0.278569
605	BCL7A	B-cell CLL/lymphoma 7A	810.857	692.321	929.392	1.33817	0.420264	0.200757	0.679897	7.85734	8.43775	4.75366	11.2054	8.57077	7.99088
9275	BCL7B	B-cell CLL/lymphoma 7B	603.197	541.922	664.473	1.22285	0.290248	0.382762	0.840306	10.3094	9.64592	10.9381	14.846	13.3321	9.51047
9274	BCL7C	B-cell CLL/lymphoma 7C	511.073	621.745	400.401	0.641038	-0.641519	0.0980412	0.494921	10.0831	13.8634	9.63805	8.95724	4.4897	7.70553
607	BCL9	B-cell CLL/lymphoma 9	1894.43	2019.76	1769.1	0.872744	-0.19637	0.493321	0.89569	12.5704	15.9851	10.0923	12.8302	12.5851	8.09369
283149	BCL9L	B-cell CLL/lymphoma 9-like	1660.18	1751.56	1568.81	0.892717	-0.163726	0.555183	0.917208	9.27058	8.34049	9.05895	8.92728	6.34836	8.23443
9774	BCLAF1	BCL2-associated transcription factor 1	5405.72	5141.75	5669.69	1.09797	0.134839	0.63426	0.943941	19.0423	32.6945	21.4011	29.5691	29.6515	20.6203
53630	BCO1	beta-carotene oxygenase 1	6.95452	7.26667	6.64237	0.905808	-0.142724	0.967788	1	0.0502677	0.162697	0.139065	0.0139115	0.317747	0
83875	BCO2	beta-carotene oxygenase 2	49.5452	61.7633	37.3271	0.600126	-0.736662	0.456527	0.878591	0.693398	0.651115	0.942742	0.255862	0.0730507	0.987595
54880	BCOR	BCL6 corepressor	1967.04	1912.89	2021.18	1.05359	0.0753145	0.775146	0.974068	11.9573	9.42893	10.8619	11.5265	10.681	11.3909
63035	BCORL1	BCL6 corepressor-like 1	861.116	901.573	820.658	0.906803	-0.141138	0.650761	0.948601	4.51543	5.4865	4.48661	5.45796	3.56781	3.97389
613	BCR	breakpoint cluster region	1590.92	1209.2	1972.64	1.62584	0.701187	0.0118956	0.159079	7.91668	6.94182	5.78689	11.3762	9.58537	12.0337
400892	BCRP2	breakpoint cluster region pseudogene 2	48.5919	36.3487	60.8351	1.67	0.739844	0.356063	0.826042	0.784059	0.319562	0.723029	1.30192	0.726897	0.997258
644165	BCRP3	breakpoint cluster region pseudogene 3	74.0994	67.2916	80.9071	1.19673	0.259094	0.712741	0.964196	1.75508	1.44707	2.33205	2.77213	1.62352	2.19489
617	BCS1L	BC1 (ubiquinol-cytochrome c reductase) synthesis-like	233.847	239.604	228.09	0.949667	-0.0745063	0.870658	0.991122	5.15046	4.57366	3.64942	4.53891	3.9468	4.03144
618	BCYRN1	brain cytoplasmic RNA 1	51.22	65.0656	37.3743	0.576458	-0.794712	0.49793	0.896278	17.5654	7.35063	15.088	9.01528	14.5352	0
622	BDH1	3-hydroxybutyrate dehydrogenase, type 1	168.418	104.418	232.418	2.23344	1.15927	0.0597699	0.386713	2.10002	0.523301	0.731927	2.58097	2.13227	2.59284
56898	BDH2	3-hydroxybutyrate dehydrogenase, type 2	717.547	649.162	785.931	1.20779	0.272366	0.415869	0.8549	9.526	8.92506	7.81536	9.57392	14.367	7.67231
623	BDKRB1	bradykinin receptor B1	141.522	117.253	165.792	1.41272	0.498476	0.496375	0.896182	4.78246	0.50585	5.20842	4.59344	4.47528	5.67476
624	BDKRB2	bradykinin receptor B2	411.026	277.253	544.8	1.96091	0.971522	0.105938	0.5158	2.45627	0.522683	4.66418	5.10831	3.583	6.2651
627	BDNF	brain-derived neurotrophic factor	282.905	281.911	283.9	1.00219	0.00315295	0.994411	1	0.493571	1.05173	0.962002	0.788929	1.20714	0.53354
497258	BDNF-AS	BDNF antisense RNA	121.485	156.097	86.8731	0.553521	-0.853289	0.160358	0.623308	1.31026	2.25711	1.33564	1.01173	0.531701	1.1091
55814	BDP1	B double prime 1, subunit of RNA polymerase III transcription initiation factor IIIB	1045.7	1029.57	1061.83	1.02744	0.0390517	0.894754	0.993583	3.22762	4.25866	3.48821	3.78025	4.36243	3.07369
146227	BEAN1	brain expressed, associated with NEDD4, 1	36.89	47.5309	26.249	0.553167	-0.854213	0.428431	0.861861	1.09848	0.19752	0.292204	0.0950003	0.151891	0.583292
8678	BECN1	beclin 1, autophagy related	1168.54	942.291	1394.8	1.47606	0.561749	0.0516688	0.360072	20.2099	16.2967	15.4344	27.335	22.7789	25.4904
57596	BEGAIN	brain-enriched guanylate kinase-associated	135.555	215.366	55.7428	0.258085	-1.95408	0.000709068	0.0232507	2.06487	3.85213	3.03931	0.869079	0.842959	0.589902
139105	BEND2	BEN domain containing 2	3.29785	4.26752	2.32819	0.535464	-0.901138	0.735945	0.969074	0	0.00895389	0.0900732	0	0	0.0519554
57673	BEND3	BEN domain containing 3	410.455	372.371	448.539	1.19913	0.261986	0.481709	0.891888	1.93258	2.64167	2.03098	2.86936	2.45478	2.51196
650623	BEND3P3	BEN domain containing 3 pseudogene 3	230.485	279.843	181.128	0.645579	-0.631335	0.161552	0.624312	2.10202	1.76386	1.71474	1.13494	1.23101	1.19181
389206	BEND4	BEN domain containing 4	56.6261	86.9975	26.2547	0.300797	-1.73314	0.0848029	0.461446	0.0405764	0.21402	0.851977	0.104808	0.0940453	0.137088
79656	BEND5	BEN domain containing 5	232.47	266.366	198.574	0.742619	-0.429307	0.340959	0.817074	4.25961	4.69378	5.07857	3.21913	3.84895	3.28849
221336	BEND6	BEN domain containing 6	19.2512	33.4157	5.08669	0.154719	-2.69228	0.0927979	0.48112	0.474795	0.617944	0.375289	0	0.228665	0
222389	BEND7	BEN domain containing 7	129.179	73.5779	184.781	2.48638	1.31405	0.0268863	0.250932	0.477667	1.22155	0.820734	1.93883	1.90109	2.3627
7439	BEST1	bestrophin 1	55.1344	52.6202	57.6487	1.08781	0.12142	0.873944	0.992105	0.455336	0.371166	0.704128	0.436845	0.450921	0.760133
266675	BEST4	bestrophin 4	73.4647	34.3188	112.611	3.23477	1.69366	0.0235279	0.232911	0.436544	0.586104	0.891834	1.11148	2.22595	2.84565
10282	BET1	Bet1 golgi vesicular membrane trafficking protein	525.917	554.179	497.656	0.894315	-0.161145	0.673161	0.952859	5.91864	7.13795	8.2187	4.24658	8.41461	6.28522
51272	BET1L	Bet1 golgi vesicular membrane trafficking protein-like	1771.41	1859.76	1683.06	0.901786	-0.149143	0.570089	0.9222	12.1473	14.1985	13.1049	13.2769	11.5142	10.5135
55859	BEX1	brain expressed, X-linked 1	284.338	168.758	399.918	2.35673	1.23678	0.0358938	0.296444	5.87353	7.73649	9.3669	30.0029	4.74154	18.8594
84707	BEX2	brain expressed X-linked 2	201.138	204.333	197.943	0.965667	-0.0504025	0.927118	0.997499	5.83265	4.8194	3.14739	2.07536	5.50837	5.44393
56271	BEX4	brain expressed, X-linked 4	1953.34	2008.72	1897.96	0.941609	-0.0868006	0.738521	0.969261	58.1449	63.9288	62.5971	53.9104	65.0563	53.6453
340542	BEX5	brain expressed, X-linked 5	13.6234	20.4824	6.76437	0.330319	-1.59807	0.268394	0.750347	0.359881	1.03538	0.970076	0	0.568711	0.214565
51283	BFAR	bifunctional apoptosis regulator	1895.96	1735.63	2056.28	1.18098	0.239986	0.377395	0.838201	20.527	20.0411	26.4059	23.8217	28.6623	26.1382
631	BFSP1	beaded filament structural protein 1, filensin	248.759	343.64	153.879	0.447436	-1.16025	0.0132518	0.167465	5.45239	3.22564	3.69871	1.56559	2.43491	1.4978
632	BGLAP	bone gamma-carboxyglutamate (gla) protein	54.3172	52.9353	55.6991	1.04632	0.0653193	0.937326	0.999338	3.58164	3.70313	4.14444	1.73462	5.51848	4.60448
633	BGN	biglycan	13257	21697.7	4816.23	0.221234	-2.17635	3.01516e-15	5.68614e-12	352.471	356.037	338.774	58.3118	95.6865	75.5797
80823	BHLHB9	basic helix-loop-helix domain containing, class B, 9	433.862	438.917	428.808	0.97265	-0.0400067	0.927759	0.997499	2.2712	4.20472	4.86185	3.87543	4.5448	2.66816
27319	BHLHE22	basic helix-loop-helix family, member e22	10.7964	6.96865	14.6242	2.09983	1.07027	0.632111	0.942906	0.143656	0.103324	0	0	0.522136	0
8553	BHLHE40	basic helix-loop-helix family, member e40	2233.32	2627.02	1839.63	0.699152	-0.516322	0.138366	0.584136	47.3683	19.1316	35.3666	15.9913	28.7855	25.6403
100507582	BHLHE40-AS1	BHLHE40 antisense RNA 1	119.594	141.198	97.99	0.693505	-0.528023	0.386406	0.842424	1.79956	0.86606	0.957394	0.593235	0.861504	1.00192
79365	BHLHE41	basic helix-loop-helix family, member e41	120.901	134.157	107.645	0.804055	-0.314635	0.666244	0.951866	2.40449	1.28836	0.542598	1.01825	2.00953	0.365612
635	BHMT	betaine--homocysteine S-methyltransferase	9.63665	7.24607	12.0272	1.65804	0.729481	0.661671	0.950719	0.170799	0.122847	0.0519246	0	0.293045	0.261855
23743	BHMT2	betaine--homocysteine S-methyltransferase 2	15.5328	20.5276	10.5379	0.517617	-0.950043	0.508876	0.900679	0.414182	0.21515	0.284008	0.101888	0.378168	0
80114	BICC1	BicC family RNA binding protein 1	1702.53	1880.83	1524.22	0.81032	-0.303435	0.559943	0.918871	21.2847	9.27843	10.1363	5.75781	23.4622	4.01512
636	BICD1	bicaudal D homolog 1 (Drosophila)	674.015	707.293	640.737	0.903498	-0.146407	0.651469	0.948759	8.81983	6.74808	6.441	6.98026	5.71727	6.87721
23299	BICD2	bicaudal D homolog 2 (Drosophila)	2012.71	2078.83	1946.6	0.9333	-0.0995872	0.706329	0.96164	10.3391	9.41236	8.39326	9.76986	7.54734	8.60246
637	BID	BH3 interacting domain death agonist	690.2	444.959	935.44	2.1019	1.0717	0.00438653	0.0842658	10.2966	4.45338	5.04605	12.2994	15.0755	13.5494
638	BIK	BCL2-interacting killer (apoptosis-inducing)	31.2536	36.0703	26.4369	0.738502	-0.437327	0.671473	0.952641	3.00838	0.874719	0.626582	0.60228	1.86117	0.80141
274	BIN1	bridging integrator 1	1593.49	1808.73	1378.25	0.759696	-0.396506	0.155549	0.61687	30.1628	24.4912	24.0299	22.6166	16.2531	20.0738
51411	BIN2	bridging integrator 2	8.98005	2.83005	15.13	5.32215	2.41201	0.114085	0.534148	0.0383165	0.0688977	0	0.222684	0.121101	0.205602
55909	BIN3	bridging integrator 3	510.479	539.146	481.813	0.890583	-0.167177	0.630388	0.942906	10.8657	13.2549	10.3737	11.4433	10.8348	8.23072
80094	BIN3-IT1	BIN3 intronic transcript 1 (non-protein coding)	14.2977	14.4379	14.1575	0.96839	-0.04634	1	1	0.199021	0.477151	0.254117	0.146876	0.125803	0.593291
329	BIRC2	baculoviral IAP repeat containing 2	1851.34	1841.04	1861.64	1.00759	0.0109044	0.969668	1	12.6571	15.0765	15.4677	10.6801	18.7836	13.8168
330	BIRC3	baculoviral IAP repeat containing 3	178.113	151.698	204.528	1.35356	0.436757	0.545825	0.914173	1.64927	0.384274	0.263643	1.07572	1.59559	0.410868
332	BIRC5	baculoviral IAP repeat containing 5	1989.23	1886.01	2092.45	1.10567	0.144923	0.596296	0.931374	30.7936	31.5243	20.491	31.6248	32.7748	26.1047
57448	BIRC6	baculoviral IAP repeat containing 6	3458.89	3457.94	3459.84	0.997229	-0.00400276	0.987475	1	9.53729	8.62281	7.85052	8.08491	8.96802	8.5722
79444	BIRC7	baculoviral IAP repeat containing 7	22.4499	21.8152	23.0846	1.04563	0.0643792	0.968657	1	0.35035	0.195991	1.06036	0.560205	0.442919	0.696275
54841	BIVM	basic, immunoglobulin-like variable motif containing	728.182	852.769	603.595	0.705403	-0.503481	0.162424	0.625494	5.01383	7.45979	4.77809	4.66175	5.09985	2.39268
100533467	BIVM-ERCC5	BIVM-ERCC5 readthrough	1601.06	1636.7	1565.43	0.95358	-0.0685734	0.79976	0.979695	11.9319	12.5233	13.0291	13.5105	12.3405	9.73039
101669762	BLACAT1	bladder cancer associated transcript 1 (non-protein coding)	165.335	117.787	212.883	1.81075	0.856585	0.174242	0.642054	2.96138	1.20754	1.17108	1.71655	5.51258	2.34951
10904	BLCAP	bladder cancer associated protein	1183.25	865.512	1500.99	1.7296	0.790439	0.0188351	0.204208	13.7726	8.51742	16.8239	24.5502	17.4712	25.0132
641	BLM	Bloom syndrome, RecQ helicase-like	588.968	550.446	627.491	1.136	0.183969	0.592049	0.92948	4.20265	5.09095	3.81798	4.41423	6.43161	3.96364
642	BLMH	bleomycin hydrolase	2170.19	2270.88	2069.5	0.908939	-0.137744	0.598078	0.932538	36.6191	33.74	35.1519	35.2802	34.9413	25.2445
29760	BLNK	B-cell linker	175.985	97.4742	254.495	2.61943	1.38925	0.055103	0.369497	3.41044	1.41594	0.472042	2.20995	8.25504	3.174
2647	BLOC1S1	biogenesis of lysosomal organelles complex-1, subunit 1	585.255	601.91	568.601	0.94136	-0.0871822	0.790173	0.97739	24.8495	24.4716	21.4887	21.0179	21.8524	22.8935
100528022	BLOC1S1-RDH5	BLOC1S1-RDH5 readthrough	528.885	515.077	542.692	1.04946	0.0696532	0.843279	0.988057	17.1986	17.3977	15.5388	17.3408	14.6224	19.7884
282991	BLOC1S2	biogenesis of lysosomal organelles complex-1, subunit 2	814.611	705.56	923.663	1.3042	0.383163	0.261571	0.743159	4.90715	5.55418	4.50809	4.13475	8.98015	6.2367
388552	BLOC1S3	biogenesis of lysosomal organelles complex-1, subunit 3	204.534	221.133	187.934	0.847671	-0.238423	0.612842	0.938825	3.37845	3.20618	3.43501	3.31138	2.92155	2.22409
55330	BLOC1S4	biogenesis of lysosomal organelles complex-1, subunit 4, cappuccino	1402.74	1283.46	1522.02	1.18028	0.239124	0.408524	0.851887	29.2373	37.432	31.3193	36.3619	32.5478	44.8611
63915	BLOC1S5	biogenesis of lysosomal organelles complex-1, subunit 5, muted	919.057	786.841	1051.27	1.33329	0.414994	0.168837	0.634059	13.2637	10.1224	9.95826	14.2466	17.3631	12.4883
100526836	BLOC1S5-TXNDC5	BLOC1S5-TXNDC5 readthrough (NMD candidate)	8210.67	8602.31	7819.03	0.906123	-0.142221	0.568531	0.921111	117.687	95.6538	89.8301	87.9331	95.7983	87.8188
26258	BLOC1S6	biogenesis of lysosomal organelles complex-1, subunit 6, pallidin	1603.9	1492.86	1714.94	1.14492	0.195241	0.499013	0.896278	13.9769	14.9735	15.6591	12.7822	22.1313	15.8727
644	BLVRA	biliverdin reductase A	202.377	245.364	159.391	0.647307	-0.627478	0.2116	0.691677	7.11232	9.93234	7.62297	4.39639	7.74453	3.80711
645	BLVRB	biliverdin reductase B (flavin reductase (NADPH))	402.307	458.259	346.355	0.753558	-0.40821	0.299754	0.780741	23.6588	16.0427	23.2326	12.7401	15.7658	18.3118
8548	BLZF1	basic leucine zipper nuclear factor 1	218.117	185.426	250.809	1.34597	0.428652	0.355324	0.825926	2.58117	3.44779	3.39662	4.35888	4.61171	3.67456
90427	BMF	Bcl2 modifying factor	1566.46	1227.32	1905.59	1.54721	0.62967	0.0182144	0.201194	5.04163	5.02743	5.52133	7.63932	8.31664	7.95812
648	BMI1	BMI1 proto-oncogene, polycomb ring finger	773.821	810.753	736.889	0.904574	-0.14469	0.672777	0.952859	6.22447	12.3308	9.3328	8.88865	9.55533	6.70118
649	BMP1	bone morphogenetic protein 1	1018.12	1114.17	922.08	0.82348	-0.280195	0.400031	0.847563	8.44144	11.0979	10.2483	8.23397	5.46713	10.371
27302	BMP10	bone morphogenetic protein 10	35.2019	30.5632	39.8406	1.29644	0.374556	0.769357	0.973619	0.73169	0	1.49152	0.490247	1.02239	1.3776
650	BMP2	bone morphogenetic protein 2	725.755	707.077	744.434	1.05035	0.0708655	0.852331	0.989925	10.7863	5.80809	9.78325	5.8094	10.6985	10.8529
55589	BMP2K	BMP2 inducible kinase	663.237	554.305	772.17	1.38623	0.471163	0.152244	0.612559	4.1901	5.49276	4.80357	5.50624	6.93764	7.3898
651	BMP3	bone morphogenetic protein 3	1293.24	1016.2	1570.28	1.54775	0.630177	0.551697	0.916727	18.9361	0.964097	1.29042	0.518164	28.3238	3.93244
652	BMP4	bone morphogenetic protein 4	825.201	717.967	932.434	1.29498	0.372931	0.394751	0.846421	7.94047	10.0761	20.8326	26.2759	10.1281	14.1011
653	BMP5	bone morphogenetic protein 5	981.741	1206.42	757.066	0.624297	-0.679695	0.0735429	0.429263	14.3645	25.4348	25.5435	7.63949	15.3168	17.3129
654	BMP6	bone morphogenetic protein 6	102.777	109.391	96.162	0.875938	-0.1911	0.753387	0.971974	1.33591	1.38475	1.42981	1.09825	1.44051	1.07759
655	BMP7	bone morphogenetic protein 7	613.8	708.424	519.177	0.72756	-0.458863	0.412929	0.853543	4.05556	14.5739	2.42813	3.26659	8.24547	3.645
353500	BMP8A	bone morphogenetic protein 8a	38.5978	57.3671	19.8285	0.344385	-1.53791	0.19803	0.675401	0.292747	0.592682	0.323029	0.180038	0	0.21979
656	BMP8B	bone morphogenetic protein 8b	37.1637	56.6936	17.6338	0.310698	-1.68641	0.139067	0.585333	1.05088	0.581421	0.165146	0.0357944	0.0919765	0.395208
168667	BMPER	BMP binding endothelial regulator	223.63	336.672	110.588	0.327445	-1.61068	0.011717	0.157588	1.3701	4.10747	2.43574	0.92612	1.44853	0.245784
657	BMPR1A	bone morphogenetic protein receptor, type IA	2320.94	2388.07	2253.82	0.9403	-0.0888071	0.72906	0.968456	24.0895	29.217	24.6556	24.0898	26.733	21.8957
658	BMPR1B	bone morphogenetic protein receptor, type IB	333.285	225.678	440.892	1.95593	0.967855	0.140428	0.587903	2.67849	1.05552	0.781839	1.04516	6.39616	1.3828
659	BMPR2	bone morphogenetic protein receptor, type II (serine/threonine kinase)	5065.46	5526.01	4604.91	0.830734	-0.267541	0.279546	0.761893	17.9765	18.0767	17.9241	14.322	16.7683	13.4266
9790	BMS1	BMS1 ribosome biogenesis factor	2573.69	2501.51	2645.87	1.05422	0.0761749	0.766138	0.972928	12.0287	13.1546	11.5101	13.3282	14.1864	10.8998
101101776	BMS1P17	BMS1 pseudogene 17	22.3632	32.9381	11.7884	0.359435	-1.4762	0.267877	0.749627	0.336551	0.726191	0.716201	0.279419	0.37229	0
414763	BMS1P18	BMS1 pseudogene 18	22.3632	32.9381	11.7884	0.359435	-1.4762	0.267792	0.749627	0.336551	0.726191	0.716201	0.279419	0.37229	0
96610	BMS1P20	BMS1 pseudogene 20	803.551	847.047	760.056	0.893855	-0.161887	0.591088	0.92882	16.2889	19.1117	14.4077	15.5132	14.2462	14.2147
729096	BMS1P4	BMS1 pseudogene 4	155.747	157.958	153.535	0.970672	-0.0429443	0.93686	0.999196	3.4857	3.20101	2.83466	3.61748	3.87553	1.74422
399761	BMS1P5	BMS1 pseudogene 5	848.49	886.459	810.52	0.911827	-0.133167	0.671608	0.952641	4.64685	4.70505	3.06016	4.15509	4.21243	2.84782
642826	BMS1P6	BMS1 pseudogene 6	515.5	522.02	508.981	0.973335	-0.0389921	0.915809	0.996051	2.71486	2.33571	1.54248	2.45171	2.42223	1.48697
646	BNC1	basonuclin 1	169.433	120.114	218.753	1.81691	0.861486	0.139845	0.58716	1.03829	0.844587	0.983779	2.9966	0.937595	1.24545
54796	BNC2	basonuclin 2	1477.53	1827.09	1127.97	0.615139	-0.701015	0.0199178	0.211733	4.02544	6.10625	6.47952	4.13746	3.18885	2.86144
662	BNIP1	BCL2/adenovirus E1B 19kDa interacting protein 1	119.35	120.946	117.753	0.972001	-0.0409705	0.945983	1	3.74097	4.17848	2.43514	3.70274	4.25647	2.04673
663	BNIP2	BCL2/adenovirus E1B 19kDa interacting protein 2	710.072	683.138	737.005	1.07658	0.106454	0.762971	0.972542	12.0449	10.0577	9.93313	9.02764	16.9278	8.45281
664	BNIP3	BCL2/adenovirus E1B 19kDa interacting protein 3	5535.99	5769.76	5302.21	0.916887	-0.125184	0.650317	0.948601	167.236	99.8921	148.476	126.555	119.784	130.642
665	BNIP3L	BCL2/adenovirus E1B 19kDa interacting protein 3-like	7447.59	7874.72	7020.47	0.889175	-0.169462	0.562783	0.919507	74.9775	85.2786	103.997	57.7638	107.622	69.1734
149428	BNIPL	BCL2/adenovirus E1B 19kD interacting protein like	33.6703	34.3034	33.0373	0.960691	-0.0578558	0.961752	1	0.656696	0.349873	0.600404	0.525024	0.338233	0.652549
91653	BOC	BOC cell adhesion associated, oncogene regulated	1515.2	2512.01	518.382	0.205603	-2.28207	5.06893e-15	7.93668e-12	13.0084	17.7149	17.3096	3.5644	3.0436	3.18382
91272	BOD1	biorientation of chromosomes in cell division 1	1408.37	1517.31	1299.43	0.853363	-0.228769	0.399108	0.847486	28.6705	34.0058	29.8956	26.9895	28.5501	22.9044
259282	BOD1L1	biorientation of chromosomes in cell division 1-like 1	3710.7	3833.64	3587.76	0.93275	-0.100438	0.685073	0.95718	13.3607	14.8411	14.6509	13.7301	13.888	12.0643
666	BOK	BCL2-related ovarian killer	510.297	534.56	486.033	0.9068	-0.141144	0.680403	0.954954	8.94141	8.2875	6.65976	7.38528	7.61849	6.4164
100379249	BOK-AS1	BOK antisense RNA 1	15.9836	16.7866	15.1806	0.902317	-0.148293	0.911265	0.995727	0.812346	1.16856	0.440039	0.44963	0.793578	0.880599
51027	BOLA1	bolA family member 1	259.397	277.896	240.898	0.865234	-0.208837	0.629619	0.942906	14.4492	11.3653	12.4207	12.1736	11.788	8.91183
552900	BOLA2	bolA family member 2	858.437	814.142	902.732	1.10619	0.1456	0.664829	0.950948	22.0009	13.353	12.2628	16.281	15.2024	20.0891
654483	BOLA2B	bolA family member 2B	858.437	814.142	902.732	1.10619	0.1456	0.664812	0.950948	22.0009	13.353	12.2628	16.281	15.2024	20.0891
388962	BOLA3	bolA family member 3	209.06	234.106	184.015	0.783928	-0.351208	0.491162	0.894662	18.0577	17.2645	14.6214	7.86181	20.3233	10.7662
100507171	BOLA3-AS1	BOLA3 antisense RNA 1 (head to head)	174.933	205.767	144.099	0.698122	-0.518449	0.322805	0.803336	1.62735	1.87647	1.6381	1.67993	0.8164	1.05495
66037	BOLL	boule-like RNA-binding protein	8.90921	16.6485	1.16993	0.0791473	-3.65932	0.026453	0.248762	0.220057	0.0712241	0.0655613	0.0182701	0.00695501	0
23246	BOP1	block of proliferation 1	855.041	791.403	918.679	1.15562	0.208668	0.601956	0.933999	13.7733	17.1917	7.81971	21.7019	8.26142	13.9811
79866	BORA	bora, aurora kinase A activator	250.62	245.803	255.436	1.03645	0.0516452	0.919743	0.996131	2.6119	3.13101	3.05114	2.48122	5.21062	1.50202
669	BPGM	2,3-bisphosphoglycerate mutase	356.04	364.156	347.925	0.952274	-0.070551	0.870661	0.991122	7.19415	5.92201	6.14712	3.54285	7.72901	6.83341
670	BPHL	biphenyl hydrolase-like (serine hydrolase)	316.09	211.9	420.28	1.97051	0.978572	0.0223191	0.227539	2.68804	4.72814	3.50015	7.27704	6.17408	7.79104
10380	BPNT1	3'(2'), 5'-bisphosphate nucleotidase 1	617.003	465.951	768.055	1.64204	0.715492	0.0327833	0.280866	5.95176	7.5611	7.0171	11.8013	13.4342	8.42939
2186	BPTF	bromodomain PHD finger transcription factor	4080.88	4349.79	3811.98	0.873214	-0.195594	0.438928	0.868381	12.8472	16.1604	14.5349	13.8549	12.7197	11.173
673	BRAF	B-Raf proto-oncogene, serine/threonine kinase	342.577	362.934	322.221	0.885517	-0.175408	0.652712	0.949198	5.42497	4.55718	4.55618	4.71033	3.90036	4.11093
8315	BRAP	BRCA1 associated protein	502.539	439.31	565.767	1.28432	0.361	0.31649	0.79779	4.68532	3.7069	4.42568	4.31659	6.83087	5.1994
221927	BRAT1	BRCA1-associated ATM activator 1	497.732	521.245	474.219	0.905991	-0.142431	0.705854	0.96164	6.47857	8.95537	5.08389	7.76563	4.9142	5.63698
672	BRCA1	breast cancer 1, early onset	595.701	553.098	638.303	1.15179	0.203879	0.595967	0.931374	3.04617	3.01463	2.13807	3.37631	4.3867	1.67506
675	BRCA2	breast cancer 2, early onset	472.344	454.391	490.296	1.07489	0.104189	0.767028	0.972928	1.46794	1.72244	1.51861	1.6932	1.79823	1.53
79184	BRCC3	BRCA1/BRCA2-containing complex, subunit 3	788.882	599.896	977.868	1.62395	0.699506	0.0258042	0.245114	7.61732	9.79712	6.37106	13.1119	14.4579	10.7024
23774	BRD1	bromodomain containing 1	1233.83	1334.25	1133.41	0.8464	-0.240589	0.418351	0.855977	10.8915	11.9804	9.53248	11.592	7.01929	8.47384
6046	BRD2	bromodomain containing 2	4181.38	4356.07	4006.7	0.916314	-0.126086	0.624672	0.941343	4.86555	5.73689	4.76526	5.49102	4.09614	4.34482
8019	BRD3	bromodomain containing 3	3429.24	3590.14	3268.34	0.907031	-0.140777	0.603472	0.934617	24.8005	27.9906	22.4976	28.826	18.6669	20.0786
23476	BRD4	bromodomain containing 4	3567.39	4015.39	3119.39	0.774183	-0.369254	0.141655	0.590015	20.6743	22.4462	20.448	18.1704	15.6035	14.9857
29117	BRD7	bromodomain containing 7	2199.09	1922.21	2475.98	1.28312	0.359653	0.176999	0.646577	29.4178	37.9916	26.4228	40.8528	45.0964	33.4581
23629	BRD7P3	bromodomain containing 7 pseudogene 3	7.10861	14.2172	0	0.00844808	-6.88716	0.00297302	0.0642808	0.446159	0.124794	0.116044	0	0	0
10902	BRD8	bromodomain containing 8	1244.9	1241.44	1248.36	1.00163	0.00234724	0.994503	1	9.54318	11.286	8.86427	10.5915	9.22409	9.56879
65980	BRD9	bromodomain containing 9	1051.08	1098.05	1004.11	0.910921	-0.134602	0.653123	0.949226	12.8549	16.3394	10.9184	14.3345	11.3142	10.4921
676	BRDT	bromodomain, testis-specific	12.8299	9.37397	16.2857	1.71366	0.777081	0.537016	0.910176	0.098093	0.0403162	0.11332	0.0775628	0.115153	0.233936
9577	BRE	brain and reproductive organ-expressed (TNFRSF1A modulator)	489.452	464.263	514.641	1.10319	0.141677	0.734128	0.969055	5.77156	9.5182	6.44432	4.69155	11.8912	7.24208
286076	BREA2	breast cancer estrogen-induced apoptosis 2	12.7184	16.3994	9.03742	0.551048	-0.859751	0.445209	0.871086	0.60878	0.700584	0.621851	0.370653	0.192408	0.47185
100302650	BRE-AS1	BRE antisense RNA 1	51.3316	68.411	34.2522	0.498896	-1.00319	0.244014	0.72728	1.36045	2.32726	1.205	0.305272	1.48749	0.635741
2972	BRF1	BRF1, RNA polymerase III transcription initiation factor 90 kDa subunit	650.958	665.475	636.441	0.953807	-0.0682309	0.836158	0.988057	5.33374	4.85717	4.11073	5.64048	3.84114	3.99984
55290	BRF2	BRF2, RNA polymerase III transcription initiation factor 50 kDa subunit	332.853	344.583	321.124	0.928631	-0.106823	0.80085	0.979761	7.38098	5.70363	7.19155	6.07736	4.76198	7.67381
25798	BRI3	brain protein I3	1694.39	1645.87	1742.92	1.0556	0.078065	0.784704	0.976382	58.7041	47.6875	66.8366	58.9947	53.0699	68.6639
140707	BRI3BP	BRI3 binding protein	208.858	113.794	303.922	2.6711	1.41744	0.00611261	0.104125	4.98741	2.27648	3.28611	11.5994	7.12364	9.035
283870	BRICD5	BRICHOS domain containing 5	13.6592	21.3458	5.97262	0.283171	-1.82025	0.216915	0.698093	0.769154	0.893652	0.780631	0.0654958	0.635786	0
1620	BRINP1	bone morphogenetic protein/retinoic acid inducible neural-specific 1	93.4228	89.5938	97.2519	1.07608	0.105791	0.875174	0.992369	0.458071	1.46887	1.36473	0.876827	1.49601	1.17208
57795	BRINP2	bone morphogenetic protein/retinoic acid inducible neural-specific 2	22.6429	16.4032	28.8826	1.75539	0.811789	0.463658	0.881658	0.249522	0.107681	0.16992	0.294633	0.115665	0.485975
339479	BRINP3	bone morphogenetic protein/retinoic acid inducible neural-specific 3	89.9579	68.5493	111.366	1.61287	0.689634	0.374129	0.837596	0.486476	0.486813	1.77343	2.52872	0.78882	1.18539
83990	BRIP1	BRCA1 interacting protein C-terminal helicase 1	800.711	812.155	789.268	0.968446	-0.046256	0.884527	0.992815	3.86945	4.81938	3.09347	4.49431	3.86719	2.94834
55299	BRIX1	BRX1, biogenesis of ribosomes, homolog (S. cerevisiae)	618.467	556.191	680.744	1.2205	0.287472	0.388263	0.844699	19.5985	17.0947	14.9492	17.0274	25.0192	20.2557
55845	BRK1	BRICK1, SCAR/WAVE actin-nucleating complex subunit	2522.09	2608.55	2435.63	0.929923	-0.104817	0.68884	0.95857	74.953	98.2316	88.3292	77.2877	82.1993	81.273
25855	BRMS1	breast cancer metastasis suppressor 1	827.959	712.37	943.547	1.31966	0.400171	0.224422	0.705836	14.8033	19.1605	10.2654	23.168	19.3801	15.179
84312	BRMS1L	breast cancer metastasis-suppressor 1-like	578.223	612.483	543.963	0.885676	-0.175149	0.620473	0.940091	9.18302	10.544	8.28904	10.7666	8.49065	5.46094
148362	BROX	BRO1 domain and CAAX motif containing	1218.47	1053.86	1383.07	1.30937	0.388876	0.173901	0.6413	9.75889	8.2856	9.31393	13.1466	13.5609	9.00804
7862	BRPF1	bromodomain and PHD finger containing, 1	435.773	576.233	295.313	0.510497	-0.970025	0.00895123	0.133728	3.88078	5.41086	4.69855	2.59984	2.42132	2.07415
27154	BRPF3	bromodomain and PHD finger containing, 3	1073.85	1019.09	1128.61	1.10325	0.141754	0.620131	0.939826	6.14758	6.84735	6.93563	7.84237	6.71558	7.22182
84446	BRSK1	BR serine/threonine kinase 1	200.751	269.78	131.722	0.486481	-1.03955	0.0347118	0.290901	3.30638	4.12966	2.92402	1.99445	1.23898	1.72341
9024	BRSK2	BR serine/threonine kinase 2	46.3082	54.2474	38.3691	0.70347	-0.507439	0.540369	0.911809	0.148214	0.162222	0.356549	0.199739	0.134421	0.138313
54014	BRWD1	bromodomain and WD repeat domain containing 1	1707.18	1665.06	1749.3	1.04808	0.0677436	0.803415	0.980858	3.17924	2.62018	2.77884	2.91168	3.59139	2.44047
103091865	BRWD1-IT2	BRWD1 intronic transcript 2 (non-protein coding)	10.176	2.0338	18.3183	9.36411	3.22714	0.0890694	0.471742	0.241823	0	0	0.100386	0.420361	1.51386
254065	BRWD3	bromodomain and WD repeat domain containing 3	2201.04	2469.9	1932.19	0.780533	-0.357468	0.208329	0.688893	7.54809	5.56271	9.51389	5.76926	6.02506	5.7767
26580	BSCL2	Berardinelli-Seip congenital lipodystrophy 2 (seipin)	2315.74	2500.88	2130.6	0.849006	-0.236154	0.401138	0.848009	32.7861	41.0704	28.3836	34.6495	31.3796	20.3137
55108	BSDC1	BSD domain containing 1	1722.94	1836.57	1609.31	0.873529	-0.195073	0.457645	0.878743	10.3478	8.94857	9.29501	8.04966	8.25128	8.38762
682	BSG	basigin (Ok blood group)	10838.5	8778.7	12898.3	1.46449	0.550398	0.0638289	0.400863	174.759	113.144	144.644	202.79	153.638	264.833
8927	BSN	bassoon presynaptic cytomatrix protein	24.446	41.4654	7.42656	0.181863	-2.45908	0.070737	0.420728	0.129958	0.0439868	0.130145	0.0126937	0.0434898	0
100132677	BSN-AS2	BSN antisense RNA 2 (head to head)	3.30109	6.60218	0	0.0178151	-5.81076	0.049985	0.354269	0.0703033	0.235973	0	0	0	0
54836	BSPRY	B-box and SPRY domain containing	296.076	199.679	392.473	1.96887	0.977371	0.126501	0.558502	7.32621	1.68171	1.13889	3.56612	8.83497	7.03212
683	BST1	bone marrow stromal cell antigen 1	55.9513	38.0587	73.8439	1.94067	0.956557	0.251208	0.73473	1.56621	0.592893	0.877104	2.28129	0.807646	2.62936
684	BST2	bone marrow stromal cell antigen 2	1916.97	2053.91	1780.03	0.864328	-0.210349	0.545328	0.914146	66.986	65.2298	103.773	97.5121	40.4127	64.8856
9044	BTAF1	BTAF1 RNA polymerase II, B-TFIID transcription factor-associated, 170kDa	1038.98	978.752	1099.21	1.11961	0.163	0.565942	0.920393	5.77236	5.6853	4.96891	6.42353	6.38808	5.41036
53339	BTBD1	BTB (POZ) domain containing 1	3722.13	3234.38	4209.89	1.29614	0.374226	0.164255	0.626897	31.2972	45.2209	39.3853	57.1407	42.7309	48.838
84280	BTBD10	BTB (POZ) domain containing 10	927.475	926.013	928.938	0.999797	-0.000293059	1	1	12.9431	12.973	11.5062	10.9424	14.2516	11.8491
121551	BTBD11	BTB (POZ) domain containing 11	75.5624	65.8332	85.2916	1.29229	0.369932	0.605405	0.935518	0.474707	0.215251	0.610516	0.622598	0.684935	0.387622
118663	BTBD16	BTB (POZ) domain containing 16	11.3971	14.3669	8.42736	0.585065	-0.773331	0.606184	0.935874	0.264068	0.403603	0.252879	0	0.312975	0.216481
643376	BTBD18	BTB (POZ) domain containing 18	12.8819	11.1821	14.5818	1.32021	0.400769	0.849563	0.989398	0.340222	0.100761	0	0.221543	0.354213	0
149478	BTBD19	BTB (POZ) domain containing 19	103.826	132.812	74.839	0.562133	-0.831016	0.217403	0.698714	4.8893	2.76306	2.36171	1.31015	1.15283	2.96132
55643	BTBD2	BTB (POZ) domain containing 2	2007.66	2228.92	1786.4	0.798743	-0.324197	0.2307	0.711236	34.4842	31.8414	33.9949	29.4428	21.4885	28.1587
22903	BTBD3	BTB (POZ) domain containing 3	2816.05	2353.53	3278.56	1.38933	0.474387	0.0807388	0.44895	17.5591	14.4604	17.3915	18.5224	28.0714	21.5929
90135	BTBD6	BTB (POZ) domain containing 6	641.128	727.462	554.794	0.760779	-0.394451	0.216028	0.696642	16.0251	13.3367	13.8239	11.9794	10.9641	9.62756
55727	BTBD7	BTB (POZ) domain containing 7	3191.19	3558.94	2823.43	0.790797	-0.33862	0.191981	0.66663	14.1151	15.9084	13.8252	11.6115	13.639	9.24687
284697	BTBD8	BTB (POZ) domain containing 8	16.5479	5.25864	27.8371	4.99402	2.3202	0.115534	0.537585	0	0.151603	0.269132	0.116666	0.346414	1.68397
114781	BTBD9	BTB (POZ) domain containing 9	485.341	475.836	494.845	1.03715	0.0526212	0.884346	0.992815	1.90272	1.89524	1.9553	2.25526	2.24721	1.45162
685	BTC	betacellulin	6.16729	1.52535	10.8092	7.10416	2.82866	0.326148	0.806459	0.138322	0	0	0	0.990923	0
686	BTD	biotinidase	264.856	233.152	296.561	1.26857	0.343209	0.466433	0.88434	3.58929	2.35994	2.24518	3.00005	2.50946	4.61499
689	BTF3	basic transcription factor 3	8461.51	7370.56	9552.47	1.29213	0.369755	0.148038	0.602184	185.117	217.657	224.631	300.182	288.534	219.028
91408	BTF3L4	basic transcription factor 3-like 4	1589.44	1465.34	1713.53	1.16562	0.221098	0.421251	0.857773	12.5074	13.097	11.6531	12.5875	18.0876	12.4702
694	BTG1	B-cell translocation gene 1, anti-proliferative	3852.34	3826.42	3878.25	1.00986	0.0141582	0.958191	1	32.5593	30.2431	33.4847	25.9716	31.4648	38.3582
7832	BTG2	BTG family, member 2	1280.13	745.829	1814.44	2.42842	1.28002	0.000166711	0.00841555	14.243	6.53822	11.5686	20.7735	27.0522	29.688
10950	BTG3	BTG family, member 3	579.632	529.013	630.25	1.1894	0.250237	0.541062	0.912255	14.3889	8.3124	16.1898	9.93406	23.319	13.0736
695	BTK	Bruton agammaglobulinemia tyrosine kinase	2.81409	1.81315	3.81502	2.0185	1.01328	0.743219	0.97049	0	0.0694429	0	0	0.146471	0
696	BTN1A1	butyrophilin, subfamily 1, member A1	9.28725	1.41436	17.1601	10.6861	3.41766	0.0567662	0.37516	0	0.030778	0.0273191	0.438174	0	0.25513
11120	BTN2A1	butyrophilin, subfamily 2, member A1	902.331	928.787	875.876	0.939659	-0.0897911	0.767943	0.973102	6.68599	6.85125	6.76984	7.37002	5.12017	6.36723
10385	BTN2A2	butyrophilin, subfamily 2, member A2	327.155	367.127	287.183	0.778664	-0.360928	0.377403	0.838201	1.70467	2.6062	1.78648	1.68792	1.53779	1.47089
54718	BTN2A3P	butyrophilin, subfamily 2, member A3, pseudogene	34.5184	35.7256	33.3112	0.928192	-0.107504	0.909758	0.995727	0.540474	0.636112	0.522801	0.530311	0.403755	0.615178
11119	BTN3A1	butyrophilin, subfamily 3, member A1	591.44	787.501	395.379	0.50029	-0.999164	0.00571059	0.10009	2.91963	3.54059	3.84926	2.25488	1.2232	1.63546
11118	BTN3A2	butyrophilin, subfamily 3, member A2	622.251	747.802	496.699	0.662118	-0.59484	0.0732921	0.428731	3.18433	3.43549	3.63932	2.7972	2.00835	1.94515
10384	BTN3A3	butyrophilin, subfamily 3, member A3	396.545	494.833	298.258	0.600788	-0.735073	0.089081	0.471742	5.35086	7.3196	6.63452	6.06864	2.57823	2.88928
10917	BTNL3	butyrophilin-like 3	25.5908	6.73361	44.448	6.22722	2.63859	0.0326917	0.280733	0	0.0719247	0.244726	0.747216	0.884951	0.506778
79908	BTNL8	butyrophilin-like 8	8.29979	3.67519	12.9244	3.31606	1.72947	0.38063	0.839278	0	0	0.164318	0.293824	0.320305	0
153579	BTNL9	butyrophilin-like 9	4.46189	8.92378	0	0.0132205	-6.24108	0.0317171	0.275643	0.0619287	0.211575	0	0	0	0
8945	BTRC	beta-transducin repeat containing E3 ubiquitin protein ligase	1319.22	1356.49	1281.94	0.941033	-0.0876831	0.760544	0.972526	6.98667	9.9222	9.02194	8.95566	7.48151	7.75875
699	BUB1	BUB1 mitotic checkpoint serine/threonine kinase	1147.47	1089.49	1205.45	1.10288	0.141281	0.62912	0.942906	10.5283	12.3703	10.9733	14.2704	13.6555	9.29583
701	BUB1B	BUB1 mitotic checkpoint serine/threonine kinase B	1342.13	1136.38	1547.88	1.35831	0.441815	0.15465	0.615471	11.8022	13.4248	10.6638	17.0169	21.6081	10.0981
9184	BUB3	BUB3 mitotic checkpoint protein	3260.03	3174.78	3345.27	1.05008	0.0704968	0.789517	0.97727	36.6631	44.5134	40.0784	51.2569	40.1943	35.0732
84811	BUD13	BUD13 homolog (S. cerevisiae)	809.551	860.181	758.921	0.879313	-0.185552	0.548805	0.915558	14.3415	14.253	11.7851	13.811	9.61667	11.5837
8896	BUD31	BUD31 homolog (S. cerevisiae)	2559.79	2337.13	2782.45	1.18636	0.246544	0.330765	0.807906	92.2893	90.9871	81.3219	101.095	104.622	104.399
11149	BVES	blood vessel epicardial substance	225.982	261.837	190.128	0.721996	-0.469937	0.371535	0.83622	0.822185	2.047	2.42709	1.17853	1.48584	1.16893
705	BYSL	bystin-like	536.058	531.199	540.917	1.01445	0.0206928	0.955615	1	9.96228	13.074	8.57147	12.4364	10.3469	8.95512
9256	BZRAP1	benzodiazepine receptor (peripheral) associated protein 1	158.882	155.302	162.462	1.0463	0.0652942	0.91718	0.996051	1.04778	0.770615	0.559951	1.32122	0.707131	0.441517
100506779	BZRAP1-AS1	BZRAP1 antisense RNA 1	220.627	230.825	210.43	0.90941	-0.136997	0.784863	0.97639	2.74508	2.72416	2.29971	1.76941	3.59119	1.68844
9689	BZW1	basic leucine zipper and W2 domains 1	15797.1	14904.2	16690	1.11567	0.157916	0.567026	0.920579	125.07	186.095	145.42	147.256	221.137	138.718
28969	BZW2	basic leucine zipper and W2 domains 2	4059.37	3395.24	4723.5	1.38661	0.471562	0.0708812	0.421052	62.1729	72.3662	63.0494	82.7762	114.478	75.3378
11067	C10orf10	chromosome 10 open reading frame 10	193.824	230.35	157.298	0.682223	-0.551684	0.305824	0.787695	4.41212	3.79106	4.9404	4.26136	3.42535	1.34176
219621	C10orf107	chromosome 10 open reading frame 107	23.5861	33.4232	13.7489	0.41132	-1.28167	0.349722	0.823869	1.46166	0.490604	1.18199	0	0.461964	0.78431
83938	C10orf11	chromosome 10 open reading frame 11	25.348	34.5359	16.1602	0.468587	-1.09361	0.407589	0.851861	1.22459	0.880784	0.472338	0	0.774074	0.410689
221060	C10orf111	chromosome 10 open reading frame 111	7.03027	10.3199	3.74065	0.374735	-1.41606	0.415604	0.854727	0.391481	0.0255975	0.287797	0.236381	0	0.0212186
26148	C10orf12	chromosome 10 open reading frame 12	234.793	234.137	235.449	1.00068	0.000981178	1	1	1.66424	2.43262	1.98216	2.28802	1.74765	1.98448
170371	C10orf128	chromosome 10 open reading frame 128	5.02995	2.54226	7.51764	3.02245	1.59572	0.510875	0.901421	0.0920057	0	0	0	0.104684	0.153594
56652	C10orf2	chromosome 10 open reading frame 2	440.196	408.314	472.078	1.15392	0.206546	0.618723	0.939766	4.91453	4.05426	3.46164	7.24799	3.32487	3.62283
220979	C10orf25	chromosome 10 open reading frame 25	111.105	124.931	97.2785	0.775701	-0.366427	0.553535	0.917208	0.97951	1.31185	1.76101	1.41147	1.07819	0.674614
119032	C10orf32	chromosome 10 open reading frame 32	684.425	596.594	772.256	1.28927	0.366553	0.257864	0.740025	5.66298	6.86305	6.34603	6.78523	10.0043	7.3967
100528007	C10orf32-ASMT	C10orf32-ASMT readthrough (NMD candidate)	359.391	368.031	350.75	0.949014	-0.0754989	0.860543	0.991122	3.97582	6.77951	5.15253	4.92044	6.80529	3.38252
219738	C10orf35	chromosome 10 open reading frame 35	16.1244	21.8931	10.3556	0.476353	-1.0699	0.462213	0.881052	1.02044	1.01938	0.386056	0.125513	1.03922	0
64115	C10orf54	chromosome 10 open reading frame 54	219.156	118.163	320.15	2.69268	1.42904	0.0524219	0.361584	0.485647	0.211419	2.14313	2.73048	1.47028	3.49744
414236	C10orf55	chromosome 10 open reading frame 55	227.75	244.825	210.676	0.86033	-0.217038	0.725148	0.967533	7.88895	2.09506	1.622	2.48554	2.62376	4.51534
79591	C10orf76	chromosome 10 open reading frame 76	571.383	519.458	623.308	1.19613	0.258376	0.42979	0.86264	5.14653	4.83567	4.95062	6.42989	5.71656	5.55153
143379	C10orf82	chromosome 10 open reading frame 82	24.5536	26.6963	22.411	0.842544	-0.247176	0.868884	0.991122	1.47283	1.45658	0.287309	2.07198	0.620661	0
80007	C10orf88	chromosome 10 open reading frame 88	377.679	347.682	407.677	1.16808	0.224133	0.572832	0.923287	3.61612	4.43431	5.18068	4.97642	6.73245	3.79357
79946	C10orf95	chromosome 10 open reading frame 95	38.5916	28.4629	48.7202	1.7154	0.778548	0.395457	0.846421	1.07964	0.895998	0.335795	1.74676	0.839942	1.26263
64776	C11orf1	chromosome 11 open reading frame 1	424.992	448.865	401.119	0.889259	-0.169324	0.652108	0.949128	14.769	20.3079	18.7256	14.6318	15.7686	16.945
56673	C11orf16	chromosome 11 open reading frame 16	2.90296	5.80593	0	0.0204099	-5.61459	0.0536784	0.365536	0.158441	0.205125	0	0	0	0
53838	C11orf24	chromosome 11 open reading frame 24	789.191	771.453	806.929	1.04201	0.0593747	0.85372	0.990225	11.9906	11.8481	10.1583	12.8076	8.88818	13.1177
56946	C11orf30	chromosome 11 open reading frame 30	921.831	937.981	905.68	0.96174	-0.0562812	0.864679	0.991122	3.93129	6.1461	5.57123	4.61493	6.55387	3.87384
280636	C11orf31	chromosome 11 open reading frame 31	1138.45	1021.28	1255.62	1.22524	0.293067	0.305327	0.787587	34.1769	31.3628	27.7078	35.72	36.3237	40.5003
219833	C11orf45	chromosome 11 open reading frame 45	13.4777	8.65792	18.2975	2.09183	1.06477	0.533713	0.908543	0.0630978	0.192878	0.0134276	0	0.448703	0.112859
79081	C11orf48	chromosome 11 open reading frame 48	744.788	673.759	815.817	1.20686	0.271261	0.390485	0.845648	22.3666	20.2087	17.7409	24.9387	20.9735	25.7336
79096	C11orf49	chromosome 11 open reading frame 49	1726.53	1457.12	1995.95	1.36468	0.448563	0.115956	0.538105	11.5926	14.8802	14.5968	23.6616	15.9199	16.1213
91894	C11orf52	chromosome 11 open reading frame 52	41.1324	31.1999	51.0649	1.63885	0.712682	0.443394	0.870527	1.71228	0.731234	0.797088	0.621952	2.6044	1.97795
341032	C11orf53	chromosome 11 open reading frame 53	1.76323	0	3.52646	30.305	4.92148	0.108262	0.520877	0	0	0	0	0.287274	0.0602132
28970	C11orf54	chromosome 11 open reading frame 54	697.67	607.236	788.104	1.2933	0.371058	0.251281	0.73473	8.0045	7.10109	9.7144	9.54251	11.5018	10.8486
55216	C11orf57	chromosome 11 open reading frame 57	1331.49	1282.32	1380.66	1.0731	0.101778	0.735836	0.969074	6.47842	8.29765	7.917	7.06505	11.0689	6.20077
10944	C11orf58	chromosome 11 open reading frame 58	3793.09	3345.36	4240.81	1.26277	0.336596	0.186932	0.659725	30.1474	36.3449	32.6486	36.1723	45.7568	41.9885
79864	C11orf63	chromosome 11 open reading frame 63	58.2101	71.6099	44.8104	0.622544	-0.683752	0.399274	0.847486	0.473601	0.987847	0.725654	0.218447	0.818272	0.329427
160140	C11orf65	chromosome 11 open reading frame 65	11.143	13.2313	9.05467	0.686552	-0.542559	0.709543	0.962709	0.53146	0.637087	0.351861	0.621006	0	0.387276
83638	C11orf68	chromosome 11 open reading frame 68	336.323	397.615	275.031	0.687503	-0.540561	0.227454	0.708761	3.41863	6.9766	5.43437	3.95537	2.47337	4.28518
85016	C11orf70	chromosome 11 open reading frame 70	60.4506	44.1861	76.715	1.72306	0.784972	0.35347	0.825133	0.525645	1.1162	0.511362	0.346359	2.04106	1.28343
54494	C11orf71	chromosome 11 open reading frame 71	157.896	141.119	174.673	1.23422	0.303601	0.557867	0.917522	2.07186	2.00782	1.875	2.82466	2.38492	2.08044
51501	C11orf73	chromosome 11 open reading frame 73	623.67	689.425	557.916	0.805913	-0.311304	0.337593	0.81381	19.6993	22.1487	18.5996	15.0643	15.4005	17.5499
119710	C11orf74	chromosome 11 open reading frame 74	643.835	740.901	546.768	0.73496	-0.444263	0.165544	0.628156	17.6799	22.3589	19.971	13.9366	15.7571	14.0379
79703	C11orf80	chromosome 11 open reading frame 80	322.239	260.422	384.055	1.47506	0.560776	0.237321	0.719313	6.11173	2.51917	3.23153	4.02035	8.12776	5.1575
144097	C11orf84	chromosome 11 open reading frame 84	801.113	733.827	868.399	1.17901	0.237579	0.441918	0.869446	14.6663	16.2967	11.6563	18.5879	14.625	16.3106
254439	C11orf86	chromosome 11 open reading frame 86	54.2069	22.9699	85.4438	3.65879	1.87137	0.184027	0.655939	0	0	2.19091	2.25087	1.88726	4.11258
399947	C11orf87	chromosome 11 open reading frame 87	38.1122	69.671	6.55332	0.0959213	-3.382	0.00465532	0.0874688	0.215765	0.406446	0.743404	0.0739297	0.0584516	0
100131378	C11orf91	chromosome 11 open reading frame 91	5.10253	5.7542	4.45086	0.764795	-0.386856	0.895313	0.993613	0	0.340109	0.402516	0	0.597807	0
65998	C11orf95	chromosome 11 open reading frame 95	998.554	1030.98	966.125	0.93341	-0.0994176	0.739509	0.969489	6.42563	7.67128	7.65567	7.65749	5.83007	6.62612
387763	C11orf96	chromosome 11 open reading frame 96	844.859	856.714	833.005	0.969278	-0.045017	0.913527	0.995772	22.9668	15.9242	36.4019	26.263	14.1691	31.6583
60314	C12orf10	chromosome 12 open reading frame 10	499.688	520.272	479.104	0.918285	-0.122986	0.72993	0.968499	20.3333	16.7552	13.5901	15.7561	13.4241	16.5231
91298	C12orf29	chromosome 12 open reading frame 29	569.31	575.771	562.85	0.975006	-0.0365172	0.915933	0.996051	9.33887	8.27409	6.11568	6.52002	9.31094	7.02319
283422	C12orf36	chromosome 12 open reading frame 36	369.524	213.518	525.53	2.45943	1.29833	0.0775808	0.440625	2.19081	0.260339	5.22975	3.26876	9.99488	5.92895
57102	C12orf4	chromosome 12 open reading frame 4	446.153	540.723	351.583	0.648341	-0.625175	0.110898	0.524984	5.08332	6.37126	4.32705	3.60439	4.44907	2.152
64897	C12orf43	chromosome 12 open reading frame 43	410.295	437.422	383.168	0.870422	-0.200214	0.643124	0.94654	2.24965	5.43872	2.34608	3.051	2.62815	2.91428
121053	C12orf45	chromosome 12 open reading frame 45	147.189	156.499	137.879	0.875209	-0.1923	0.747839	0.971042	5.2958	15.9414	8.5567	11.3991	6.69506	7.71813
79794	C12orf49	chromosome 12 open reading frame 49	2581.77	2305.84	2857.69	1.235	0.304508	0.229393	0.710177	17.7406	17.7641	16.0703	21.6217	20.5505	20.789
57103	C12orf5	chromosome 12 open reading frame 5	602.44	545.064	659.816	1.20557	0.269714	0.413492	0.853543	2.59574	2.65645	2.56309	2.95145	2.77528	3.55507
113246	C12orf57	chromosome 12 open reading frame 57	1282.27	1541.46	1023.09	0.660658	-0.598025	0.042686	0.325412	31.862	38.8889	32.141	21.8344	18.1785	26.7677
144608	C12orf60	chromosome 12 open reading frame 60	16.2682	26.8897	5.64661	0.212536	-2.23422	0.09498	0.487723	1.246	0.818255	0.760884	0.209895	0	0.35529
91574	C12orf65	chromosome 12 open reading frame 65	513.638	537.451	489.825	0.90883	-0.137917	0.685055	0.95718	9.86879	8.84387	9.00223	9.04975	8.29507	7.61724
144577	C12orf66	chromosome 12 open reading frame 66	124.407	116.44	132.374	1.13426	0.18175	0.74441	0.970697	1.06076	0.771925	0.971992	1.07064	1.13593	0.952373
728568	C12orf73	chromosome 12 open reading frame 73	115.273	98.6804	131.865	1.3369	0.418895	0.536593	0.910141	3.0626	2.12503	1.71753	2.23359	5.76215	1.26743
387882	C12orf75	chromosome 12 open reading frame 75	932	628.491	1235.51	1.96236	0.972591	0.0121003	0.160853	28.2225	11.4985	14.6727	27.8064	30.0057	46.273
400073	C12orf76	chromosome 12 open reading frame 76	221.05	229.121	212.979	0.927851	-0.108035	0.817994	0.985474	5.42012	3.87588	4.57374	3.74568	5.42632	3.6238
256021	C12orf79	chromosome 12 open reading frame 79	4.35181	6.43158	2.27203	0.363068	-1.46169	0.565019	0.920393	0	0	0.27746	0.103093	0	0
11161	C14orf1	chromosome 14 open reading frame 1	3378.31	2730.72	4025.91	1.46918	0.55501	0.0385576	0.30854	77.6757	72.7341	59.2918	122.008	84.253	97.6761
55195	C14orf105	chromosome 14 open reading frame 105	365.907	334.537	397.277	1.1828	0.242208	0.605641	0.935621	3.80306	4.08131	1.95905	1.95462	5.04638	4.39988
55017	C14orf119	chromosome 14 open reading frame 119	1647.69	1696.18	1599.2	0.938283	-0.0919044	0.74526	0.970697	19.8431	27.8738	20.3643	20.0744	19.2727	23.5378
56967	C14orf132	chromosome 14 open reading frame 132	2411.97	2698.44	2125.5	0.785742	-0.347872	0.255622	0.737364	12.9141	13.3996	10.9503	11.7711	12.087	5.43046
84520	C14orf142	chromosome 14 open reading frame 142	194.529	188.443	200.615	1.06116	0.0856455	0.869784	0.991122	6.58756	7.94658	4.48159	8.90014	4.85261	6.09238
80017	C14orf159	chromosome 14 open reading frame 159	910.544	1067.31	753.781	0.703624	-0.507124	0.0857709	0.461963	8.09961	8.42138	7.75016	5.92107	5.00095	5.92946
51637	C14orf166	chromosome 14 open reading frame 166	4020.66	3747.21	4294.11	1.14132	0.190706	0.451346	0.874959	126.643	162.054	132.282	148.352	169.973	157.067
79697	C14orf169	chromosome 14 open reading frame 169	202.094	213.498	190.691	0.891783	-0.165236	0.730627	0.968499	4.20347	3.53909	2.5152	3.3941	2.98528	2.63884
283579	C14orf178	chromosome 14 open reading frame 178	9.14986	7.8615	10.4382	1.30762	0.386942	0.782152	0.975716	0.472135	0.135833	0.803786	0.888503	0.179065	0.788177
283551	C14orf182	chromosome 14 open reading frame 182	25.6639	20.2527	31.0752	1.5406	0.623489	0.555053	0.917208	0.102993	0.0202029	0.059775	0.134741	0.0651027	0.0781523
9556	C14orf2	chromosome 14 open reading frame 2	1493.98	1573.95	1414	0.895422	-0.15936	0.549783	0.91624	71.5307	67.2164	62.9748	54.9155	64.2643	59.4299
387978	C14orf23	chromosome 14 open reading frame 23	186.806	212.301	161.311	0.757221	-0.401214	0.422308	0.857903	2.50214	2.55246	1.69138	1.31251	1.82972	1.87206
122525	C14orf28	chromosome 14 open reading frame 28	102.922	129.662	76.1821	0.584778	-0.774038	0.218673	0.70016	1.36441	1.84193	2.03696	0.650631	1.43301	0.976174
145407	C14orf37	chromosome 14 open reading frame 37	408.599	550.259	266.939	0.482378	-1.05176	0.012019	0.160306	4.43347	10.3493	6.33473	3.73563	3.00261	3.32771
317761	C14orf39	chromosome 14 open reading frame 39	37.3827	41.2836	33.4819	0.807319	-0.308789	0.733509	0.968936	0.397393	0.682803	0.676542	0.647646	0.502392	0.276418
388011	C14orf64	chromosome 14 open reading frame 64	1.96782	2.34605	1.58959	0.672289	-0.572847	0.913531	0.995772	0.041838	0	0.142454	0	0.132231	0
122616	C14orf79	chromosome 14 open reading frame 79	94.5728	77.7567	111.389	1.43117	0.5172	0.481017	0.891684	1.77513	1.99639	1.11267	2.69748	3.71305	0.615767
283643	C14orf80	chromosome 14 open reading frame 80	97.9702	93.1408	102.8	1.10526	0.144386	0.84907	0.989283	2.7525	1.73976	0.579832	2.73921	1.15992	1.55819
60686	C14orf93	chromosome 14 open reading frame 93	278.683	329.071	228.294	0.692224	-0.530688	0.212007	0.691924	2.95652	2.42208	3.0358	2.28952	1.90237	1.60462
123591	C15orf27	chromosome 15 open reading frame 27	17.195	7.79706	26.5928	3.28505	1.71591	0.180688	0.651436	0	0.219462	0.162332	0.422215	0.241092	0.606399
283687	C15orf37	chromosome 15 open reading frame 37	381.092	486.311	275.872	0.564702	-0.824439	0.0401183	0.314207	8.45919	12.0212	7.17576	5.8648	4.05198	5.42739
100526783	C15orf38-AP3S2	C15orf38-AP3S2 readthrough	1669.28	1623.08	1715.48	1.05381	0.0756175	0.776828	0.9748	10.4722	10.4916	9.65701	11.15	12.1975	8.73176
56905	C15orf39	chromosome 15 open reading frame 39	881.157	761.734	1000.58	1.30829	0.387685	0.319853	0.800342	7.28911	5.00483	7.90539	6.58941	5.80077	13.4237
123207	C15orf40	chromosome 15 open reading frame 40	526.47	484.739	568.201	1.16736	0.223246	0.525579	0.904706	5.51067	6.21414	4.61683	5.18618	6.69198	6.9027
84529	C15orf41	chromosome 15 open reading frame 41	250.214	238.681	261.747	1.09125	0.125982	0.782462	0.975716	1.7371	2.02802	2.03584	1.58852	2.29155	2.37905
84419	C15orf48	chromosome 15 open reading frame 48	79.0269	44.9654	113.088	2.52358	1.33547	0.0661306	0.407357	2.3482	1.15155	1.15842	4.19454	5.53246	1.97276
388115	C15orf52	chromosome 15 open reading frame 52	71.4318	73.8259	69.0376	0.939363	-0.090245	0.907835	0.995727	1.15656	0.296502	0.199822	0.380287	0.600781	0.525698
644809	C15orf56	chromosome 15 open reading frame 56	14.1088	0.725261	27.4924	33.2142	5.05373	0.00107089	0.0310989	0	0.0412544	0	0.460334	0.453204	0.581353
90416	C15orf57	chromosome 15 open reading frame 57	735.293	794.542	676.045	0.847309	-0.239039	0.448946	0.874209	9.00554	10.7275	9.28889	8.48519	7.23197	8.55471
388135	C15orf59	chromosome 15 open reading frame 59	17.5841	22.5213	12.647	0.558013	-0.84163	0.549669	0.91622	0	0.187096	0.242718	0.143979	0.0252968	0.0715803
145853	C15orf61	chromosome 15 open reading frame 61	134.428	135.419	133.438	0.980983	-0.0277007	0.966962	1	4.04471	4.16076	4.10352	5.02412	1.75401	5.04732
643338	C15orf62	chromosome 15 open reading frame 62	25.5239	21.0064	30.0414	1.41964	0.505526	0.601899	0.933999	0.293975	0.422882	0.281519	0.420344	0.40262	0.569631
145788	C15orf65	chromosome 15 open reading frame 65	44.6725	40.232	49.1129	1.22091	0.287956	0.732608	0.968682	2.83909	1.98367	1.51907	1.57142	3.74305	2.32141
84326	C16orf13	chromosome 16 open reading frame 13	570.498	591.043	549.953	0.928818	-0.106532	0.769138	0.973482	28.5569	16.4316	22.2283	24.5728	16.3018	20.747
89927	C16orf45	chromosome 16 open reading frame 45	1106.03	1587.06	625.003	0.392672	-1.3486	5.83717e-06	0.00061484	26.1502	26.508	27.1928	12.8882	9.03871	9.1776
123775	C16orf46	chromosome 16 open reading frame 46	34.406	36.4688	32.3433	0.886968	-0.173046	0.848905	0.989283	0.559986	0.277772	0.517766	0.438204	0.488238	0.276306
730094	C16orf52	chromosome 16 open reading frame 52	231.832	226.583	237.081	1.04006	0.0566704	0.904618	0.995409	1.23593	2.22235	2.52492	2.18905	1.98782	2.03049
64755	C16orf58	chromosome 16 open reading frame 58	961.144	1190.62	731.669	0.612374	-0.707514	0.0143817	0.174559	16.2637	17.2814	16.3729	10.7783	9.6088	9.86468
80178	C16orf59	chromosome 16 open reading frame 59	81.7095	73.4323	89.9868	1.22303	0.29046	0.723555	0.966916	1.61117	2.39852	1.33958	3.83672	2.36846	0.379772
57020	C16orf62	chromosome 16 open reading frame 62	1396.03	1515.77	1276.29	0.839314	-0.252717	0.367005	0.833834	15.8531	16.5063	13.6412	11.5232	15.8136	10.9835
80262	C16orf70	chromosome 16 open reading frame 70	645.477	714.616	576.339	0.803609	-0.315434	0.374943	0.837771	8.95351	11.289	9.44914	11.2544	5.78175	6.61832
146562	C16orf71	chromosome 16 open reading frame 71	3.9912	2.59902	5.38339	1.96777	0.976561	0.629423	0.942906	0	0.0648545	0.0479717	0.124771	0.113994	0
29035	C16orf72	chromosome 16 open reading frame 72	2259.4	2361.11	2157.69	0.910861	-0.134697	0.593837	0.930111	23.2563	24.4676	22.3019	21.1285	23.4511	18.7191
404550	C16orf74	chromosome 16 open reading frame 74	13.9078	13.7384	14.0771	1.02087	0.0297981	1	1	0.544034	0.684768	0.578869	1.20448	0	0.608173
388284	C16orf86	chromosome 16 open reading frame 86	1.61532	1.95897	1.27167	0.674891	-0.567273	0.896932	0.99375	0.0480692	0.138295	0	0	0.12154	0
388272	C16orf87	chromosome 16 open reading frame 87	171.09	129.658	212.521	1.63307	0.707589	0.205556	0.685887	3.52855	4.7903	2.79709	3.9549	9.70238	4.4179
146556	C16orf89	chromosome 16 open reading frame 89	5.8599	9.91858	1.80121	0.192806	-2.37478	0.119754	0.545858	0.215547	0.116274	0.183479	0.0596521	0	0.0321279
283951	C16orf91	chromosome 16 open reading frame 91	191.421	173.497	209.346	1.2016	0.264953	0.591061	0.92882	6.29957	7.26748	7.32678	10.702	6.50528	7.69768
90835	C16orf93	chromosome 16 open reading frame 93	23.7149	28.7455	18.6843	0.652463	-0.616031	0.579581	0.925079	0.9949	0.514324	0.238186	0.275336	0.21618	0.59317
100506581	C16orf95	chromosome 16 open reading frame 95	9.75864	17.1891	2.32819	0.138944	-2.84743	0.0963787	0.491414	0.517532	0.198525	0.425852	0	0	0.143994
342346	C16orf96	chromosome 16 open reading frame 96	9.18289	5.41602	12.9498	2.30461	1.20453	0.515732	0.90279	0	0.0128062	0.166716	0.394199	0.0562735	0
388327	C17orf100	chromosome 17 open reading frame 100	38.0637	34.5486	41.5787	1.19429	0.256152	0.764837	0.972767	0.62604	1.06941	0.915924	1.27776	0.76672	1.04977
284071	C17orf104	chromosome 17 open reading frame 104	12.2889	13.9127	10.665	0.77655	-0.36485	0.805228	0.98122	0.195512	0.103123	0.055475	0.16593	0.107107	0
100130311	C17orf107	chromosome 17 open reading frame 107	74.9321	113.031	36.833	0.324851	-1.62215	0.0276793	0.254187	1.0292	1.35238	1.91221	0.273873	0.738143	0.389412
284083	C17orf47	chromosome 17 open reading frame 47	5.26656	2.29699	8.23613	3.33144	1.73615	0.490689	0.894313	0	0	0.122061	0.460334	0	0
124944	C17orf49	chromosome 17 open reading frame 49	1310.15	1411.62	1208.68	0.853468	-0.228592	0.438873	0.868381	49.5003	51.4684	42.0024	53.263	32.9086	34.5924
339263	C17orf51	chromosome 17 open reading frame 51	2.87076	3.41334	2.32819	0.707719	-0.498752	0.882604	0.992815	0.0462587	0.00554525	0	0	0	0.0321766
78995	C17orf53	chromosome 17 open reading frame 53	148.27	146.014	150.526	1.02964	0.0421354	0.943631	1	2.41072	2.21383	1.48408	2.79969	1.87759	1.53996
284018	C17orf58	chromosome 17 open reading frame 58	233.451	253.953	212.949	0.835983	-0.258455	0.575369	0.924065	6.21102	6.13937	4.74055	5.56957	3.66285	4.8202
54785	C17orf59	chromosome 17 open reading frame 59	203.903	176.65	231.156	1.30439	0.383381	0.446401	0.871692	4.23875	3.82809	2.86209	5.22146	3.08227	5.62443
79415	C17orf62	chromosome 17 open reading frame 62	618.736	688.994	548.478	0.793095	-0.334434	0.308777	0.790097	7.88962	8.3394	5.8922	5.43798	5.71896	6.10419
339210	C17orf67	chromosome 17 open reading frame 67	16.4107	9.57789	23.2436	2.38518	1.2541	0.233594	0.715146	0.15159	0.17445	0.232267	0.570549	0.498272	0.289215
80233	C17orf70	chromosome 17 open reading frame 70	874.005	849.277	898.733	1.05472	0.0768628	0.806016	0.981288	9.08704	8.9647	7.219	10.688	7.04417	8.54766
64149	C17orf75	chromosome 17 open reading frame 75	542.013	548.22	535.806	0.973658	-0.0385131	0.912051	0.995727	4.28583	5.52375	4.32233	4.96538	4.87135	3.82495
146723	C17orf77	chromosome 17 open reading frame 77	14.1223	17.3426	10.9019	0.625799	-0.676229	0.567464	0.92081	0.220934	0.174797	0.338516	0.1712	0.0558618	0.223929
284099	C17orf78	chromosome 17 open reading frame 78	68.5341	82.2472	54.8209	0.666825	-0.584621	0.572833	0.923287	1.27765	0.0706886	3.72284	1.19676	1.65665	0.625027
55028	C17orf80	chromosome 17 open reading frame 80	790	719.902	860.098	1.19026	0.251279	0.413457	0.853543	6.28202	7.86685	6.63664	7.9122	9.83772	6.85918
388407	C17orf82	chromosome 17 open reading frame 82	6.36143	12.7229	0	0.00932723	-6.74434	0.00280384	0.0619053	0.318953	0.430138	0.237563	0	0	0
55421	C17orf85	chromosome 17 open reading frame 85	1642.97	1764.16	1521.79	0.859819	-0.217895	0.414035	0.85393	8.65356	8.9796	7.82295	8.3954	6.96354	6.33254
284184	C17orf89	chromosome 17 open reading frame 89	336.129	278.832	393.427	1.40483	0.490393	0.249356	0.733066	19.716	24.1307	15.1601	31.3515	18.935	30.9134
100170841	C17orf96	chromosome 17 open reading frame 96	83.4803	114.471	52.49	0.458251	-1.12579	0.184948	0.656403	1.68132	1.44028	1.07741	0.125475	1.46878	0.337895
400566	C17orf97	chromosome 17 open reading frame 97	92.6077	78.1322	107.083	1.36747	0.451511	0.484064	0.892698	1.85753	2.02789	1.15764	1.81759	3.1241	1.87876
83608	C18orf21	chromosome 18 open reading frame 21	552.108	483.707	620.508	1.27819	0.354104	0.338057	0.814535	10.6858	12.0533	14.0133	11.6108	22.3824	13.0006
147339	C18orf25	chromosome 18 open reading frame 25	641.88	620.756	663.005	1.06496	0.0907992	0.779248	0.975241	4.76613	4.72057	3.93829	4.55323	5.58094	4.04615
497661	C18orf32	chromosome 18 open reading frame 32	1138.51	1063.71	1213.3	1.13752	0.185888	0.568126	0.920932	26.8669	21.5419	24.4236	17.8527	37.6176	26.7535
162681	C18orf54	chromosome 18 open reading frame 54	617.149	673.943	560.354	0.829019	-0.270522	0.405375	0.850295	4.19236	4.32552	3.44008	3.78974	3.26915	2.76149
497259	C18orf61	uncharacterized LOC497259	4.85572	1.87376	7.83769	3.81721	1.93252	0.322607	0.803167	0	0.0323436	0.0478479	0.273789	0.0710626	0
29919	C18orf8	chromosome 18 open reading frame 8	287.025	261.85	312.199	1.18981	0.25073	0.566557	0.920457	5.29294	5.10733	2.95533	5.32262	5.89641	4.45236
56005	C19orf10	chromosome 19 open reading frame 10	1394.7	1295.75	1493.66	1.14908	0.200474	0.539827	0.911468	64.9465	39.8248	40.9567	47.5767	43.8416	72.1146
83636	C19orf12	chromosome 19 open reading frame 12	724.062	784.276	663.848	0.842593	-0.247093	0.442481	0.86983	2.71316	4.06946	3.25866	2.88624	2.83605	2.66315
147685	C19orf18	chromosome 19 open reading frame 18	8.44438	4.04954	12.8392	3.0292	1.59894	0.360799	0.829119	0	0.383598	0.14187	0	0.379265	1.19242
55009	C19orf24	chromosome 19 open reading frame 24	282.964	234.707	331.221	1.40611	0.49171	0.260702	0.742419	10.7687	10.0003	10.1528	17.2399	10.1243	15.4821
148223	C19orf25	chromosome 19 open reading frame 25	149.173	162.238	136.107	0.836033	-0.258368	0.638001	0.945327	2.67567	3.86838	1.99002	2.85722	2.27217	1.91754
255057	C19orf26	chromosome 19 open reading frame 26	21.9752	29.2836	14.6668	0.500791	-0.997718	0.344216	0.819531	0.570981	0.513347	0.273394	0.131681	0.150384	0.368794
64073	C19orf33	chromosome 19 open reading frame 33	298.24	211.823	384.657	1.81069	0.856539	0.232368	0.713522	21.8329	2.95032	28.6092	21.0195	14.3026	59.0105
374872	C19orf35	chromosome 19 open reading frame 35	51.6813	60.8179	42.5447	0.700582	-0.513374	0.527526	0.905775	1.2105	1.05844	0.545511	1.07727	0.375083	0.481143
91442	C19orf40	chromosome 19 open reading frame 40	108.755	103.91	113.6	1.08817	0.121904	0.838315	0.988057	2.35785	2.65323	2.62213	2.23123	3.24527	2.7662
79002	C19orf43	chromosome 19 open reading frame 43	2251.96	2220.05	2283.86	1.02484	0.0353964	0.900313	0.994367	107.722	96.3783	84.2205	104.591	73.346	112.104
84167	C19orf44	chromosome 19 open reading frame 44	634.468	674.084	594.851	0.879073	-0.185945	0.56761	0.92081	6.60557	8.08354	5.77606	6.61053	5.61014	5.55284
126526	C19orf47	chromosome 19 open reading frame 47	311.859	327.371	296.346	0.903728	-0.146039	0.749376	0.971344	7.12329	5.58223	4.19695	7.59118	3.27622	4.1836
84798	C19orf48	chromosome 19 open reading frame 48	609.495	509.097	709.893	1.38888	0.473919	0.199298	0.677552	4.00562	4.60051	3.92384	7.89706	3.58498	5.68617
90580	C19orf52	chromosome 19 open reading frame 52	206.842	216.906	196.778	0.905329	-0.143486	0.775512	0.974264	8.08379	5.90854	4.42623	6.19151	3.7288	6.35672
28974	C19orf53	chromosome 19 open reading frame 53	1317.47	1500.29	1134.66	0.753001	-0.409276	0.155146	0.616101	62.1406	77.1295	55.9517	52.669	40.6795	51.3724
284325	C19orf54	chromosome 19 open reading frame 54	459.684	509.391	409.978	0.802678	-0.317107	0.374392	0.83766	8.08752	6.51816	7.20494	6.02168	5.5884	5.70697
79173	C19orf57	chromosome 19 open reading frame 57	50.1961	59.5467	40.8456	0.686089	-0.543532	0.48577	0.89313	1.20991	1.0334	0.675878	0.851053	0.462066	0.646222
55049	C19orf60	chromosome 19 open reading frame 60	109.02	138.874	79.1654	0.568439	-0.814923	0.239369	0.720993	7.58984	5.01418	2.63212	2.14715	1.52813	4.6257
55337	C19orf66	chromosome 19 open reading frame 66	279.204	290.627	267.781	0.917194	-0.124702	0.793297	0.977915	4.83637	5.56971	5.29478	6.01918	2.42096	5.70033
374920	C19orf68	chromosome 19 open reading frame 68	258.973	279.193	238.753	0.852972	-0.229429	0.604592	0.935107	2.99219	3.16705	3.01736	3.28409	2.71887	1.80425
125988	C19orf70	chromosome 19 open reading frame 70	175.366	186.27	164.462	0.879386	-0.185431	0.719445	0.966043	7.20907	7.17939	5.6409	5.46348	4.38166	7.37294
100128569	C19orf71	chromosome 19 open reading frame 71	34.8659	21.4258	48.3061	2.22178	1.15171	0.283846	0.765559	0.636362	1.8962	1.23814	3.27064	0.344786	4.55287
55150	C19orf73	chromosome 19 open reading frame 73	6.82401	10.524	3.12405	0.308156	-1.69827	0.42423	0.859021	0.81989	0.884557	0	0.499186	0	0
100287177	C19orf83	chromosome 19 open reading frame 83	27.5632	30.0281	25.0983	0.834964	-0.260214	0.828494	0.986786	1.86907	0.611059	0.819608	0.188095	0.537028	1.89104
10438	C1D	C1D nuclear receptor corepressor	647.362	672.774	621.949	0.921552	-0.117863	0.72104	0.966228	19.9578	20.5113	18.1966	15.0363	23.1807	15.4984
56913	C1GALT1	core 1 synthase, glycoprotein-N-acetylgalactosamine 3-beta-galactosyltransferase 1	899.005	758.213	1039.8	1.36847	0.452559	0.174401	0.642469	4.94884	3.42579	5.87763	5.52162	8.50057	5.48709
29071	C1GALT1C1	C1GALT1-specific chaperone 1	626.408	403.732	849.083	2.0966	1.06805	0.00151319	0.0402709	8.77833	6.77467	9.36769	15.0373	20.2919	16.6372
55765	C1orf106	chromosome 1 open reading frame 106	1734.92	1137.3	2332.54	2.04433	1.03163	0.00232075	0.0543697	11.9702	7.14645	11.2083	16.445	15.7016	28.5802
54955	C1orf109	chromosome 1 open reading frame 109	267.43	211.653	323.208	1.52056	0.6046	0.163421	0.626125	2.48657	3.25046	2.36021	3.4626	5.06463	3.68276
55732	C1orf112	chromosome 1 open reading frame 112	587.855	478.964	696.746	1.44962	0.535673	0.107316	0.519366	6.0764	5.49241	5.24186	7.1281	7.89975	8.97593
79762	C1orf115	chromosome 1 open reading frame 115	313.049	195.837	430.261	2.19334	1.13313	0.0437644	0.329805	2.93505	0.664311	4.06207	5.5666	5.81233	5.47
79098	C1orf116	chromosome 1 open reading frame 116	658.727	419.933	897.522	2.13908	1.09699	0.00986273	0.142437	5.28842	1.60281	2.14701	6.73789	6.67872	5.61858
127687	C1orf122	chromosome 1 open reading frame 122	575.54	657.071	494.008	0.748375	-0.418167	0.220863	0.702587	12.7417	16.7174	13.095	8.57035	11.5211	11.3453
54987	C1orf123	chromosome 1 open reading frame 123	624.688	777.451	471.926	0.605441	-0.723942	0.0246217	0.239118	20.7769	18.4537	16.4428	12.3798	10.96	10.0069
128061	C1orf131	chromosome 1 open reading frame 131	274.593	182.227	366.96	1.99993	0.999949	0.0299458	0.26666	2.92604	6.10905	5.25818	11.6518	8.73412	8.14117
400804	C1orf140	uncharacterized LOC400804	8.66304	7.65641	9.66967	1.25833	0.331512	0.851671	0.989684	0.0814779	0.0683701	0.052017	0	0.18026	0.072867
400757	C1orf141	chromosome 1 open reading frame 141	2.64722	4.6586	0.635837	0.159273	-2.65043	0.263297	0.74437	0.144492	0	0.0717473	0	0.030445	0
574407	C1orf145	chromosome 1 open reading frame 145	28.93	33.6181	24.2418	0.713623	-0.486766	0.696664	0.960094	0	0.570549	0.475424	0.17921	0.276296	0.28956
54991	C1orf159	chromosome 1 open reading frame 159	111.803	109.147	114.459	1.04359	0.0615531	0.919011	0.996131	1.94248	2.48147	1.71519	2.07008	1.6677	2.54097
128346	C1orf162	chromosome 1 open reading frame 162	9.64707	11.7977	7.49642	0.629489	-0.667748	0.73858	0.969261	0	1.21872	0.0961566	0.312621	0	0.471447
284498	C1orf167	chromosome 1 open reading frame 167	94.325	92.2339	96.4161	1.04153	0.0586977	0.928308	0.997499	0.809501	0.572842	0.933575	0.722669	0.841818	0.832932
199920	C1orf168	chromosome 1 open reading frame 168	17.1365	5.56067	28.7124	4.91357	2.29677	0.0805885	0.44838	0	0.114123	0.0750355	0.195162	0.18945	0.557094
339448	C1orf174	chromosome 1 open reading frame 174	239.491	278.113	200.868	0.719741	-0.47445	0.292522	0.773356	6.84692	6.63641	6.21786	4.9449	3.88826	5.13005
440712	C1orf186	chromosome 1 open reading frame 186	63.989	66.3478	61.6302	0.933973	-0.0985472	0.932304	0.998044	3.95674	0.764173	0.0623719	0.790848	3.14953	0.480548
257177	C1orf192	chromosome 1 open reading frame 192	129.836	153.477	106.195	0.692149	-0.530845	0.434131	0.865573	12.9323	5.49126	4.84099	1.98353	8.91329	4.96993
84886	C1orf198	chromosome 1 open reading frame 198	2199.94	2778.91	1620.98	0.580529	-0.784559	0.00860806	0.130433	18.8252	35.7742	20.9666	15.0713	16.3088	12.1341
284677	C1orf204	chromosome 1 open reading frame 204	40.1427	57.1191	23.1662	0.406845	-1.29745	0.15454	0.615471	0.829266	0.982386	0.882365	0.701992	0.262093	0.130875
81563	C1orf21	chromosome 1 open reading frame 21	1003.24	1036.72	969.752	0.933191	-0.0997563	0.768222	0.973102	3.78734	2.57932	5.38992	3.77329	3.47506	3.68345
149466	C1orf210	chromosome 1 open reading frame 210	242.091	153.383	330.798	2.15728	1.10921	0.0273859	0.25307	6.02076	2.27917	3.45602	8.22154	7.16088	9.47005
148898	C1orf213	chromosome 1 open reading frame 213	309.477	349.784	269.169	0.764951	-0.386561	0.411084	0.852147	2.39954	5.6214	3.59635	3.80416	1.99348	2.97367
127703	C1orf216	chromosome 1 open reading frame 216	557.501	608.808	506.193	0.828418	-0.271568	0.475712	0.888807	6.73617	10.2134	7.5657	9.79291	5.87447	4.56159
400798	C1orf220	chromosome 1 open reading frame 220	6.25996	2.61324	9.90668	3.8044	1.92767	0.329887	0.807906	0.0710126	0.0510757	0	0.288238	0	0.155241
400793	C1orf226	chromosome 1 open reading frame 226	285.923	230.008	341.837	1.48047	0.566059	0.26315	0.744291	2.23228	2.33537	0.802748	2.46451	1.83361	3.39489
339541	C1orf228	chromosome 1 open reading frame 228	7.07657	6.91693	7.23621	1.02627	0.0374095	1	1	0.108605	0.156228	0.21571	0.140262	0.114417	0.237422
388759	C1orf229	chromosome 1 open reading frame 229	82.6474	98.7964	66.4985	0.673268	-0.570747	0.388856	0.844774	2.10717	1.5933	1.47173	1.55508	1.10997	0.789224
643988	C1orf233	chromosome 1 open reading frame 233	66.8344	87.4639	46.2049	0.527528	-0.922679	0.304869	0.786981	1.16802	2.73031	1.08124	1.66472	0.849064	0.121868
54953	C1orf27	chromosome 1 open reading frame 27	866.889	790.809	942.968	1.18819	0.248771	0.396426	0.846421	7.76589	8.42346	7.7567	9.0734	10.5106	8.64411
79169	C1orf35	chromosome 1 open reading frame 35	292.071	257.283	326.859	1.2686	0.34324	0.421323	0.857773	8.25447	5.71915	4.93138	8.08973	7.51545	7.96907
25912	C1orf43	chromosome 1 open reading frame 43	2880.55	2729.59	3031.51	1.10763	0.147472	0.592858	0.93002	37.9796	26.3299	36.0033	31.4848	38.0045	40.334
79078	C1orf50	chromosome 1 open reading frame 50	159.473	164.34	154.606	0.936419	-0.0947743	0.864023	0.991122	6.55072	6.13804	6.39465	5.35553	3.98882	8.1337
148423	C1orf52	chromosome 1 open reading frame 52	614.298	684.037	544.56	0.793582	-0.333549	0.310904	0.791542	7.8634	8.24418	7.69678	5.60726	7.84821	5.33194
388722	C1orf53	chromosome 1 open reading frame 53	11.4891	5.12571	17.8525	3.31707	1.72991	0.317234	0.798103	0	0.256949	0.608194	0	1.69364	1.33121
79630	C1orf54	chromosome 1 open reading frame 54	405.081	514.74	295.422	0.571658	-0.806776	0.0331328	0.282584	22.949	26.1966	24.5129	15.4884	11.1839	14.8741
54964	C1orf56	chromosome 1 open reading frame 56	309.315	280.957	337.673	1.19632	0.258604	0.593975	0.93017	5.17355	5.06239	6.05531	2.84689	8.08057	8.30312
148304	C1orf74	chromosome 1 open reading frame 74	297.596	307.603	287.59	0.932616	-0.100645	0.809897	0.982359	2.82697	2.07848	2.55612	2.17669	2.44615	2.26977
112770	C1orf85	chromosome 1 open reading frame 85	1029.46	951.423	1107.49	1.15904	0.212928	0.502467	0.898649	17.6828	17.5703	17.5322	19.6064	14.7521	25.6549
199990	C1orf86	chromosome 1 open reading frame 86	834.492	931.879	737.104	0.788283	-0.343215	0.274334	0.756897	5.20117	5.10282	3.89902	4.37477	2.9053	3.73806
375057	C1orf95	chromosome 1 open reading frame 95	14.5474	15.567	13.5278	0.866703	-0.20639	0.877484	0.992544	0.0950029	0.0512481	0.0909775	0.0525837	0.0650567	0.0849627
712	C1QA	complement component 1, q subcomponent, A chain	20.568	24.8162	16.3197	0.653637	-0.613437	0.738879	0.969286	0	2.55732	0.165515	0.768741	1.0184	0
713	C1QB	complement component 1, q subcomponent, B chain	8.01349	5.43946	10.5875	1.90536	0.930064	0.615509	0.93955	0	0.630374	0	0.323401	0.590936	0.278688
708	C1QBP	complement component 1, q subcomponent binding protein	5553.75	3755.63	7351.87	1.95029	0.963686	0.000156371	0.00798385	132.804	139.205	109.832	274.372	226.71	234.474
714	C1QC	complement component 1, q subcomponent, C chain	33.2228	25.7468	40.6988	1.56108	0.642543	0.685105	0.95718	0	2.43174	0	1.21241	1.98662	0.567818
10882	C1QL1	complement component 1, q subcomponent-like 1	67.2089	75.4101	59.0077	0.785003	-0.349229	0.680498	0.954954	3.37532	0.584987	1.95583	2.49847	0.796877	1.28503
165257	C1QL2	complement component 1, q subcomponent-like 2	51.846	19.8564	83.8356	4.14748	2.05223	0.0368839	0.300525	0.267935	0.278361	0.582853	1.84552	0.244637	2.55593
389941	C1QL3	complement component 1, q subcomponent-like 3	49.396	22.7714	76.0207	3.29462	1.72011	0.129822	0.566076	0.244684	0	0.801884	0.961565	1.42294	1.16707
338761	C1QL4	complement component 1, q subcomponent-like 4	55.1861	103.06	7.31212	0.0714574	-3.80677	0.0110109	0.152682	0.886196	4.52551	0.578337	0	0.429466	0
114897	C1QTNF1	C1q and tumor necrosis factor related protein 1	124.236	109.24	139.232	1.26909	0.343797	0.564535	0.920393	1.03844	1.50584	1.00513	2.16929	1.00578	1.2782
114898	C1QTNF2	C1q and tumor necrosis factor related protein 2	33.2139	27.8961	38.5317	1.36779	0.451844	0.632665	0.942906	0.254484	0.420986	0.682363	1.05642	0.434327	0.394488
114899	C1QTNF3	C1q and tumor necrosis factor related protein 3	215.988	341.3	90.6764	0.264122	-1.92072	0.00467263	0.0876714	1.83707	6.92064	1.32663	0.650092	1.50389	0.493775
100534612	C1QTNF3-AMACR	C1QTNF3-AMACR readthrough (NMD candidate)	756.006	628.229	883.783	1.39999	0.48542	0.124148	0.553933	5.87706	8.05329	6.59839	8.5436	9.73572	10.1192
114900	C1QTNF4	C1q and tumor necrosis factor related protein 4	107.514	162.22	52.8079	0.326374	-1.6154	0.136606	0.57978	3.58061	3.35106	6.46303	3.55778	0.899882	0
114902	C1QTNF5	C1q and tumor necrosis factor related protein 5	91.9579	61.4002	122.516	1.98672	0.990392	0.262391	0.743796	0.489303	0.170633	1.06651	2.33075	0.243686	0.892864
114904	C1QTNF6	C1q and tumor necrosis factor related protein 6	882.843	995.862	769.823	0.770137	-0.376812	0.224294	0.705836	8.03313	10.4645	9.31617	8.86062	6.31988	6.09017
114905	C1QTNF7	C1q and tumor necrosis factor related protein 7	96.7607	134.672	58.8494	0.43457	-1.20234	0.0883938	0.469577	0.882411	0.788808	1.57737	0.307001	0.294827	0.781639
338872	C1QTNF9	C1q and tumor necrosis factor related protein 9	11.5253	4.82636	18.2242	3.69702	1.88636	0.126408	0.558502	0.123669	0.0444745	0.118429	0.256689	0.449492	0.368665
387911	C1QTNF9B	C1q and tumor necrosis factor related protein 9B	15.1873	3.71135	26.6632	6.56372	2.71451	0.040851	0.318101	0	0.0474058	0.182339	0.656657	0.270806	0.726982
542767	C1QTNF9B-AS1	C1QTNF9B antisense RNA 1	14.1536	1.64406	26.6632	14.0408	3.81155	0.00520498	0.09489	0	0.0903688	0.106951	1.25177	0.516232	1.38583
715	C1R	complement component 1, r subcomponent	1892.24	2367.66	1416.82	0.596189	-0.746159	0.00532409	0.0960528	39.9487	41.0085	42.1515	24.704	21.1681	26.5624
51279	C1RL	complement component 1, r subcomponent-like	929.156	826.676	1031.64	1.24362	0.31455	0.295354	0.775923	8.26626	7.92733	8.12496	11.4257	8.3141	10.1473
283314	C1RL-AS1	C1RL antisense RNA 1	83.8111	95.8244	71.7978	0.747976	-0.418937	0.517193	0.903271	0.740514	0.740666	0.664816	0.71087	0.482714	0.400111
716	C1S	complement component 1, s subcomponent	2254.69	2197.82	2311.57	1.04925	0.0693619	0.84211	0.988057	31.3339	17.3279	40.2779	29.8597	22.5826	39.667
717	C2	complement component 2	93.1787	110.009	76.3481	0.693827	-0.527351	0.42275	0.857966	0.20889	0.100649	0.122569	0.0617385	0.128195	0.105196
253868	C20orf166-AS1	C20orf166 antisense RNA 1	11.1023	11.4632	10.7414	0.922538	-0.116319	0.97161	1	0.0996322	0.125406	0.318035	0.23437	0.0787231	0.193056
25943	C20orf194	chromosome 20 open reading frame 194	884.25	1079.34	689.156	0.636363	-0.652077	0.0273511	0.25307	6.05672	6.61064	5.77566	4.39326	3.7448	3.49001
79025	C20orf195	chromosome 20 open reading frame 195	19.6792	30.5985	8.75996	0.288678	-1.79247	0.197694	0.675122	1.97659	0.513378	0.771157	0	0.520593	0.392822
149840	C20orf196	chromosome 20 open reading frame 196	85.789	92.3968	79.1811	0.852527	-0.230182	0.727903	0.968256	1.56191	1.81787	1.69214	1.14744	1.32837	1.7778
284756	C20orf197	chromosome 20 open reading frame 197	4.42603	2.17578	6.67628	2.93581	1.55376	0.585052	0.925886	0	0.0496406	0	0	0.152693	0
400831	C20orf202	chromosome 20 open reading frame 202	7.23869	5.55028	8.9271	1.57172	0.652342	0.700425	0.961425	0.0760596	0.0820587	0.242789	0.378888	0.288468	0
284805	C20orf203	chromosome 20 open reading frame 203	3.46214	1.8376	5.08669	2.53599	1.34255	0.640814	0.946262	0	0	0.0433337	0	0.128716	0
55969	C20orf24	chromosome 20 open reading frame 24	1331.02	1195.65	1466.4	1.2227	0.29007	0.291161	0.772143	37.5349	34.0714	30.524	37.718	46.3372	39.4718
54976	C20orf27	chromosome 20 open reading frame 27	454.841	458.633	451.048	0.982376	-0.0256528	0.947219	1	10.8809	7.18006	4.8495	8.26678	7.65656	6.24251
140680	C20orf96	chromosome 20 open reading frame 96	322.282	282.378	362.186	1.27731	0.35311	0.393812	0.846421	5.09464	6.76677	6.64958	9.77551	7.81477	6.01421
101928147	C21orf140	chromosome 21 open reading frame 140	24.7529	22.8375	26.6683	1.16774	0.223719	0.827042	0.986754	1.20603	0.5022	1.08064	1.29993	1.28395	0.681205
755	C21orf2	chromosome 21 open reading frame 2	229.804	186.651	272.958	1.45452	0.540539	0.261795	0.743159	1.98002	2.58808	2.30128	3.8463	2.17825	3.81395
8209	C21orf33	chromosome 21 open reading frame 33	1004.47	1041.23	967.711	0.925534	-0.111642	0.704486	0.96164	23.3826	27.2667	23.0966	19.5449	23.8244	24.0204
54067	C21orf49	chromosome 21 open reading frame 49	15.39	21.1908	9.5892	0.452025	-1.14553	0.437344	0.867349	0.648474	0.21766	0.883196	0.191428	0	0.567054
54058	C21orf58	chromosome 21 open reading frame 58	137.446	152.843	122.048	0.797248	-0.3269	0.595968	0.931374	1.44418	1.48617	0.397165	1.0453	0.828613	0.721944
56683	C21orf59	chromosome 21 open reading frame 59	983.419	734.645	1232.19	1.67359	0.742946	0.0150731	0.178286	19.3198	13.4629	12.3341	24.9454	23.7438	25.6054
56245	C21orf62	chromosome 21 open reading frame 62	172.122	217.877	126.368	0.580741	-0.784032	0.162394	0.625494	3.52292	1.44792	1.3041	1.2781	1.32864	0.9796
84536	C21orf67	chromosome 21 open reading frame 67	20.7564	23.8388	17.674	0.735184	-0.443823	0.759913	0.972526	0	0.541886	0.641317	0.546422	0.114953	0.216849
114041	C21orf88	chromosome 21 open reading frame 88	35.1632	26.5569	43.7696	1.65908	0.730381	0.444647	0.870934	0.86268	0.380295	0.20135	0.662324	0.844348	0.812988
114043	C21orf90	chromosome 21 open reading frame 90	35.1187	28.1479	42.0896	1.49757	0.582621	0.558738	0.917901	1.40095	0.755725	1.01862	3.13399	1.07005	0.556842
54149	C21orf91	chromosome 21 open reading frame 91	430.534	491.733	369.336	0.749726	-0.415564	0.355018	0.825926	1.93718	1.75584	2.06768	0.974744	2.5373	0.836355
246312	C21orf91-OT1	C21orf91 overlapping transcript 1	15.1604	21.737	8.58379	0.398105	-1.32878	0.483564	0.892592	2.45472	2.64833	0.156714	0	2.09473	0
150248	C22orf15	chromosome 22 open reading frame 15	9.13723	18.2745	0	0.00658574	-7.24644	0.00369414	0.0748751	1.97685	0.0507802	0.480783	0	0	0
84645	C22orf23	chromosome 22 open reading frame 23	71.8678	55.1678	88.5678	1.59401	0.672658	0.331327	0.808796	0.80735	1.20439	1.17085	1.25784	2.40046	1.42623
25775	C22orf24	chromosome 22 open reading frame 24	12.8289	12.8777	12.7801	0.983468	-0.0240497	1	1	0.127561	0.348644	0.162875	0.197693	0.193519	0.22816
79680	C22orf29	chromosome 22 open reading frame 29	684.785	608.511	761.06	1.24674	0.318156	0.317802	0.798484	4.08198	3.68317	3.07948	4.09635	4.49802	4.71944
128977	C22orf39	chromosome 22 open reading frame 39	368.906	384.116	353.696	0.919621	-0.120889	0.7566	0.972525	6.94325	4.91515	4.456	5.21297	5.56573	4.07435
79640	C22orf46	chromosome 22 open reading frame 46	329.19	365.59	292.791	0.797893	-0.325733	0.483704	0.89262	2.77105	3.17481	2.7293	3.40006	1.13932	2.28081
25966	C2CD2	C2 calcium-dependent domain containing 2	520.282	463.037	577.526	1.24766	0.319226	0.442429	0.86983	4.29244	1.82526	2.34488	4.4645	3.73898	2.28922
9854	C2CD2L	C2CD2-like	114.324	116.502	112.147	0.961724	-0.0563044	0.928133	0.997499	1.82063	1.07253	1.0258	0.844557	1.47965	1.37494
26005	C2CD3	C2 calcium-dependent domain containing 3	530.07	508.135	552.006	1.08342	0.115589	0.753312	0.971974	2.80373	2.65822	1.93353	2.10786	3.554	2.275
145741	C2CD4A	C2 calcium-dependent domain containing 4A	158.955	151.048	166.863	1.10806	0.148038	0.835292	0.987912	3.52365	0.66225	1.01739	2.92058	1.2088	1.5202
388125	C2CD4B	C2 calcium-dependent domain containing 4B	61.6262	41.9504	81.3021	1.93499	0.952328	0.331661	0.808851	1.35469	0.0556777	1.6803	3.08495	1.39457	1.54613
126567	C2CD4C	C2 calcium-dependent domain containing 4C	59.5479	83.5621	35.5337	0.427033	-1.22758	0.130381	0.567118	1.42541	0.660077	1.06376	0.821382	0.296225	0.221193
100191040	C2CD4D	C2 calcium-dependent domain containing 4D	5.86237	8.54556	3.17918	0.386281	-1.37228	0.566297	0.920393	0.534149	0	0.0606241	0	0.225094	0
9847	C2CD5	C2 calcium-dependent domain containing 5	1351.17	1251.22	1451.13	1.15489	0.207751	0.460402	0.880376	7.4445	9.97064	9.82227	10.2638	10.6307	10.3161
150590	C2orf15	chromosome 2 open reading frame 15	204.81	129.121	280.5	2.17418	1.12047	0.0470256	0.342999	5.8487	1.90079	3.07933	4.74794	9.74919	8.62725
84226	C2orf16	chromosome 2 open reading frame 16	76.6977	85.5408	67.8546	0.793481	-0.333733	0.623941	0.941104	0.688596	0.580176	0.368438	0.506365	0.478795	0.299114
29798	C2orf27A	chromosome 2 open reading frame 27A	57.0773	52.2169	61.9377	1.17708	0.235207	0.812635	0.983213	0.250204	0.575869	4.06792	2.68665	1.86625	1.40224
408029	C2orf27B	chromosome 2 open reading frame 27B	3.71447	2.82872	4.60022	1.5463	0.628817	0.777363	0.974857	0	0.13245	0.117565	0.203853	0	0.192137
84417	C2orf40	chromosome 2 open reading frame 40	4.7799	2.75639	6.80341	2.30603	1.20541	0.537027	0.910176	0	0	0.398398	0.64763	0.394461	0
54980	C2orf42	chromosome 2 open reading frame 42	160.921	201.674	120.168	0.59475	-0.749644	0.156499	0.617163	3.2385	3.61561	2.6024	2.38107	1.9707	1.23919
60526	C2orf43	chromosome 2 open reading frame 43	932.255	872.737	991.772	1.13338	0.180628	0.551274	0.916669	8.33089	8.26151	8.27756	10.2016	11.082	6.83947
80304	C2orf44	chromosome 2 open reading frame 44	651.521	699.597	603.446	0.859773	-0.217972	0.506863	0.8996	6.95529	7.99963	6.28055	7.56939	5.63427	4.90334
79568	C2orf47	chromosome 2 open reading frame 47	371.49	264.286	478.695	1.80281	0.85025	0.0301554	0.267523	6.41891	8.15924	6.09968	9.72002	13.9842	13.0937
348738	C2orf48	chromosome 2 open reading frame 48	10.7498	12.6403	8.85927	0.709392	-0.495346	0.758916	0.972526	0.352785	0.34601	0.0955499	0.355027	0.202726	0
79074	C2orf49	chromosome 2 open reading frame 49	805.147	825.929	784.365	0.94585	-0.0803168	0.801518	0.980098	5.72904	8.02285	7.30944	6.0059	8.24408	5.60367
79919	C2orf54	chromosome 2 open reading frame 54	25.9789	17.5182	34.4396	1.97602	0.982601	0.331813	0.808851	0.413927	0.141024	0.185445	0.602913	0.358044	0.467598
388969	C2orf68	chromosome 2 open reading frame 68	883.883	893.085	874.681	0.976149	-0.0348271	0.908427	0.995727	8.23819	9.35088	7.17083	9.31751	8.02814	6.61715
205327	C2orf69	chromosome 2 open reading frame 69	259.761	251.46	268.062	1.06268	0.0877122	0.846328	0.988721	2.58529	2.98927	2.39566	2.51774	3.84758	2.07794
257407	C2orf72	chromosome 2 open reading frame 72	369.575	174.628	564.522	3.22259	1.68822	0.00425825	0.0825678	2.04526	0.563902	3.06121	7.87711	2.85499	7.42821
339804	C2orf74	chromosome 2 open reading frame 74	138.199	197.786	78.6117	0.396737	-1.33375	0.0149743	0.177954	7.74998	8.90068	7.28859	3.39015	3.87166	2.19852
130355	C2orf76	chromosome 2 open reading frame 76	165.898	197.129	134.667	0.680919	-0.554446	0.285664	0.767132	7.4484	8.17443	8.79985	4.90454	7.30584	4.40253
388963	C2orf81	chromosome 2 open reading frame 81	117.485	90.7015	144.269	1.59176	0.670621	0.27818	0.760632	2.32615	1.55498	0.955095	1.90855	3.45972	2.20268
56918	C2orf83	chromosome 2 open reading frame 83	9.48861	9.8553	9.12192	0.911834	-0.133156	0.972697	1	0.116914	0.147158	0.28612	0	0.240183	0.261395
84281	C2orf88	chromosome 2 open reading frame 88	69.0624	93.3058	44.8191	0.478964	-1.06201	0.164157	0.626897	0.500971	0.493073	1.34665	0.379443	0.500003	0.259384
400950	C2orf91	chromosome 2 open reading frame 91	12.8921	20.3882	5.39608	0.270135	-1.88825	0.257963	0.740093	0.147541	0.200446	0.293044	0.1724	0	0
718	C3	complement component 3	3322.95	3206.79	3439.1	1.07141	0.0995173	0.86472	0.991122	53.0123	4.98413	16.0266	14.3816	31.2406	31.8829
719	C3AR1	complement component 3a receptor 1	38.2454	69.6166	6.87425	0.0992923	-3.33217	0.00163728	0.0421988	0.561635	2.91746	0.770237	0.120891	0.138061	0.148824
57415	C3orf14	chromosome 3 open reading frame 14	58.4143	53.3604	63.4683	1.18509	0.245	0.779462	0.975314	0.586537	0.855134	0.215903	0.307097	0.921879	0.689948
25871	C3orf17	chromosome 3 open reading frame 17	986.325	969.721	1002.93	1.03145	0.0446754	0.887055	0.992815	7.58176	8.18864	7.39452	8.24941	10.2953	5.33016
51161	C3orf18	chromosome 3 open reading frame 18	137.763	161.099	114.427	0.70684	-0.500545	0.360455	0.829111	1.56462	2.67453	2.0929	1.69828	1.42572	1.32052
285315	C3orf33	chromosome 3 open reading frame 33	161.169	129.581	192.756	1.48399	0.569481	0.286143	0.767499	3.28124	2.62975	1.95515	3.30366	3.37783	4.71378
339883	C3orf35	chromosome 3 open reading frame 35	4.89114	8.5106	1.27167	0.158117	-2.66093	0.217358	0.698714	0	0.0586439	0.128894	0	0.0294509	0
80111	C3orf36	chromosome 3 open reading frame 36	2.85099	1.3782	4.32378	2.76495	1.46725	0.558198	0.917736	0	0	0.0934455	0	0	0.28362
285237	C3orf38	chromosome 3 open reading frame 38	1256.01	1174.84	1337.17	1.13338	0.18063	0.532384	0.908122	14.4962	21.1363	17.0877	18.2295	23.6336	17.5206
79669	C3orf52	chromosome 3 open reading frame 52	342.487	314.569	370.405	1.17312	0.230354	0.585283	0.925886	3.50555	4.12278	2.04983	3.11148	4.14233	3.88825
205428	C3orf58	chromosome 3 open reading frame 58	1348.84	1477.77	1219.92	0.821896	-0.282973	0.357944	0.828151	8.49986	14.3572	14.9454	9.76947	10.838	10.2859
375341	C3orf62	chromosome 3 open reading frame 62	107.772	132.471	83.0723	0.625504	-0.676908	0.268767	0.750772	1.25738	1.77207	1.33066	1.06274	1.14924	0.516659
200844	C3orf67	chromosome 3 open reading frame 67	38.1027	64.3831	11.8223	0.18558	-2.42989	0.0367359	0.299709	1.14778	0.773944	1.04826	0.224999	0.332532	0
285382	C3orf70	chromosome 3 open reading frame 70	344.637	418.799	270.476	0.642068	-0.639203	0.164081	0.626862	1.45754	4.07439	2.84217	2.23142	1.4506	1.65172
401097	C3orf80	chromosome 3 open reading frame 80	49.611	86.6688	12.5533	0.146111	-2.77487	0.00614457	0.104386	1.01745	1.97416	0.997	0.314319	0.254265	0.0141074
720	C4A	complement component 4A (Rodgers blood group)	715.242	1327.36	103.123	0.0773146	-3.69312	5.40928e-20	2.03998e-16	1.42106	2.00347	1.28194	0.0748134	0.160488	0.124148
721	C4B	complement component 4B (Chido blood group)	1443.17	2679.52	206.824	0.0768244	-3.70229	4.11737e-26	3.87032e-22	1.95452	2.78014	1.76207	0.114058	0.215517	0.163813
100293534	C4B_2	complement component 4B (Chido blood group), copy 2	1443.17	2679.52	206.824	0.0768244	-3.70229	4.11977e-26	3.87032e-22	1.95452	2.78014	1.76207	0.114058	0.215517	0.163813
722	C4BPA	complement component 4 binding protein, alpha	39.9058	63.4069	16.4047	0.257475	-1.9575	0.150861	0.609179	0.190369	2.6211	0.567165	0	0.653244	0.210786
725	C4BPB	complement component 4 binding protein, beta	7.53047	1.81315	13.2478	6.82303	2.77041	0.214218	0.694348	0	0.139018	0	0.171169	0	0.760563
55286	C4orf19	chromosome 4 open reading frame 19	403.775	225.938	581.612	2.57929	1.36698	0.0187897	0.204069	4.50183	0.636023	1.89551	3.8622	8.4963	5.55021
152816	C4orf26	chromosome 4 open reading frame 26	45.9858	63.409	28.5626	0.450825	-1.14936	0.150375	0.608136	0.894706	0.597551	0.475998	0.229922	0.302975	0.333396
54969	C4orf27	chromosome 4 open reading frame 27	559.999	567.79	552.208	0.969021	-0.0454008	0.901464	0.99475	16.1529	22.5143	16.5253	16.7983	23.9406	12.6214
80167	C4orf29	chromosome 4 open reading frame 29	67.4411	53.1404	81.7418	1.52933	0.612895	0.376053	0.837845	0.864652	0.822513	1.16338	1.49749	1.62203	1.24721
401152	C4orf3	chromosome 4 open reading frame 3	4625.55	4482.53	4768.57	1.06069	0.0850025	0.758331	0.972526	43.328	46.4902	63.116	44.8996	61.4156	54.9974
132720	C4orf32	chromosome 4 open reading frame 32	66.0142	35.1254	96.9029	2.71955	1.44337	0.0689861	0.415709	0.246147	0.627692	0.638105	0.582123	1.85296	1.68102
132321	C4orf33	chromosome 4 open reading frame 33	201.787	173.146	230.429	1.3265	0.407625	0.401923	0.848278	3.70266	3.61103	3.20522	3.4041	6.08924	4.3403
132989	C4orf36	chromosome 4 open reading frame 36	37.9997	54.0118	21.9876	0.405593	-1.30189	0.164812	0.627613	1.20925	3.86556	1.9729	1.37581	0.467119	0.961289
201725	C4orf46	chromosome 4 open reading frame 46	921.154	925.598	916.709	0.987309	-0.0184266	0.953049	1	5.206	6.09823	4.60889	5.77281	6.0938	3.77013
441054	C4orf47	chromosome 4 open reading frame 47	13.167	12.7525	13.5814	1.07419	0.103255	0.980616	1	0.939422	0.180181	0.426485	0.415973	1.26681	0
401115	C4orf48	chromosome 4 open reading frame 48	38.7891	48.134	29.4441	0.611247	-0.710172	0.483787	0.89262	3.49194	6.20045	0.650218	3.62395	1.10364	1.43133
727	C5	complement component 5	316.648	400.649	232.647	0.579081	-0.788163	0.056796	0.375225	2.75749	3.21186	2.68936	2.00824	1.76421	1.21806
728	C5AR1	complement component 5a receptor 1	14.5532	12.3216	16.7849	1.34775	0.430555	0.726225	0.968104	0.130286	0.374832	0.121993	0.158648	0.345891	0.326247
56951	C5orf15	chromosome 5 open reading frame 15	2274.55	1903.21	2645.89	1.38622	0.471156	0.0708368	0.421052	36.6373	31.1792	30.663	39.6691	52.9441	42.6189
55322	C5orf22	chromosome 5 open reading frame 22	581.697	530.353	633.041	1.19049	0.251558	0.497736	0.896278	5.70818	6.43778	5.20396	6.62736	9.93855	4.1081
134553	C5orf24	chromosome 5 open reading frame 24	1931.45	2008.84	1854.05	0.920194	-0.11999	0.718852	0.966043	9.03871	11.6335	9.17661	7.06689	14.662	5.7824
202299	C5orf27	chromosome 5 open reading frame 27	60.7106	59.4988	61.9225	1.0401	0.0567154	0.948031	1	1.52818	1.09914	1.04337	1.67406	0.885479	1.19584
64417	C5orf28	chromosome 5 open reading frame 28	280.447	260.243	300.651	1.15232	0.20454	0.635207	0.944411	4.02099	3.65485	3.45098	3.74194	5.48842	3.51701
90355	C5orf30	chromosome 5 open reading frame 30	454.594	334.121	575.066	1.71845	0.781109	0.0398679	0.313291	5.55281	4.46029	3.14825	6.85357	8.91587	6.54879
375444	C5orf34	chromosome 5 open reading frame 34	96.4007	74.8232	117.978	1.56491	0.646082	0.319322	0.800071	0.650215	1.64549	1.18896	2.23932	1.97892	1.24914
153571	C5orf38	chromosome 5 open reading frame 38	12.691	22.5061	2.87595	0.132468	-2.91629	0.137209	0.581422	0.847612	0.406429	0	0	0.142876	0.0168452
65250	C5orf42	chromosome 5 open reading frame 42	546.16	564.668	527.651	0.932475	-0.100864	0.798483	0.979629	1.87918	2.02152	2.04008	2.44201	2.2001	0.92229
51149	C5orf45	chromosome 5 open reading frame 45	134.547	149.514	119.579	0.796082	-0.329011	0.560425	0.918958	4.31722	4.52988	5.7718	4.41366	2.56843	4.51203
134121	C5orf49	chromosome 5 open reading frame 49	34.1909	23.1372	45.2447	1.95223	0.965123	0.355387	0.825926	0.434799	0.607062	0.119742	0.311442	1.37421	0.548962
285636	C5orf51	chromosome 5 open reading frame 51	1639.96	1541.85	1738.07	1.12203	0.166105	0.558976	0.91806	9.04133	14.6947	11.1267	14.1402	12.3384	12.2645
116349	C5orf55	chromosome 5 open reading frame 55	102.335	91.8251	112.845	1.22302	0.290453	0.632133	0.942906	2.30188	2.98012	2.88034	3.72031	3.5503	2.68992
441108	C5orf56	chromosome 5 open reading frame 56	13.9707	6.77495	21.1664	3.08486	1.6252	0.364728	0.831091	0.530433	0	0.451518	0.96466	0	1.98786
401207	C5orf63	chromosome 5 open reading frame 63	11.3101	15.0753	7.54502	0.504299	-0.987649	0.579592	0.925079	0.163978	0	0.11495	0.04805	0	0.0862636
285668	C5orf64	chromosome 5 open reading frame 64	29.5365	32.9407	26.1322	0.797382	-0.326658	0.727883	0.968256	0.465536	0.209273	0.253864	0.346247	0.239094	0.147453
100996485	C5orf66	chromosome 5 open reading frame 66	386.817	363.385	410.25	1.12684	0.172282	0.659323	0.950293	6.65721	6.04731	4.68035	7.465	7.27844	4.70412
729	C6	complement component 6	50.5262	46.9206	54.1318	1.1443	0.194463	0.81453	0.984003	0.369043	0.652526	0.379585	0.306396	0.437392	0.815936
221491	C6orf1	chromosome 6 open reading frame 1	75.1519	89.1154	61.1885	0.685964	-0.543796	0.425085	0.85957	2.75155	2.74023	1.83772	2.20245	1.39143	1.36288
64771	C6orf106	chromosome 6 open reading frame 106	2716.81	2593.93	2839.68	1.09103	0.125691	0.618777	0.939766	22.491	23.2793	23.26	25.8655	24.7336	24.0187
168090	C6orf118	chromosome 6 open reading frame 118	28.0829	9.79217	46.3736	4.78412	2.25825	0.221097	0.70267	0.563892	0	0.0705881	0.36719	2.68379	0
387263	C6orf120	chromosome 6 open reading frame 120	2453.09	2382.33	2523.84	1.05533	0.0777007	0.773352	0.97396	19.9802	24.6038	23.1381	19.1943	27.8913	23.7634
26238	C6orf123	chromosome 6 open reading frame 123	76.4986	84.397	68.6002	0.811112	-0.302028	0.683997	0.956517	2.73575	1.22316	2.06125	1.39145	0.958122	2.40254
647024	C6orf132	chromosome 6 open reading frame 132	299.276	227.86	370.692	1.62322	0.698858	0.158823	0.621352	1.61954	0.683295	1.65586	2.58907	1.28681	2.47062
221545	C6orf136	chromosome 6 open reading frame 136	181.163	140.456	221.87	1.58015	0.66006	0.205432	0.685709	0.50872	0.301655	0.249574	0.651275	0.481123	0.511682
135398	C6orf141	chromosome 6 open reading frame 141	26.5107	11.1096	41.9118	3.65515	1.86993	0.165497	0.628156	0	0.28456	0.474546	1.19445	0.113675	1.50107
206412	C6orf163	chromosome 6 open reading frame 163	15.5622	5.72071	25.4037	4.39178	2.1348	0.0774186	0.440625	0.187116	0.23552	0.0995486	0.724975	0.354834	1.1435
63914	C6orf164	chromosome 6 open reading frame 164	10.7341	3.00165	18.4666	6.26679	2.64773	0.106834	0.518683	0.195763	0	0.0333277	0.173366	0.173241	0.980416
154313	C6orf165	chromosome 6 open reading frame 165	49.8546	54.4328	45.2765	0.834664	-0.260733	0.869659	0.991122	2.23069	0.673462	0.0468845	0	2.31526	0.147774
404220	C6orf201	chromosome 6 open reading frame 201	307.123	269.395	344.85	1.27305	0.348293	0.403128	0.849142	1.97101	3.14801	2.43647	3.12844	3.15138	3.24027
51250	C6orf203	chromosome 6 open reading frame 203	569.742	564.311	575.173	1.01584	0.0226791	0.950746	1	11.5945	14.0842	9.59535	14.9385	11.1767	9.38982
79624	C6orf211	chromosome 6 open reading frame 211	1855.96	1617.21	2094.72	1.29152	0.369066	0.168786	0.634059	25.9888	25.7379	21.6934	30.8576	38.3808	25.0096
389384	C6orf222	chromosome 6 open reading frame 222	23.6795	9.33513	38.0238	3.9435	1.97948	0.127474	0.559885	0.0489958	0	0.236337	0.424864	0.423267	0.340805
221416	C6orf223	chromosome 6 open reading frame 223	19.1942	18.7416	19.6467	1.0566	0.0794239	0.963756	1	0.357866	0.0584987	0.173082	0.252098	0.195363	0.164872
441150	C6orf226	chromosome 6 open reading frame 226	27.7424	34.736	20.7488	0.598611	-0.740309	0.438697	0.868381	2.76267	3.41772	1.31693	2.01845	1.25734	1.12005
80739	C6orf25	chromosome 6 open reading frame 25	36.0763	40.9765	31.176	0.765917	-0.384739	0.721491	0.966342	0.085929	0.0266882	0.0423908	0.0832322	0.0283927	0.00698615
57827	C6orf47	chromosome 6 open reading frame 47	506.029	475.73	536.327	1.12295	0.167292	0.635255	0.944411	1.05263	1.32683	0.872052	1.29581	1.17498	1.13344
50854	C6orf48	chromosome 6 open reading frame 48	2032.9	2407.07	1658.73	0.686662	-0.542328	0.0396742	0.312422	14.882	15.1261	15.0334	11.1525	8.84399	10.5585
347744	C6orf52	chromosome 6 open reading frame 52	43.1537	38.3543	47.9532	1.23665	0.306439	0.717729	0.965656	0.900111	2.34061	1.88602	1.83953	1.79444	2.642
135154	C6orf57	chromosome 6 open reading frame 57	211.666	166.205	257.128	1.5415	0.624334	0.245855	0.729414	10.9219	9.02552	17.0609	12.412	31.1406	14.0626
81688	C6orf62	chromosome 6 open reading frame 62	2437.23	2184.76	2689.7	1.22699	0.295129	0.278186	0.760632	29.5375	34.8934	39.4686	36.604	51.0683	39.2671
221477	C6orf89	chromosome 6 open reading frame 89	2221.59	2442.34	2000.84	0.816549	-0.292389	0.256017	0.737803	11.8964	13.7069	13.3217	11.3563	11.3266	8.93233
730	C7	complement component 7	20180.3	37555.5	2805.07	0.0745647	-3.74536	2.9629e-10	1.63735e-07	247.435	426.9	425.838	9.38098	62.3202	11.6184
129790	C7orf13	chromosome 7 open reading frame 13	97.5719	97.2079	97.9359	1.00519	0.00746726	1	1	1.91874	1.78256	1.32704	1.63727	1.65083	1.68418
79020	C7orf25	chromosome 7 open reading frame 25	193.935	229.284	158.587	0.689419	-0.536547	0.289601	0.770069	2.39146	3.47805	1.96831	1.8687	2.30084	1.20565
79034	C7orf26	chromosome 7 open reading frame 26	629.008	708.52	549.495	0.773647	-0.370253	0.272008	0.754689	12.3064	11.6132	7.92554	9.75635	8.12991	6.48211
136895	C7orf31	chromosome 7 open reading frame 31	131.072	127.489	134.654	1.05478	0.0769483	0.91856	0.996131	1.74092	1.24	1.19416	0.364855	3.01289	1.02788
55262	C7orf43	chromosome 7 open reading frame 43	146.774	125.086	168.463	1.33984	0.422056	0.444734	0.870934	1.67869	2.0232	1.78617	2.81255	1.54865	2.8673
78996	C7orf49	chromosome 7 open reading frame 49	927.655	935.345	919.965	0.980534	-0.0283608	0.927426	0.997499	8.62468	8.09236	4.81883	7.03944	7.27647	6.47527
84310	C7orf50	chromosome 7 open reading frame 50	507.767	571.669	443.864	0.773395	-0.370723	0.392016	0.846231	17.8354	19.7622	11.1533	18.1913	6.20483	12.5409
154791	C7orf55	chromosome 7 open reading frame 55	86.9665	73.0216	100.911	1.37315	0.457489	0.498343	0.896278	1.57758	1.86411	1.85445	1.14345	2.99161	3.04566
100996928	C7orf55-LUC7L2	C7orf55-LUC7L2 readthrough	3346.29	3099.04	3593.53	1.15599	0.209123	0.405584	0.85042	46.0552	45.008	42.0765	56.87	51.6968	44.1271
154743	C7orf60	chromosome 7 open reading frame 60	1617.83	1568.65	1667	1.05862	0.0821791	0.792619	0.977915	10.832	18.6871	17.3148	14.6547	22.155	12.7872
[truncated: 16,790 more rows]
