# Supplementary material for: Intestinal organoids model human responses to infection by commensal and Shiga toxin producing Escherichia coli
Source: PLoS One. 2017 Jun 14;12(6):e0178966. doi: 10.1371/journal.pone.0178966 (PMC5470682; doi:10.1371/journal.pone.0178966)
Supplement: S3 Table — (XLSX) [file pone.0178966.s004.xlsx]

## Sheet: Group3_vs_Group1.all.gene.resul
geneid	symbol	name	baseMean	baseMean-PBS	baseMean-O157	foldChange	log2FoldChange	pval	p adjusted for FDR	PBS-1	PBS-2	PBS-3	O157-1	O157-2	O157-3
1	A1BG	alpha-1-B glycoprotein	112.467	142.806	82.1277	0.569411	-0.812459	0.193654	0.540408	3.45412	2.75766	3.36657	2.51693	1.98058	0.779121
503538	A1BG-AS1	A1BG antisense RNA 1	165.39	200.18	130.601	0.646922	-0.628337	0.226519	0.580955	3.92346	4.14023	3.12035	3.30275	1.35339	2.3003
29974	A1CF	APOBEC1 complementation factor	429.012	249.412	608.613	2.3935	1.25912	0.0775256	0.330803	0.571618	0.131021	2.26445	2.7391	1.28636	3.11367
2	A2M	alpha-2-macroglobulin	24715.5	34407.6	15023.4	0.433422	-1.20615	4.19294e-06	0.000267963	256.676	398.93	225.916	99.8303	151.028	118.889
144571	A2M-AS1	A2M antisense RNA 1 (head to head)	493.678	760.095	227.262	0.297461	-1.74923	0.000128549	0.00423336	12.9698	18.7172	9.79373	1.55232	4.49918	5.92312
144568	A2ML1	alpha-2-macroglobulin-like 1	9.09657	6.3833	11.8098	1.82901	0.871067	0.50531	0.813353	0.056871	0.0409044	0.043569	0.0652606	0.0931704	0.0938632
53947	A4GALT	alpha 1,4-galactosyltransferase	77.092	82.8835	71.3004	0.86672	-0.206362	0.827323	0.961203	3.87809	0.713058	0.186154	0.702662	1.45147	1.76459
8086	AAAS	achalasia, adrenocortical insufficiency, alacrimia	615.647	667.927	563.368	0.837702	-0.255491	0.398516	0.744379	17.068	13.9719	12.2109	12.0983	12.1774	10.7236
65985	AACS	acetoacetyl-CoA synthetase	888.292	689.778	1086.81	1.56182	0.643225	0.0311555	0.195583	9.80846	5.76004	9.00589	12.7414	11.4349	13.1771
13	AADAC	arylacetamide deacetylase	325.885	50.8553	600.915	11.5001	3.52357	3.19883e-10	8.46518e-08	0.607719	1.33862	1.77824	15.2114	21.2286	6.24795
201651	AADACP1	arylacetamide deacetylase pseudogene 1	7.96082	1.8075	14.1141	7.37244	2.88214	0.19279	0.539362	0	0.170186	0	0	0.357825	0.911228
51166	AADAT	aminoadipate aminotransferase	391.864	463.816	319.913	0.682822	-0.550418	0.154646	0.482425	4.7408	9.02507	5.89589	4.77886	4.94671	3.27815
195827	AAED1	AhpC/TSA antioxidant enzyme domain containing 1	51.5665	36.9681	66.1648	1.76917	0.823071	0.277033	0.633403	1.24489	0.96702	1.3564	1.59997	2.69839	1.89027
79719	AAGAB	alpha- and gamma-adaptin binding protein	2020.11	1636.99	2403.24	1.45542	0.541432	0.0172559	0.136634	17.9732	19.5744	16.7118	26.103	23.4865	26.9485
22848	AAK1	AP2 associated kinase 1	1542.36	1976.99	1107.73	0.55486	-0.849804	0.000624485	0.0140368	3.16115	3.85613	3.9911	1.82197	1.96655	2.16679
28971	AAMDC	adipogenesis associated, Mth938 domain containing	148.333	157.682	138.984	0.875339	-0.192086	0.716252	0.922579	12.9504	12.4484	11.7448	6.4582	11.3631	13.8498
14	AAMP	angio-associated, migratory cell protein	2341.09	1744.34	2937.85	1.67068	0.740438	0.00128836	0.0232636	39.2755	30.9855	33.8372	53.8897	54.7931	60.1635
25980	AAR2	AAR2 splicing factor homolog (S. cerevisiae)	1007.66	1089.3	926.024	0.844335	-0.244113	0.358182	0.710922	16.4905	16.6758	12.3075	11.0201	13.6791	12.4376
441376	AARD	alanine and arginine rich domain containing protein	41.9695	41.6522	42.2867	1.01061	0.0152295	1	1	1.22956	0.712401	0.828584	0.862244	0.602586	1.24015
16	AARS	alanyl-tRNA synthetase	2783.07	3314	2252.14	0.674227	-0.568695	0.0176345	0.13846	46.9356	36.5398	34.3395	29.1277	22.4136	25.1995
57505	AARS2	alanyl-tRNA synthetase 2, mitochondrial	773.69	866.869	680.511	0.777955	-0.362241	0.227496	0.581808	6.88831	7.17472	7.42167	4.66218	4.52524	7.09502
80755	AARSD1	alanyl-tRNA synthetase domain containing 1	610.744	678.223	543.265	0.794443	-0.331985	0.287004	0.642909	18.5593	22.0335	18.4629	12.5217	18.9082	14.1716
132949	AASDH	aminoadipate-semialdehyde dehydrogenase	394.008	453.93	334.086	0.729977	-0.454077	0.205882	0.555474	3.91789	3.70438	3.82643	2.20327	2.3706	3.56147
60496	AASDHPPT	aminoadipate-semialdehyde dehydrogenase-phosphopantetheinyl transferase	1987.14	2223.6	1750.67	0.780619	-0.357309	0.123771	0.429461	28.5064	35.2863	28.5395	21.0534	23.1478	25.7706
10157	AASS	aminoadipate-semialdehyde synthase	392.283	463.368	321.198	0.687731	-0.540084	0.119272	0.421082	2.99233	3.60946	2.78152	1.79438	2.17354	2.29216
26574	AATF	apoptosis antagonizing transcription factor	1054.99	1007.92	1102.07	1.08554	0.118416	0.650779	0.891853	19.7444	20.4923	15.7762	17.3934	20.3223	21.1606
9625	AATK	apoptosis-associated tyrosine kinase	181.356	109.468	253.243	2.26584	1.18005	0.0714766	0.315878	0.580625	0.229278	1.5651	2.42996	1.53516	1.403
103021294	ABALON	apoptotic BCL2L1-antisense long non-coding RNA	1391.87	940.939	1842.81	1.94222	0.95771	0.000432558	0.0107221	23.9127	14.1559	20.4915	39.3213	36.6994	34.441
18	ABAT	4-aminobutyrate aminotransferase	344.809	317.232	372.387	1.16164	0.216169	0.569003	0.847415	1.58414	2.7745	1.99643	2.40804	2.65101	2.11089
19	ABCA1	ATP-binding cassette, sub-family A (ABC1), member 1	1430.2	1557.83	1302.57	0.827663	-0.272885	0.330683	0.68739	6.19175	4.29048	7.0332	5.08226	3.83193	5.23104
10349	ABCA10	ATP-binding cassette, sub-family A (ABC1), member 10	11.6939	18.7483	4.63945	0.251275	-1.99266	0.263148	0.620908	0.134891	0.180181	0.0410082	0	0.084996	0
79963	ABCA11P	ATP-binding cassette, sub-family A (ABC1), member 11, pseudogene	294.736	285.946	303.525	1.05372	0.0754881	0.848102	0.967242	6.30921	6.29749	5.32946	5.28221	7.48445	5.56073
26154	ABCA12	ATP-binding cassette, sub-family A (ABC1), member 12	52.7434	65.7809	39.7059	0.606264	-0.721981	0.432109	0.768181	0.54245	0.241526	0.0549699	0.196375	0.0935885	0.188295
154664	ABCA13	ATP-binding cassette, sub-family A (ABC1), member 13	107.964	153.11	62.8167	0.40972	-1.28729	0.0629233	0.296622	0.468574	0.497872	0.105759	0.160902	0.0894702	0.165999
650655	ABCA17P	ATP-binding cassette, sub-family A (ABC1), member 17, pseudogene	6.54364	7.78505	5.30223	0.672249	-0.572933	0.782549	0.946999	0.0436961	0.0628568	0.111586	0	0.146844	0
20	ABCA2	ATP-binding cassette, sub-family A (ABC1), member 2	1174.5	1181.58	1167.42	0.97986	-0.0293526	0.90905	0.984957	6.31158	5.03292	5.42537	5.56388	4.81374	5.55574
21	ABCA3	ATP-binding cassette, sub-family A (ABC1), member 3	141.389	181.768	101.011	0.555381	-0.848449	0.316905	0.674466	1.69469	1.13941	0.458642	0.142682	0.13348	1.48465
24	ABCA4	ATP-binding cassette, sub-family A (ABC1), member 4	30.2306	38.5559	21.9054	0.571355	-0.80754	0.427383	0.764671	0.34976	0.215627	0.0673424	0.0764489	0.188902	0.0778849
23461	ABCA5	ATP-binding cassette, sub-family A (ABC1), member 5	116.335	149.245	83.4243	0.552137	-0.856903	0.164963	0.49863	0.616614	0.466598	0.770913	0.530683	0.198313	0.265025
23460	ABCA6	ATP-binding cassette, sub-family A (ABC1), member 6	24.6128	49.2256	0	0.00240758	-8.6982	7.71117e-06	0.000440065	0.115181	0.563338	0.421593	0	0	0
10347	ABCA7	ATP-binding cassette, sub-family A (ABC1), member 7	186.523	151.249	221.797	1.46361	0.54953	0.324187	0.681489	1.47623	0.637068	0.536914	1.46814	0.704686	1.53079
10351	ABCA8	ATP-binding cassette, sub-family A (ABC1), member 8	39.2523	50.052	28.4526	0.565596	-0.822156	0.524536	0.82542	0.329459	0.251324	0.386672	0	0.446642	0.0933726
10350	ABCA9	ATP-binding cassette, sub-family A (ABC1), member 9	282.152	512.192	52.1134	0.100819	-3.31016	1.71179e-07	1.98536e-05	1.05523	6.02302	2.6123	0.288837	0.475804	0.181084
5243	ABCB1	ATP-binding cassette, sub-family B (MDR/TAP), member 1	44.6477	41.6528	47.6425	1.13011	0.17646	0.892809	0.98066	0.530321	0.0465162	0.462433	0.80151	0.326008	0.00711603
23456	ABCB10	ATP-binding cassette, sub-family B (MDR/TAP), member 10	396.001	326.831	465.171	1.41197	0.497712	0.16826	0.5036	3.49519	3.75381	2.83384	5.02712	3.39819	5.32493
8647	ABCB11	ATP-binding cassette, sub-family B (MDR/TAP), member 11	3.44664	2.05041	4.84286	2.1142	1.08011	0.580482	0.854368	0	0	0.0489342	0.0586375	0	0.0562249
5244	ABCB4	ATP-binding cassette, sub-family B (MDR/TAP), member 4	35.7702	40.771	30.7693	0.750632	-0.413823	0.643081	0.887962	0.465314	0.303301	0.38371	0.175205	0.403147	0.263994
340273	ABCB5	ATP-binding cassette, sub-family B (MDR/TAP), member 5	36.7323	29.3305	44.1341	1.5128	0.597218	0.522284	0.824499	0.272251	0.1063	0.0695241	0.214227	0.205857	0.22253
10058	ABCB6	ATP-binding cassette, sub-family B (MDR/TAP), member 6 (Langereis blood group)	471.573	463.778	479.368	1.02531	0.0360573	0.925325	0.98869	7.86247	4.07049	6.27121	6.90012	4.72495	6.47166
22	ABCB7	ATP-binding cassette, sub-family B (MDR/TAP), member 7	857.516	855.968	859.063	0.993333	-0.00965109	0.976608	1	13.7402	9.66374	15.3921	13.7257	10.9439	12.9163
11194	ABCB8	ATP-binding cassette, sub-family B (MDR/TAP), member 8	289.214	264.717	313.711	1.17477	0.232373	0.568384	0.847302	1.78863	2.9035	1.7287	2.42308	2.14449	2.72656
23457	ABCB9	ATP-binding cassette, sub-family B (MDR/TAP), member 9	184.425	264.672	104.178	0.391134	-1.35427	0.0181864	0.1412	2.30953	3.70387	2.05892	0.743141	0.49164	1.82004
4363	ABCC1	ATP-binding cassette, sub-family C (CFTR/MRP), member 1	1748.92	1879.83	1618.02	0.855385	-0.225354	0.377391	0.727187	12.6405	13.3434	8.18467	8.12721	10.8521	9.22968
89845	ABCC10	ATP-binding cassette, sub-family C (CFTR/MRP), member 10	302.973	306.345	299.6	0.969281	-0.0450131	0.919697	0.987567	1.27513	2.7062	1.395	1.52507	1.36363	2.15395
85320	ABCC11	ATP-binding cassette, sub-family C (CFTR/MRP), member 11	3.0032	1.36694	4.63945	2.96259	1.56686	0.53481	0.830705	0	0	0.0309997	0	0.107086	0
1244	ABCC2	ATP-binding cassette, sub-family C (CFTR/MRP), member 2	56.0308	30.3173	81.7444	2.6521	1.40713	0.0963371	0.374215	0.0896068	0.40281	0.17162	0.700499	0.705773	0.301947
8714	ABCC3	ATP-binding cassette, sub-family C (CFTR/MRP), member 3	566.475	269.916	863.035	3.16251	1.66107	0.00138442	0.0245394	2.53248	0.443492	2.74619	6.46918	4.9329	6.3605
10257	ABCC4	ATP-binding cassette, sub-family C (CFTR/MRP), member 4	876.269	901.637	850.901	0.940464	-0.088555	0.795035	0.950466	8.96741	4.34189	3.86223	3.98316	5.5584	6.02084
10057	ABCC5	ATP-binding cassette, sub-family C (CFTR/MRP), member 5	960.439	1214.37	706.504	0.577831	-0.79128	0.00692872	0.0744759	6.88624	8.15958	5.44252	2.87529	3.7402	4.85325
368	ABCC6	ATP-binding cassette, sub-family C (CFTR/MRP), member 6	196.083	139.415	252.751	1.78951	0.839566	0.0983905	0.379057	1.0269	0.517778	1.30217	1.87691	1.28744	1.83463
653190	ABCC6P1	ATP-binding cassette, sub-family C, member 6 pseudogene 1 (functional)	60.9058	40.5141	81.2974	1.97781	0.983904	0.36694	0.718462	0.850952	0.0161065	0.876847	2.03006	0.338647	0.997906
730013	ABCC6P2	ATP-binding cassette, sub-family C, member 6 pseudogene 2	119.524	68.3898	170.657	2.46381	1.30089	0.0271831	0.180316	3.71529	3.48009	4.26576	10.1131	5.22648	12.2163
6833	ABCC8	ATP-binding cassette, sub-family C (CFTR/MRP), member 8	2.26205	1.36694	3.15716	2.02123	1.01523	0.668321	0.90036	0	0	0.031425	0.0706057	0	0
10060	ABCC9	ATP-binding cassette, sub-family C (CFTR/MRP), member 9	2830.67	3185.03	2476.3	0.77066	-0.375834	0.0938694	0.369132	14.785	15.6426	14.2544	11.7588	11.3011	10.3271
215	ABCD1	ATP-binding cassette, sub-family D (ALD), member 1	174.978	179.961	169.995	0.936895	-0.0940411	0.842156	0.966739	1.98116	2.08354	1.77144	1.80537	1.52109	1.96922
225	ABCD2	ATP-binding cassette, sub-family D (ALD), member 2	1.70868	3.41735	0	0.0322206	-4.95587	0.136362	0.453128	0	0	0.0729141	0	0	0
5825	ABCD3	ATP-binding cassette, sub-family D (ALD), member 3	1666.63	1455.63	1877.63	1.27811	0.354011	0.128621	0.438914	14.6355	15.6685	15.1657	18.3707	17.2898	20.8232
5826	ABCD4	ATP-binding cassette, sub-family D (ALD), member 4	568.266	589.912	546.619	0.918217	-0.123093	0.696119	0.914002	7.439	7.33782	7.3849	6.69609	5.39351	7.67493
6059	ABCE1	ATP-binding cassette, sub-family E (OABP), member 1	2515.41	1985.63	3045.19	1.52038	0.604431	0.0198547	0.149459	18.5357	19.1701	16.8776	30.8279	30.8576	18.6086
23	ABCF1	ATP-binding cassette, sub-family F (GCN20), member 1	2538.12	2222.8	2853.45	1.27389	0.349241	0.137845	0.456061	3.69299	4.18512	3.03222	4.39078	5.07878	3.97208
10061	ABCF2	ATP-binding cassette, sub-family F (GCN20), member 2	1970.9	1702.28	2239.52	1.30693	0.386184	0.110016	0.402943	14.7925	15.2239	9.77721	16.1514	17.519	16.4868
55324	ABCF3	ATP-binding cassette, sub-family F (GCN20), member 3	1161.74	1057.78	1265.71	1.18783	0.248332	0.328593	0.685517	17.6454	17.3142	13.9603	17.9215	20.7724	17.5364
9619	ABCG1	ATP-binding cassette, sub-family G (WHITE), member 1	81.5408	50.7637	112.318	2.20332	1.13968	0.0944845	0.370665	0.72389	0.474377	0.397102	1.37523	0.658852	1.33635
9429	ABCG2	ATP-binding cassette, sub-family G (WHITE), member 2 (Junior blood group)	124.14	87.936	160.344	1.80631	0.853042	0.280648	0.63727	0.264669	1.35067	0.552503	0.585731	2.77155	0.457626
64137	ABCG4	ATP-binding cassette, sub-family G (WHITE), member 4	8.07523	14.6188	1.5317	0.111672	-3.16266	0.0502778	0.25984	0.0775093	0.267593	0.0989668	0	0.0195356	0.0255852
84696	ABHD1	abhydrolase domain containing 1	5.30583	7.75454	2.85712	0.382533	-1.38634	0.544375	0.835984	0.590593	0	0.0538637	0.193634	0.0265812	0
55347	ABHD10	abhydrolase domain containing 10	750.954	729.364	772.543	1.04866	0.0685494	0.812172	0.955073	9.2391	10.5854	10.9641	9.80378	9.73923	11.9239
83451	ABHD11	abhydrolase domain containing 11	261.506	256.39	266.622	1.03958	0.0559966	0.913475	0.986565	5.34824	2.29996	1.75098	2.21025	3.7588	3.4053
171022	ABHD11-AS1	ABHD11 antisense RNA 1 (tail to tail)	5.68543	3.15942	8.21144	2.55865	1.35538	0.503041	0.812276	0.515855	0	0.274443	1.10991	0	0.851396
26090	ABHD12	abhydrolase domain containing 12	853.245	600.86	1105.63	1.82552	0.868306	0.00326922	0.0448394	11.7648	7.55194	10.2083	15.7649	16.5319	20.1411
84945	ABHD13	abhydrolase domain containing 13	851.047	798.876	903.217	1.12092	0.164683	0.559473	0.844214	6.06316	6.36348	5.47451	7.13584	6.94494	5.34213
25864	ABHD14A	abhydrolase domain containing 14A	102.493	87.7533	117.232	1.32084	0.401458	0.507302	0.815163	2.64259	3.08861	3.63191	2.49543	5.68914	3.96774
100526760	ABHD14A-ACY1	ABHD14A-ACY1 readthrough (NMD candidate)	869.831	667.681	1071.98	1.58854	0.667703	0.0182457	0.14131	13.5375	12.3053	16.166	21.7744	19.9853	23.3789
84836	ABHD14B	abhydrolase domain containing 14B	339.948	357.281	322.615	0.897114	-0.156637	0.668096	0.900298	6.42823	4.63989	4.79274	4.21142	4.76864	4.80313
116236	ABHD15	abhydrolase domain containing 15	177.861	153.135	202.586	1.31269	0.392526	0.40372	0.748064	1.90908	1.79158	1.71792	1.82559	2.27983	2.81077
7920	ABHD16A	abhydrolase domain containing 16A	473.491	427.7	519.283	1.20289	0.266509	0.416333	0.756526	0.902686	1.03578	0.982163	0.987484	1.27037	1.16328
140701	ABHD16B	abhydrolase domain containing 16B	35.8302	33.1599	38.5004	1.14509	0.195458	0.841245	0.966669	0.377814	1.18579	0.657828	0.906512	1.16867	0.396815
81926	ABHD17A	abhydrolase domain containing 17A	744.019	726.566	761.472	1.03914	0.0553876	0.845554	0.966873	17.2051	16.6957	16.3399	15.8476	16.172	18.6962
51104	ABHD17B	abhydrolase domain containing 17B	585.214	607.827	562.601	0.917186	-0.124714	0.700143	0.915938	7.03573	7.46416	6.32587	7.77088	5.69674	4.98356
58489	ABHD17C	abhydrolase domain containing 17C	1369.03	663.215	2074.84	3.08961	1.62742	7.02835e-06	0.000408952	11.6572	5.83748	15.5444	43.9567	28.3224	27.6295
11057	ABHD2	abhydrolase domain containing 2	3484.31	2572.55	4396.07	1.69384	0.760297	0.000949067	0.0189099	12.0824	10.0161	11.294	19.7894	18.8542	16.2523
171586	ABHD3	abhydrolase domain containing 3	311.783	134.965	488.601	3.55137	1.82838	0.000116135	0.00393664	1.4775	1.60247	3.01446	10.5092	5.3938	5.39321
63874	ABHD4	abhydrolase domain containing 4	409.173	424.216	394.13	0.921964	-0.117218	0.748971	0.936413	8.48503	4.59899	6.94328	6.08198	6.00521	5.84511
51099	ABHD5	abhydrolase domain containing 5	374.746	280.537	468.955	1.66089	0.731952	0.0397027	0.226795	2.27909	2.36049	1.60536	3.43912	3.3245	3.23492
57406	ABHD6	abhydrolase domain containing 6	227.314	143.118	311.51	2.15415	1.10712	0.0148679	0.124767	2.72753	1.68676	2.65807	5.87952	3.93519	5.00654
79575	ABHD8	abhydrolase domain containing 8	206.37	232.651	180.088	0.769132	-0.378698	0.416648	0.756806	4.66984	4.9542	3.62727	2.57889	4.708	2.58518
10006	ABI1	abl-interactor 1	1302.85	1208.75	1396.94	1.14582	0.196375	0.442062	0.774654	12.9258	12.5513	10.891	15.7718	11.2585	13.2453
10152	ABI2	abl-interactor 2	3839.57	4678.85	3000.29	0.635408	-0.654245	0.00520534	0.0613842	21.618	27.6189	26.4299	13.8889	18.0433	14.8974
51225	ABI3	ABI family, member 3	78.4917	73.4698	83.5136	1.12814	0.173952	0.797284	0.950856	1.48517	1.243	1.13779	1.65778	1.73551	0.817068
25890	ABI3BP	ABI family, member 3 (NESH) binding protein	117.746	119.364	116.127	0.960599	-0.0579942	0.937859	0.991193	1.241	0.304068	1.58455	1.23628	0.936634	0.780272
25	ABL1	ABL proto-oncogene 1, non-receptor tyrosine kinase	4059.74	4413.1	3706.38	0.832121	-0.265134	0.241852	0.598109	24.9572	30.3809	29.6718	20.5547	23.198	25.1476
27	ABL2	ABL proto-oncogene 2, non-receptor tyrosine kinase	1104.92	1010.95	1198.89	1.17603	0.233926	0.409362	0.7514	2.14878	1.44781	1.74354	2.4346	1.95477	1.6888
3983	ABLIM1	actin binding LIM protein 1	2006.82	1685.53	2328.11	1.37196	0.456242	0.062752	0.296094	8.57362	9.08869	6.51011	8.6202	12.6794	10.8119
84448	ABLIM2	actin binding LIM protein family, member 2	18.9405	19.9231	17.9578	0.890362	-0.167536	0.946634	0.993649	0.0227569	0.237334	0.179184	0	0	0.388112
22885	ABLIM3	actin binding LIM protein family, member 3	139.904	100.491	179.316	1.75959	0.815238	0.333645	0.689946	0.862188	0.0738248	1.04408	1.73141	0.297505	1.38912
28	ABO	ABO blood group (transferase A, alpha 1-3-N-acetylgalactosaminyltransferase; transferase B, alpha 1-3-galactosyltransferase)	15.4187	16.6739	14.1635	0.843735	-0.245138	0.837356	0.965464	0.424951	0.41679	0.411056	0.288151	0.292107	0.446323
29	ABR	active BCR-related	3062.9	2576.69	3549.11	1.36661	0.450597	0.0441046	0.240826	16.6796	15.2465	14.0616	19.4137	21.6378	19.8754
58527	ABRACL	ABRA C-terminal like	923.344	617.95	1228.74	1.96866	0.977215	0.00108499	0.0206125	26.8544	33.3339	26.6997	71.9866	49.1713	44.1234
29777	ABT1	activator of basal transcription 1	1602.63	1377.14	1828.13	1.31557	0.39569	0.0920077	0.365246	22.5077	26.0569	23.6448	28.9212	33.0352	30.3709
80325	ABTB1	ankyrin repeat and BTB (POZ) domain containing 1	104.186	108.505	99.8667	0.916415	-0.125927	0.833609	0.963798	2.8768	1.58352	1.74914	1.78533	1.57223	2.13177
25841	ABTB2	ankyrin repeat and BTB (POZ) domain containing 2	253.695	205.304	302.086	1.4708	0.556603	0.269585	0.627041	2.56291	1.85232	0.614241	2.33424	2.36749	2.33402
30	ACAA1	acetyl-CoA acyltransferase 1	1251.45	696.797	1806.1	2.56699	1.36008	1.30706e-07	1.55432e-05	11.9257	10.2894	12.7609	26.9248	27.8574	32.7764
10449	ACAA2	acetyl-CoA acyltransferase 2	3396.29	2561.94	4230.64	1.63864	0.712496	0.0021571	0.0334956	59.4858	47.0954	50.609	76.4048	96.8462	76.853
31	ACACA	acetyl-CoA carboxylase alpha	2781.96	2836.98	2726.95	0.953431	-0.0688	0.763545	0.942987	9.49839	11.3348	8.80391	8.43611	10.0988	8.85869
32	ACACB	acetyl-CoA carboxylase beta	189.847	230.249	149.444	0.645513	-0.631483	0.190327	0.536462	1.29268	0.744754	0.917901	0.495719	0.552713	0.80188
80724	ACAD10	acyl-CoA dehydrogenase family, member 10	406.03	461.82	350.24	0.75378	-0.407784	0.25227	0.609163	5.65886	3.68555	4.01413	2.82073	3.07903	3.85682
84129	ACAD11	acyl-CoA dehydrogenase family, member 11	275.271	333.911	216.631	0.643702	-0.635534	0.145852	0.469489	3.53373	3.7631	3.83301	1.26966	2.64818	3.08601
27034	ACAD8	acyl-CoA dehydrogenase family, member 8	540.31	460.224	620.395	1.33565	0.417545	0.189818	0.535843	8.20352	8.93029	7.70258	12.5781	10.0238	9.49904
28976	ACAD9	acyl-CoA dehydrogenase family, member 9	778.537	809.285	747.789	0.917485	-0.124243	0.661627	0.897827	12.0112	10.3782	8.64294	9.79032	8.90614	8.79266
33	ACADL	acyl-CoA dehydrogenase, long chain	6.14231	7.07107	5.21355	0.757895	-0.399929	0.904742	0.983853	0.342971	0	0	0	0	0.242597
34	ACADM	acyl-CoA dehydrogenase, C-4 to C-12 straight chain	1150.46	1174.12	1126.8	0.951995	-0.0709741	0.777259	0.945789	16.7149	17.9167	14.8356	14.3918	15.4917	15.7625
35	ACADS	acyl-CoA dehydrogenase, C-2 to C-3 short chain	270.171	165.414	374.928	2.23839	1.16246	0.00947366	0.0918071	3.21513	2.22839	3.90616	7.66395	4.51218	8.29734
36	ACADSB	acyl-CoA dehydrogenase, short/branched chain	312.364	260.382	364.345	1.39031	0.475403	0.208231	0.559081	1.8687	1.99394	1.35908	2.19739	2.43907	2.37247
37	ACADVL	acyl-CoA dehydrogenase, very long chain	4045.72	2635.91	5455.54	2.053	1.03773	0.000189114	0.00565438	49.6939	25.5659	35.9648	87.6538	61.1618	72.1565
176	ACAN	aggrecan	10.5842	19.1409	2.02749	0.111235	-3.16832	0.0638465	0.297696	0.0276017	0.0942994	0.132161	0	0	0.026574
9744	ACAP1	ArfGAP with coiled-coil, ankyrin repeat and PH domains 1	11.8142	17.9166	5.71179	0.322994	-1.63042	0.246503	0.602752	0.364831	0.279898	0.207036	0.11164	0	0.14719
23527	ACAP2	ArfGAP with coiled-coil, ankyrin repeat and PH domains 2	1486.05	1512.27	1459.82	0.955601	-0.0655191	0.80132	0.952317	8.4566	7.28175	9.21897	8.9768	6.49184	7.72283
116983	ACAP3	ArfGAP with coiled-coil, ankyrin repeat and PH domains 3	566.448	499.207	633.688	1.25815	0.331305	0.317172	0.674466	4.60866	6.53617	4.64821	5.95891	5.19438	8.11528
38	ACAT1	acetyl-CoA acetyltransferase 1	695.404	674.8	716.008	1.05512	0.07741	0.80652	0.953357	15.007	14.2272	8.51621	13.1698	12.7161	12.4078
39	ACAT2	acetyl-CoA acetyltransferase 2	2736.92	2341.62	3132.21	1.32633	0.407436	0.151024	0.476985	33.1981	51.846	35.7122	49.7973	69.2388	36.1642
64746	ACBD3	acyl-CoA binding domain containing 3	1655.16	1587.97	1722.36	1.07502	0.104366	0.696351	0.91418	20.5842	13.4268	18.7307	21.0879	19.2344	14.7228
79777	ACBD4	acyl-CoA binding domain containing 4	42.4563	37.726	47.1866	1.23395	0.303282	0.747036	0.935111	0.479195	0.255304	0.558979	0.763731	0.167747	0.624902
91452	ACBD5	acyl-CoA binding domain containing 5	990.893	792.673	1189.11	1.48552	0.570967	0.0502038	0.259785	7.16745	4.85247	7.56668	9.59315	8.16462	10.6228
84320	ACBD6	acyl-CoA binding domain containing 6	1347.02	1294.56	1399.48	1.07055	0.0983534	0.705361	0.918855	26.8762	34.8332	33.224	31.2957	39.3878	28.2844
414149	ACBD7	acyl-CoA binding domain containing 7	180.371	224.664	136.077	0.601601	-0.73312	0.134074	0.448514	2.84183	2.48663	2.58082	0.997012	1.51693	2.1211
84680	ACCS	1-aminocyclopropane-1-carboxylate synthase homolog (Arabidopsis)(non-functional)	41.3204	57.7716	24.8692	0.427665	-1.22545	0.154709	0.482461	1.18472	0.833171	0.941231	0.619322	0.364955	0.231743
65057	ACD	adrenocortical dysplasia homolog (mouse)	204.782	193.378	216.185	1.10734	0.147101	0.744473	0.934373	3.51974	2.94052	3.69902	3.35545	3.07082	4.54308
1636	ACE	angiotensin I converting enzyme	27.1901	26.6091	27.771	1.02331	0.0332463	0.989842	1	0.0701282	0.193352	0.333296	0.214596	0	0.392242
59272	ACE2	angiotensin I converting enzyme 2	1346.31	658.344	2034.28	3.0283	1.59851	0.0282998	0.184888	1.9481	1.50125	18.1447	28.9814	9.88583	27.0426
340485	ACER2	alkaline ceramidase 2	198.142	132.161	264.123	1.97049	0.978554	0.0443259	0.241401	1.73246	1.24607	2.47607	3.82881	4.00267	2.72992
55331	ACER3	alkaline ceramidase 3	631.028	710.302	551.755	0.772466	-0.372457	0.234017	0.590273	4.48026	4.22833	2.59208	2.72455	2.67958	2.99716
43	ACHE	acetylcholinesterase (Yt blood group)	102.097	148.915	55.2784	0.36674	-1.44717	0.0237358	0.166968	1.01491	0.654461	1.67322	0.441758	0.301375	0.462089
22985	ACIN1	apoptotic chromatin condensation inducer 1	2327.1	2126.95	2527.25	1.17802	0.236366	0.332175	0.688754	13.2953	19.5159	14.0912	15.4319	18.523	19.6836
1238	ACKR2	atypical chemokine receptor 2	62.1612	60.1766	64.1457	1.06863	0.0957684	0.917534	0.986978	1.44256	0.503959	0.482407	0.390194	0.675234	1.42853
57007	ACKR3	atypical chemokine receptor 3	951.149	893.237	1009.06	1.11718	0.159865	0.611479	0.871705	11.2704	18.6778	20.3	13.883	22.2016	18.9849
51554	ACKR4	atypical chemokine receptor 4	2.2853	4.57061	0	0.0262858	-5.24957	0.0603484	0.290145	0.0755416	0.0271666	0.0107171	0	0	0
47	ACLY	ATP citrate lyase	6641.72	6278.04	7005.41	1.10722	0.14694	0.505011	0.813289	44.3244	50.9001	36.5624	44.4991	49.5945	47.1013
130013	ACMSD	aminocarboxymuconate semialdehyde decarboxylase	6.77983	6.85355	6.7061	0.992703	-0.0105655	1	1	0.359616	0.129327	0.114793	0	0.226596	0.346226
57001	ACN9	ACN9 homolog (S. cerevisiae)	224.978	237.727	212.23	0.886782	-0.173349	0.689301	0.910587	4.86338	5.01235	3.87478	3.23279	5.00775	3.57291
48	ACO1	aconitase 1, soluble	2190	2288.8	2091.2	0.905153	-0.143767	0.530893	0.828083	23.5574	26.8335	24.6283	23.9	21.3948	20.5805
50	ACO2	aconitase 2, mitochondrial	3360.73	3361.95	3359.51	0.99168	-0.0120537	0.958295	0.997308	58.8189	43.5219	43.4094	48.1	42.6853	49.0961
641371	ACOT1	acyl-CoA thioesterase 1	405.028	422.483	387.574	0.908671	-0.13817	0.722853	0.925951	8.14345	11.988	11.0943	5.67674	10.5982	11.4935
26027	ACOT11	acyl-CoA thioesterase 11	263.639	175.376	351.902	1.9872	0.990741	0.0144705	0.122567	1.99675	2.04426	2.09015	3.38536	3.8085	4.68107
55856	ACOT13	acyl-CoA thioesterase 13	550.227	511.275	589.18	1.1409	0.190168	0.567728	0.84696	4.85999	3.59542	5.3012	5.13078	4.26099	5.92042
10965	ACOT2	acyl-CoA thioesterase 2	650.807	656.508	645.107	0.973553	-0.0386687	0.910652	0.985559	8.56227	12.7723	10.9973	6.87485	10.2635	13.6021
122970	ACOT4	acyl-CoA thioesterase 4	12.7516	16.3812	9.12211	0.561898	-0.831621	0.537691	0.831816	0.635415	0.376371	0.190899	0.321684	0.0235517	0.287885
11332	ACOT7	acyl-CoA thioesterase 7	301.459	278.604	324.313	1.15888	0.212733	0.606634	0.868854	6.25574	3.96685	3.66232	4.5855	6.64472	4.2985
10005	ACOT8	acyl-CoA thioesterase 8	304.91	282.353	327.468	1.14955	0.201073	0.623089	0.877233	9.42866	9.96627	9.22315	9.92293	7.22118	14.8165
23597	ACOT9	acyl-CoA thioesterase 9	507.069	439.103	575.036	1.29749	0.375722	0.273904	0.630407	9.00692	12.1689	9.04997	14.0038	14.6891	9.2691
51	ACOX1	acyl-CoA oxidase 1, palmitoyl	2190.41	1703.72	2677.1	1.55585	0.637705	0.00662479	0.0723937	7.91856	7.44222	8.68401	13.1378	10.8817	12.3732
8309	ACOX2	acyl-CoA oxidase 2, branched chain	181.892	203.301	160.483	0.777478	-0.363127	0.502197	0.811745	2.03421	3.64825	4.68873	3.45597	1.56476	2.87775
8310	ACOX3	acyl-CoA oxidase 3, pristanoyl	542.575	580.546	504.605	0.860884	-0.216109	0.508632	0.815927	7.28007	8.06037	8.58183	5.80885	8.37202	5.90848
52	ACP1	acid phosphatase 1, soluble	4091.27	3427.47	4755.07	1.3761	0.460588	0.037311	0.2188	64.7071	64.2214	61.2462	72.9928	93.1889	88.189
53	ACP2	acid phosphatase 2, lysosomal	897.788	941.86	853.716	0.898943	-0.153699	0.616228	0.875045	14.5781	18.1623	13.8012	11.5355	10.2082	18.8579
54	ACP5	acid phosphatase 5, tartrate resistant	147.64	159.344	135.936	0.843128	-0.246177	0.672452	0.901919	3.03451	2.09348	4.38855	2.18523	1.65842	4.05436
51205	ACP6	acid phosphatase 6, lysophosphatidic	338.033	198.393	477.673	2.39193	1.25817	0.00199612	0.0315169	5.63438	2.96053	4.40842	7.93678	9.33273	12.9931
55	ACPP	acid phosphatase, prostate	251.882	344.287	159.476	0.460814	-1.11774	0.0124225	0.110358	4.12988	4.13657	2.05719	1.80789	1.47462	1.27067
49	ACR	acrosin	11.3952	14.8815	7.90901	0.529087	-0.918424	0.528202	0.826749	0.311678	0.480373	0.492715	0	0.448892	0.220462
84519	ACRBP	acrosin binding protein	6.90404	3.30812	10.5	2.98975	1.58002	0.271344	0.628836	0	0.139578	0.068829	0.167017	0.203798	0.266908
93953	ACRC	acidic repeat containing	4.36734	5.89324	2.84144	0.478474	-1.06349	0.669532	0.901135	0	0.138056	0.0816938	0.0991168	0	0
56	ACRV1	acrosomal vesicle protein 1	9.52146	4.21942	14.8235	3.30378	1.72412	0.251961	0.608997	0	0.120921	0.107331	0.337613	0.0353113	0.400799
23205	ACSBG1	acyl-CoA synthetase bubblegum family member 1	2.85015	5.7003	0	0.0199846	-5.64496	0.0376108	0.219531	0.0399083	0.014352	0.161362	0	0	0
81616	ACSBG2	acyl-CoA synthetase bubblegum family member 2	8.26691	11.1666	5.36717	0.484569	-1.04523	0.585024	0.857056	0.187534	0.159408	0.0290244	0.16629	0	0
80221	ACSF2	acyl-CoA synthetase family member 2	1053.08	990.364	1115.8	1.11699	0.159622	0.6081	0.869287	18.622	9.46632	16.7156	16.1741	13.6307	18.9364
197322	ACSF3	acyl-CoA synthetase family member 3	324.182	324.803	323.561	0.990856	-0.013253	0.972286	1	3.63487	2.57635	2.17149	2.84393	2.2737	2.87962
2180	ACSL1	acyl-CoA synthetase long-chain family member 1	262.035	241.615	282.455	1.17009	0.226625	0.67302	0.901919	3.69111	1.62805	0.793703	1.89644	3.03893	1.88209
2181	ACSL3	acyl-CoA synthetase long-chain family member 3	3103.49	3289.54	2917.45	0.879284	-0.185599	0.412177	0.753491	29.5557	31.4895	28.5043	25.7137	27.7719	22.8935
2182	ACSL4	acyl-CoA synthetase long-chain family member 4	2818.92	3382.75	2255.09	0.66469	-0.589247	0.227139	0.581808	49.3188	14.811	8.74107	14.8741	8.78822	22.5675
51703	ACSL5	acyl-CoA synthetase long-chain family member 5	840.739	372.93	1308.55	3.44973	1.78648	0.000873747	0.0178057	3.03044	1.08982	7.46832	18.3036	11.3646	10.0122
23305	ACSL6	acyl-CoA synthetase long-chain family member 6	63.3921	73.8958	52.8885	0.711364	-0.491341	0.524788	0.82559	0.479437	0.369466	0.382602	0.265258	0.102497	0.480427
6296	ACSM3	acyl-CoA synthetase medium-chain family member 3	936.975	888.397	985.552	1.10454	0.143451	0.763143	0.942965	28.1854	5.16056	11.2408	15.611	10.7272	21.1089
84532	ACSS1	acyl-CoA synthetase short-chain family member 1	214.796	276.388	153.204	0.550533	-0.861098	0.0490773	0.256168	2.64838	2.05688	1.98977	1.28411	1.01849	1.25864
55902	ACSS2	acyl-CoA synthetase short-chain family member 2	946.09	821.04	1071.14	1.29121	0.368728	0.209678	0.560563	8.90257	10.649	10.9037	13.7892	15.2758	9.19646
79611	ACSS3	acyl-CoA synthetase short-chain family member 3	677.88	1125.93	229.83	0.2024	-2.30472	1.53532e-10	4.50735e-08	10.2974	19.8468	13.9527	2.07711	2.9274	3.68454
58	ACTA1	actin, alpha 1, skeletal muscle	1925.19	1972.93	1877.45	0.944102	-0.0829859	0.718644	0.923678	52.782	56.3717	47.9571	41.9897	54.1252	47.8421
59	ACTA2	actin, alpha 2, smooth muscle, aorta	2995.02	3511.33	2478.71	0.700798	-0.512929	0.0483206	0.254099	78.0376	89.2651	58.7272	50.4284	63.6453	38.8714
100132116	ACTA2-AS1	ACTA2 antisense RNA 1	941.3	1124.31	758.295	0.669404	-0.579051	0.0485741	0.254748	21.6769	26.4791	17.3971	14.0819	17.4967	10.8086
60	ACTB	actin, beta	107206	108177	106236	0.974694	-0.0369788	0.869379	0.975141	2360.24	2680.68	2059.23	1798.15	2573.2	2343.14
70	ACTC1	actin, alpha, cardiac muscle 1	174.478	277.239	71.7168	0.258596	-1.95123	0.00285568	0.0406788	5.92985	1.78205	1.28651	0.97615	0.385092	0.845114
71	ACTG1	actin, gamma 1	315826	291625	340027	1.15572	0.208787	0.323732	0.680918	4042.19	3695.91	3973.41	4512.97	4392.36	4241.27
648740	ACTG1P4	actin, gamma 1 pseudogene 4	18.9657	26.6671	11.2644	0.421286	-1.24713	0.299269	0.656122	0.522943	0.730128	0.353496	0.282394	0.32951	0.0338469
72	ACTG2	actin, gamma 2, smooth muscle, enteric	452.382	310.772	593.992	1.9054	0.930091	0.060703	0.29103	15.6739	3.75781	8.28999	11.3596	26.6254	13.2371
170487	ACTL10	actin-like 10	23.381	13.6082	33.1538	2.42844	1.28003	0.235926	0.592384	0.421103	0.173073	0.204831	0.880159	0.246387	0.728109
86	ACTL6A	actin-like 6A	1192.81	1325.79	1059.83	0.792506	-0.335507	0.190829	0.537039	20.6725	27.5031	20.9932	16.6853	19.7075	16.7796
87	ACTN1	actinin, alpha 1	7135.05	7246.68	7023.42	0.961359	-0.0568521	0.79014	0.949107	81.8694	73.4205	71.648	67.829	74.5104	69.3315
88	ACTN2	actinin, alpha 2	21.0574	35.5496	6.56518	0.189329	-2.40104	0.0928807	0.366856	0.656554	0.0601014	0.116856	0.00684917	0.0300872	0.111645
89	ACTN3	actinin, alpha 3	38.8615	44.3269	33.3961	0.745473	-0.423772	0.78215	0.946954	0.842387	0.0131714	0.709267	0.735499	0	0.392918
81	ACTN4	actinin, alpha 4	13440.8	9956.85	16924.8	1.68586	0.753488	0.00156046	0.0268739	121.491	76.885	100.139	164.41	150.829	173.44
55860	ACTR10	actin-related protein 10 homolog (S. cerevisiae)	922.035	1008.1	835.971	0.821756	-0.283218	0.295056	0.650605	15.1687	17.3447	16.4644	11.8576	14.8329	12.4696
10121	ACTR1A	ARP1 actin-related protein 1 homolog A, centractin alpha (yeast)	3697.2	3615.19	3779.2	1.03737	0.0529361	0.824098	0.959729	46.7318	62.9019	40.2402	44.1968	54.8785	51.3959
10120	ACTR1B	ARP1 actin-related protein 1 homolog B, centractin beta (yeast)	1440.37	1425.72	1455.01	1.01338	0.0191736	0.939793	0.991898	29.0681	23.5303	22.4324	21.8397	27.474	24.3891
10097	ACTR2	ARP2 actin-related protein 2 homolog (yeast)	12176.2	11691.2	12661.1	1.07279	0.10137	0.64444	0.888982	108.024	119.241	124.516	127.631	126.302	113.046
10096	ACTR3	ARP3 actin-related protein 3 homolog (yeast)	4754.33	4503.28	5005.38	1.10203	0.140159	0.527133	0.826282	29.3952	34.668	26.9732	33.9816	32.0249	31.1055
57180	ACTR3B	ARP3 actin-related protein 3 homolog B (yeast)	251.386	241.493	261.28	1.0769	0.106883	0.805905	0.953132	5.53043	4.19544	3.25553	4.15192	5.46119	3.85999
653857	ACTR3C	ARP3 actin-related protein 3 homolog C (yeast)	50.1949	40.3449	60.0449	1.47346	0.559208	0.511381	0.817452	1.15986	1.32858	0.895882	2.73586	0.622561	1.41799
79913	ACTR5	ARP5 actin-related protein 5 homolog (yeast)	214.364	218.334	210.394	0.956857	-0.0636241	0.896252	0.981956	3.74021	4.05291	2.702	3.61428	4.23281	1.82755
64431	ACTR6	ARP6 actin-related protein 6 homolog (yeast)	224.772	232.591	216.954	0.921974	-0.117202	0.799572	0.952037	3.11768	2.28664	3.82363	3.29516	2.6753	2.33583
93973	ACTR8	ARP8 actin-related protein 8 homolog (yeast)	815.709	803.802	827.616	1.02172	0.0309942	0.915559	0.986592	8.49088	10.4001	7.47096	7.74653	10.2236	8.12155
84517	ACTRT3	actin-related protein T3	59.7712	75.088	44.4543	0.588837	-0.764059	0.343676	0.698437	1.85771	1.73043	0.894357	1.50271	0.364599	0.63667
90	ACVR1	activin A receptor, type I	1073.04	1290.88	855.191	0.655352	-0.609658	0.0283846	0.185308	13.1134	17.8767	18.1119	11.2016	8.90509	11.2367
91	ACVR1B	activin A receptor, type IB	2588.67	2098.86	3078.49	1.45523	0.541247	0.0323961	0.200428	20.9762	15.151	15.7383	25.8472	18.9743	28.2325
130399	ACVR1C	activin A receptor, type IC	14.1661	15.9118	12.4204	0.768432	-0.38001	0.840905	0.966669	0	0.130506	0.0772261	0.042414	0.114331	0
92	ACVR2A	activin A receptor, type IIA	795.488	794.896	796.08	0.990359	-0.0139766	0.966264	1	5.06377	4.73091	6.61081	5.67622	4.28564	5.906
93	ACVR2B	activin A receptor, type IIB	1627.49	1792.66	1462.32	0.808546	-0.306599	0.229926	0.584611	7.22472	4.84146	6.59958	5.37006	4.68077	4.60912
100128640	ACVR2B-AS1	ACVR2B antisense RNA 1	20.6827	18.3615	23.0038	1.26841	0.343022	0.786787	0.948229	0.678583	0.104587	0.092833	0.278103	0.595558	0.173329
94	ACVRL1	activin A receptor type II-like 1	467.802	505.323	430.282	0.842611	-0.247061	0.502266	0.811745	4.33958	3.96535	5.06468	3.96971	2.38185	4.62471
95	ACY1	aminoacylase 1	849.47	633.842	1065.1	1.66255	0.733401	0.010371	0.0972843	11.6746	10.4962	13.6892	20.2125	17.4343	20.5048
91703	ACY3	aspartoacylase (aminocyclase) 3	7.45637	0.911293	14.0014	12.0843	3.59506	0.087021	0.353774	0	0	0.079884	0.699985	0	0.516296
97	ACYP1	acylphosphatase 1, erythrocyte (common) type	38.3158	57.3121	19.3194	0.33495	-1.57798	0.0960501	0.373641	1.67836	2.28944	2.46321	0.730535	0.182336	1.17807
98	ACYP2	acylphosphatase 2, muscle type	128.377	92.3489	164.405	1.7566	0.812784	0.1308	0.442956	2.74549	2.65686	3.52679	5.95732	4.34061	5.02564
100	ADA	adenosine deaminase	243.419	298.234	188.605	0.627288	-0.672799	0.0998105	0.381787	7.80415	7.93284	7.3718	4.29495	4.74183	5.03826
161823	ADAL	adenosine deaminase-like	177.07	238.591	115.549	0.480293	-1.05801	0.0270098	0.179887	1.77681	1.85651	1.93146	0.695714	0.779167	1.12943
102	ADAM10	ADAM metallopeptidase domain 10	5310.56	5496.62	5124.5	0.923921	-0.114159	0.614025	0.873546	46.6163	38.1741	44.6011	41.0897	33.8781	41.159
4185	ADAM11	ADAM metallopeptidase domain 11	18.4042	20.2052	16.6031	0.810317	-0.303442	0.785437	0.94789	0.180145	0.0996684	0.259505	0.127212	0.174631	0.129602
8038	ADAM12	ADAM metallopeptidase domain 12	1236.52	1677.47	795.572	0.467356	-1.09741	0.0120338	0.108235	3.91482	3.52409	12.2869	3.13263	2.28446	3.74536
8751	ADAM15	ADAM metallopeptidase domain 15	914.061	777.363	1050.76	1.34326	0.425738	0.124664	0.431123	9.91188	7.14044	6.82759	9.58388	10.6343	10.8107
6868	ADAM17	ADAM metallopeptidase domain 17	2031.3	2134.46	1928.13	0.895507	-0.159223	0.481089	0.799685	24.8772	23.3509	23.0613	21.7896	20.2513	19.8729
8728	ADAM19	ADAM metallopeptidase domain 19	1322.62	1365.15	1280.1	0.927922	-0.107924	0.689712	0.910637	6.48397	9.76398	8.54143	7.83181	6.21081	8.32684
8759	ADAM1A	ADAM metallopeptidase domain 1A, pseudogene	114.29	119.69	108.889	0.89906	-0.15351	0.795573	0.950474	1.20281	2.08556	1.70949	1.57743	1.44813	1.3471
8748	ADAM20	ADAM metallopeptidase domain 20	5.11011	4.85304	5.36717	1.09681	0.133307	1	1	0.131088	0	0.0743905	0.213104	0	0
317760	ADAM20P1	ADAM metallopeptidase domain 20 pseudogene 1	6.50176	7.63635	5.36717	0.694981	-0.524955	0.834343	0.964031	0.140645	0	0.153927	0.195977	0	0
8747	ADAM21	ADAM metallopeptidase domain 21	11.8784	20.7742	2.9825	0.146376	-2.77225	0.103549	0.389049	0.228978	0.477608	0.224149	0	0.129853	0
53616	ADAM22	ADAM metallopeptidase domain 22	167.531	169.333	165.729	0.972592	-0.0400927	0.945233	0.99313	0.789806	0.705503	0.607242	0.515286	1.09967	0.367935
8745	ADAM23	ADAM metallopeptidase domain 23	312.57	304.423	320.718	1.03833	0.054259	0.897135	0.982255	1.2249	1.75496	2.76931	1.78791	1.82766	2.27502
10863	ADAM28	ADAM metallopeptidase domain 28	274.118	183.918	364.317	1.94339	0.958573	0.108858	0.39995	0.615926	0.282415	1.79898	2.10711	1.174	1.95264
203102	ADAM32	ADAM metallopeptidase domain 32	5.27771	9.10722	1.44821	0.16964	-2.55946	0.203731	0.552845	0	0.273509	0.123766	0	0	0.0615314
80332	ADAM33	ADAM metallopeptidase domain 33	17.7425	9.48339	26.0016	2.69272	1.42907	0.229904	0.584611	0.0931498	0.0669979	0.0849551	0.343579	0.0419245	0.256233
101	ADAM8	ADAM metallopeptidase domain 8	82.0788	91.2083	72.9494	0.795958	-0.329236	0.669063	0.900956	1.53512	0.363999	1.08416	0.532345	0.435811	1.34571
8754	ADAM9	ADAM metallopeptidase domain 9	5007.53	4386.35	5628.71	1.27141	0.346429	0.210686	0.56174	51.9496	30.4913	44.3285	67.8292	43.7544	44.5409
27299	ADAMDEC1	ADAM-like, decysin 1	434.452	508.241	360.663	0.695934	-0.522978	0.60996	0.870465	3.40278	0.0719837	20.478	7.86694	1.95493	6.96512
9510	ADAMTS1	ADAM metallopeptidase with thrombospondin type 1 motif, 1	2171.92	2963.09	1380.75	0.461538	-1.11548	9.88912e-06	0.000530876	22.9257	27.3281	25.3092	12.0176	8.56162	13.2837
81794	ADAMTS10	ADAM metallopeptidase with thrombospondin type 1 motif, 10	281.753	346.039	217.466	0.622286	-0.684351	0.0819597	0.34145	2.59378	3.18189	3.07647	1.68462	1.99939	1.6805
81792	ADAMTS12	ADAM metallopeptidase with thrombospondin type 1 motif, 12	1117.77	1459.29	776.238	0.526224	-0.926251	0.00115895	0.0216457	8.84091	12.3102	13.6677	5.46819	5.40002	7.04513
11093	ADAMTS13	ADAM metallopeptidase with thrombospondin type 1 motif, 13	80.9852	69.382	92.5884	1.30881	0.388252	0.592086	0.861045	0.256115	0.512585	0.720385	0.945581	0.308726	0.661627
140766	ADAMTS14	ADAM metallopeptidase with thrombospondin type 1 motif, 14	26.3024	38.8747	13.7302	0.352033	-1.50622	0.218765	0.571361	0.439334	0.0162046	0.388356	0.109878	0.0922757	0.0867644
170689	ADAMTS15	ADAM metallopeptidase with thrombospondin type 1 motif, 15	674.365	1141.14	207.591	0.179933	-2.47447	6.23152e-10	1.44548e-07	5.34124	10.2496	8.24701	1.72037	1.67262	0.768622
170690	ADAMTS16	ADAM metallopeptidase with thrombospondin type 1 motif, 16	171.241	245.527	96.9556	0.392259	-1.35012	0.0345007	0.208636	2.14615	2.97257	0.809038	1.33692	0.409555	0.452044
170691	ADAMTS17	ADAM metallopeptidase with thrombospondin type 1 motif, 17	66.3193	40.4148	92.2237	2.25813	1.17513	0.175097	0.514932	0.375769	0.0346502	0.340368	0.597049	0.53426	0.530078
170692	ADAMTS18	ADAM metallopeptidase with thrombospondin type 1 motif, 18	17.6364	24.4444	10.8284	0.437418	-1.19291	0.417787	0.757791	0.154743	0.0890392	0.241489	0.165733	0.0390019	0
171019	ADAMTS19	ADAM metallopeptidase with thrombospondin type 1 motif, 19	496.08	728.555	263.604	0.358936	-1.4782	0.000648502	0.0144388	3.53605	8.53514	4.9639	1.04537	2.48488	2.42676
103689846	ADAMTS19-AS1	ADAMTS19 antisense RNA 1	26.0924	28.3117	23.8731	0.836475	-0.257606	0.831549	0.962976	1.16412	1.61876	1.48639	0.178113	2.39616	0.939316
9509	ADAMTS2	ADAM metallopeptidase with thrombospondin type 1 motif, 2	337.175	520.12	154.23	0.293292	-1.76959	0.000111612	0.00382246	1.69971	3.63031	3.37106	0.678203	1.25041	0.569605
80070	ADAMTS20	ADAM metallopeptidase with thrombospondin type 1 motif, 20	49.447	41.1953	57.6988	1.40058	0.48602	0.623216	0.877233	0.563926	0.160711	0.135857	0.757005	0.234654	0.140489
9508	ADAMTS3	ADAM metallopeptidase with thrombospondin type 1 motif, 3	778.066	1024.03	532.103	0.516469	-0.953245	0.046879	0.249711	6.15027	9.85697	4.98554	1.20231	2.753	6.58272
9507	ADAMTS4	ADAM metallopeptidase with thrombospondin type 1 motif, 4	237.48	326.08	148.88	0.452979	-1.14248	0.0107758	0.100132	3.40765	2.30916	3.19434	1.10686	1.76566	1.06131
11096	ADAMTS5	ADAM metallopeptidase with thrombospondin type 1 motif, 5	470.22	686.234	254.206	0.366859	-1.4467	0.000540141	0.0127336	2.57559	2.46545	3.34772	0.858411	0.560854	1.59062
11174	ADAMTS6	ADAM metallopeptidase with thrombospondin type 1 motif, 6	99.1945	113.624	84.7655	0.736658	-0.440934	0.484325	0.801337	0.570719	0.555368	0.721572	0.688621	0.285576	0.346304
11173	ADAMTS7	ADAM metallopeptidase with thrombospondin type 1 motif, 7	1738.3	2101.86	1374.74	0.648446	-0.624941	0.026209	0.176692	11.6666	19.6674	14.1539	6.91698	9.99066	11.8038
390660	ADAMTS7P1	ADAMTS7 pseudogene 1	447.822	586.051	309.593	0.523981	-0.932415	0.0131268	0.11493	1.90357	2.88796	2.19348	0.751539	1.43471	1.38062
11095	ADAMTS8	ADAM metallopeptidase with thrombospondin type 1 motif, 8	44.6555	46.6819	42.6291	0.918878	-0.122054	0.904765	0.983853	1.01583	0.299441	0.212631	0.114658	0.807972	0.421437
56999	ADAMTS9	ADAM metallopeptidase with thrombospondin type 1 motif, 9	3034.18	3222.68	2845.67	0.876058	-0.190902	0.466893	0.78975	21.073	12.3786	18.719	12.378	15.8277	16.3436
101929335	ADAMTS9-AS1	ADAMTS9 antisense RNA 1	83.6729	76.4921	90.8538	1.17198	0.228944	0.718679	0.923678	0.620863	0.781472	0.89844	0.944	1.02693	0.666061
100507098	ADAMTS9-AS2	ADAMTS9 antisense RNA 2	35.2782	43.3806	27.1758	0.622196	-0.684558	0.447705	0.778069	0.876119	0.787685	0.652553	0.738315	0.310527	0.331375
92949	ADAMTSL1	ADAMTS-like 1	464.174	646.918	281.43	0.432063	-1.21069	0.00102925	0.0199367	3.87995	2.44318	3.16778	1.06111	1.14153	1.78573
9719	ADAMTSL2	ADAMTS-like 2	62.7383	71.0772	54.3993	0.76314	-0.38998	0.599701	0.86521	0.944589	0.562624	0.540227	0.448817	0.325496	0.730784
57188	ADAMTSL3	ADAMTS-like 3	145.832	143.619	148.044	1.01814	0.0259314	0.969249	1	0.682975	0.28655	0.783229	0.863552	0.406439	0.469676
54507	ADAMTSL4	ADAMTS-like 4	131.176	103.441	158.912	1.52019	0.604247	0.339013	0.694777	1.12651	0.447029	1.01953	1.84989	0.579279	1.39622
574406	ADAMTSL4-AS1	ADAMTSL4 antisense RNA 1	3.93706	3.89745	3.97667	0.995296	-0.00680215	1	1	0	0.296446	0.150361	0	0.445209	0
339366	ADAMTSL5	ADAMTS-like 5	77.3516	48.269	106.434	2.18089	1.12492	0.116365	0.415345	0.875391	0.261064	0.854202	1.44554	1.3857	1.4213
11033	ADAP1	ArfGAP with dual PH domains 1	437.297	231.903	642.691	2.75624	1.4627	0.000283089	0.00771982	4.74613	1.872	3.23947	7.66746	8.3102	10.3842
55803	ADAP2	ArfGAP with dual PH domains 2	32.093	32.0499	32.1361	0.992934	-0.0102307	1	1	0.110949	1.21296	0.0849984	0.70024	0	0.622597
103	ADAR	adenosine deaminase, RNA-specific	8305.46	8443.6	8167.32	0.958922	-0.0605144	0.780494	0.946375	41.6096	50.7283	43.5944	39.7218	45.5878	41.2732
104	ADARB1	adenosine deaminase, RNA-specific, B1	210.227	260.621	159.832	0.60667	-0.721017	0.116492	0.415521	0.808191	1.09551	1.23567	0.477976	0.59151	0.796912
105	ADARB2	adenosine deaminase, RNA-specific, B2 (non-functional)	6.9444	3.41735	10.4714	2.83061	1.50111	0.477237	0.797262	0	0	0.0462182	0	0.0364931	0.107536
23536	ADAT1	adenosine deaminase, tRNA-specific 1	458.765	554.677	362.852	0.649018	-0.623669	0.0870267	0.353774	5.18615	7.42429	5.41532	2.56419	4.05589	4.76141
134637	ADAT2	adenosine deaminase, tRNA-specific 2	311.978	283.897	340.06	1.18698	0.247297	0.514878	0.819349	1.45722	1.63949	1.40327	1.831	1.41578	1.93034
113179	ADAT3	adenosine deaminase, tRNA-specific 3	107.495	92.041	122.949	1.32327	0.404102	0.478198	0.798088	1.98831	2.64432	2.09167	2.4323	3.16757	3.05459
57143	ADCK1	aarF domain containing kinase 1	96.8458	118.807	74.8848	0.625177	-0.677663	0.259452	0.616977	1.85675	2.76913	1.70835	1.39433	1.37641	1.05154
90956	ADCK2	aarF domain containing kinase 2	277.333	294.095	260.571	0.877541	-0.188462	0.650885	0.891853	5.62519	3.65617	5.43627	5.03373	3.95095	3.56318
56997	ADCK3	aarF domain containing kinase 3	961.311	667.678	1254.94	1.86227	0.89706	0.00521091	0.0613842	11.0776	5.35672	10.5394	17.6911	15.9319	15.322
79934	ADCK4	aarF domain containing kinase 4	452.41	508.63	396.189	0.772507	-0.372381	0.258789	0.616977	8.06165	8.80292	7.34056	6.01309	6.32653	5.77912
203054	ADCK5	aarF domain containing kinase 5	81.0576	62.5215	99.5937	1.57714	0.657308	0.333433	0.689888	1.22736	1.0814	1.41043	0.950684	2.01076	2.80223
107	ADCY1	adenylate cyclase 1 (brain)	148.096	184.003	112.189	0.605277	-0.724334	0.173268	0.512107	0.558108	0.550706	0.541822	0.20113	0.473734	0.299432
55811	ADCY10	adenylate cyclase 10 (soluble)	3.26603	6.53206	0	0.0178154	-5.81073	0.0279379	0.183606	0.054338	0.00781651	0.0740062	0	0	0
221442	ADCY10P1	adenylate cyclase 10 (soluble) pseudogene 1	116.042	107.988	124.097	1.13578	0.18368	0.742106	0.933489	0.787697	1.01787	0.994397	1.11838	1.06838	0.910777
108	ADCY2	adenylate cyclase 2 (brain)	97.8504	81.2066	114.494	1.39059	0.475695	0.499253	0.810063	0.297878	0.656136	0.515046	0.769097	0.217022	1.00375
109	ADCY3	adenylate cyclase 3	832.496	1041.91	623.084	0.593295	-0.753178	0.0102102	0.0964991	8.40898	11.8867	7.91389	4.68939	6.26034	5.26748
196883	ADCY4	adenylate cyclase 4	5.15726	7.99738	2.31713	0.306763	-1.70481	0.38104	0.730771	0.145863	0.0524558	0.0310405	0	0	0.0641974
111	ADCY5	adenylate cyclase 5	275.162	246.759	303.565	1.22148	0.288633	0.472158	0.793363	1.79383	1.59172	1.30704	2.13117	1.65245	1.74313
112	ADCY6	adenylate cyclase 6	1429.24	1386.15	1472.33	1.05477	0.0769302	0.765153	0.943499	7.32444	6.40091	5.12542	6.26172	5.43194	7.51852
113	ADCY7	adenylate cyclase 7	177.955	211.107	144.802	0.6832	-0.549619	0.256007	0.614558	1.82104	1.13467	1.05689	0.709595	1.04313	0.894698
114	ADCY8	adenylate cyclase 8 (brain)	11.6943	19.25	4.13848	0.21683	-2.20536	0.222658	0.576009	0	0.246063	0.303875	0	0.0187449	0.0981981
115	ADCY9	adenylate cyclase 9	430.885	416.762	445.008	1.05935	0.0831797	0.818837	0.957276	2.63672	1.69205	2.06973	2.56368	1.77582	2.21933
116	ADCYAP1	adenylate cyclase activating polypeptide 1 (pituitary)	16.2833	24.671	7.89572	0.322995	-1.63042	0.277209	0.633636	0.559631	0.0503143	0.230743	0.140479	0	0.115456
117	ADCYAP1R1	adenylate cyclase activating polypeptide 1 (pituitary) receptor type I	396.078	475.67	316.487	0.657085	-0.605847	0.169163	0.505311	2.10787	1.8984	4.37255	1.16734	1.871	2.42014
118	ADD1	adducin 1 (alpha)	6972.98	7522.61	6423.36	0.846396	-0.240595	0.301507	0.65807	46.7947	68.4798	54.2454	40.745	50.5968	48.1192
119	ADD2	adducin 2 (beta)	44.0345	81.6108	6.4582	0.0802239	-3.63982	0.00162311	0.0274004	0.39433	0.901771	0.322753	0	0.0573392	0.0667513
120	ADD3	adducin 3 (gamma)	4733.35	6879.94	2586.75	0.372549	-1.4245	2.94873e-07	3.07799e-05	39.7395	80.3062	56.5078	17.8399	22.8476	23.2913
100505933	ADD3-AS1	ADD3 antisense RNA 1	94.3447	117.249	71.4407	0.60246	-0.731063	0.241031	0.597143	2.3828	4.66162	3.81321	1.94137	2.76262	1.67796
124	ADH1A	alcohol dehydrogenase 1A (class I), alpha polypeptide	16.6402	9.63686	23.6435	2.43078	1.28142	0.389769	0.737944	0.365999	0.116997	0.276931	0	1.17872	0.648811
125	ADH1B	alcohol dehydrogenase 1B (class I), beta polypeptide	53.4944	53.9538	53.035	0.974393	-0.0374238	0.976563	1	0.23845	1.60591	0.45208	0.335814	1.10638	0.727474
126	ADH1C	alcohol dehydrogenase 1C (class I), gamma polypeptide	53.2907	12.945	93.6363	7.10849	2.82954	0.000796844	0.0167785	0.312286	0.249568	0.31013	1.27415	1.59605	3.2452
127	ADH4	alcohol dehydrogenase 4 (class II), pi polypeptide	3.31389	0	6.62779	56.1366	5.81087	0.0995396	0.381139	0	0	0	0	0.342265	0
128	ADH5	alcohol dehydrogenase 5 (class III), chi polypeptide	6963.43	6751.78	7175.08	1.05376	0.0755421	0.724246	0.926439	99.8869	105.523	96.9056	97.7761	111.612	99.9054
130	ADH6	alcohol dehydrogenase 6 (class V)	6.8745	6.74055	7.00844	0.990653	-0.013549	1	1	0	0.0139504	0.231143	0.200314	0.0488857	0
137872	ADHFE1	alcohol dehydrogenase, iron containing, 1	16.6219	18.7935	14.4504	0.762301	-0.391567	0.800682	0.952308	0.321899	0.486203	0.369911	0.387855	0	0.478152
55256	ADI1	acireductone dioxygenase 1	1267.37	1107.02	1427.71	1.27826	0.354178	0.197046	0.544455	7.78355	12.2517	8.48161	11.123	14.1638	10.0619
9370	ADIPOQ	adiponectin, C1Q and collagen domain containing	7.2693	5.44237	9.09624	1.6599	0.7311	0.676159	0.903259	0.0790665	0.00947808	0.0504775	0.00756087	0.190978	0.0289991
100874095	ADIPOQ-AS1	ADIPOQ antisense RNA 1	1.82264	0	3.64528	31.2561	4.96606	0.165327	0.499339	0	0	0	0	0.122836	0
51094	ADIPOR1	adiponectin receptor 1	2021.16	1961.77	2080.56	1.05131	0.0721901	0.758904	0.941031	35.1699	29.8047	31.0947	36.9493	29.4896	31.4124
79602	ADIPOR2	adiponectin receptor 2	3715.08	3391.62	4038.54	1.17847	0.236911	0.324689	0.68224	30.8922	33.7825	36.6091	46.7392	33.5991	35.599
10974	ADIRF	adipogenesis regulatory factor	5.73976	1.13912	10.3404	7.46108	2.89938	0.211012	0.562131	0	0	0.193172	1.56247	0	0.149818
132	ADK	adenosine kinase	717.949	565.504	870.393	1.53279	0.616158	0.0648611	0.300434	12.8552	8.85036	5.98229	14.2494	15.3809	11.0901
133	ADM	adrenomedullin	444.84	372.873	516.806	1.37332	0.457665	0.179025	0.520697	10.0899	8.30572	9.40521	14.1758	11.4584	11.3975
79924	ADM2	adrenomedullin 2	109.203	129.245	89.1611	0.687255	-0.541083	0.390101	0.73835	1.73342	0.62338	1.10079	0.497283	1.09224	0.719018
23394	ADNP	activity-dependent neuroprotector homeobox	4659.83	5405.1	3914.55	0.717584	-0.478781	0.0288991	0.186847	31.0849	33.5535	33.6789	23.2541	22.7658	22.5496
22850	ADNP2	ADNP homeobox 2	917.6	966.029	869.172	0.890747	-0.166912	0.546952	0.837613	6.03544	7.98969	7.23879	6.38004	6.50714	5.52571
101927631	ADNP-AS1	ADNP antisense RNA 1	36.8616	32.4618	41.2613	1.25261	0.324943	0.743989	0.93435	0.220614	2.34048	0.938962	1.13922	1.9809	1.15303
84890	ADO	2-aminoethanethiol (cysteamine) dioxygenase	901.249	1005.54	796.96	0.785164	-0.348934	0.23797	0.594937	8.19009	14.4205	9.50231	8.14832	8.55633	7.73196
134	ADORA1	adenosine A1 receptor	53.4041	82.0948	24.7134	0.301998	-1.72739	0.129814	0.440541	1.79719	0.811647	0.747116	0	0.39503	0.586338
135	ADORA2A	adenosine A2a receptor	90.369	74.3977	106.34	1.41066	0.496374	0.503479	0.812634	1.05509	0.379436	1.36381	1.34526	0.541704	1.99936
646023	ADORA2A-AS1	ADORA2A antisense RNA 1	19.1572	3.49641	34.8179	9.0912	3.18447	0.0291507	0.187836	0	0.0466621	0.0621272	0.772385	0.194175	0.0713836
136	ADORA2B	adenosine A2b receptor	222.12	316.712	127.529	0.399364	-1.32422	0.00400426	0.0512856	6.47213	6.37745	7.05183	1.78246	3.62954	2.35003
83440	ADPGK	ADP-dependent glucokinase	856.826	754.538	959.113	1.25905	0.332331	0.222461	0.575774	5.93127	7.08166	6.3335	8.06919	7.68229	7.90396
100287559	ADPGK-AS1	ADPGK antisense RNA 1	56.3875	55.2415	57.5335	1.03298	0.0468173	0.966325	1	0.759705	0.851767	0.78933	0.51281	0.394219	1.51201
141	ADPRH	ADP-ribosylarginine hydrolase	26.3168	14.3261	38.3075	2.6895	1.42734	0.176136	0.516136	0.248505	0.154906	0.0634602	0.370715	0.271414	0.546864
113622	ADPRHL1	ADP-ribosylhydrolase like 1	11.2128	10.5425	11.8831	1.14125	0.190609	0.942657	0.992746	0.364094	0.221586	0	0	0.370599	0.261941
54936	ADPRHL2	ADP-ribosylhydrolase like 2	371.514	308.352	434.675	1.39549	0.480773	0.179869	0.522101	6.63747	7.93936	7.06248	11.0731	10.183	8.03754
56985	ADPRM	ADP-ribose/CDP-alcohol diphosphatase, manganese-dependent	247.692	230.827	264.557	1.13362	0.180935	0.686348	0.908756	6.42949	4.65331	6.89249	8.76134	6.53267	4.50993
148	ADRA1A	adrenoceptor alpha 1A	47.1217	52.1866	42.0567	0.795104	-0.330784	0.680495	0.905127	0.432842	0.511456	0.618463	0.549912	0.379883	0.280652
147	ADRA1B	adrenoceptor alpha 1B	14.8613	13.3258	16.3968	1.23018	0.29887	0.840261	0.966434	0.378881	0.214115	0.115183	0.450301	0	0.372218
146	ADRA1D	adrenoceptor alpha 1D	27.8113	32.8983	22.7243	0.678192	-0.560234	0.622041	0.877046	0.251687	0.47725	0.720634	0.498864	0.403683	0.0629393
150	ADRA2A	adrenoceptor alpha 2A	220.455	112.284	328.626	2.85865	1.51533	0.0690307	0.310615	0.51975	0.0906255	2.72829	4.33763	1.8856	3.41398
151	ADRA2B	adrenoceptor alpha 2B	64.9686	117.43	12.5067	0.106646	-3.2291	0.00288096	0.0409768	1.72367	0.952649	1.45951	0	0.331545	0.0998192
152	ADRA2C	adrenoceptor alpha 2C	73.1471	107.848	38.4462	0.358337	-1.48061	0.0935742	0.368713	4.51735	1.14279	0.941431	0.339625	0.412239	1.50828
153	ADRB1	adrenoceptor beta 1	1.01015	2.0203	0	0.0599642	-4.05976	0.258633	0.616977	0.0852548	0	0	0	0	0
155	ADRB3	adrenoceptor beta 3	133.996	251.005	16.9864	0.0672727	-3.89383	1.54748e-08	2.48509e-06	3.43499	4.47694	3.36548	0.449726	0.159788	0.114147
156	ADRBK1	adrenergic, beta, receptor kinase 1	1444.95	1290.04	1599.86	1.23058	0.299335	0.229706	0.584611	17.6233	12.7138	14.1194	18.2821	17.9347	16.7991
157	ADRBK2	adrenergic, beta, receptor kinase 2	441.595	549.925	333.264	0.599718	-0.737643	0.0399233	0.227654	2.09508	2.14162	2.93312	1.10544	1.43898	1.67147
11047	ADRM1	adhesion regulating molecule 1	3083.33	2113.92	4052.73	1.90414	0.92914	0.000190749	0.00567984	54.1888	63.7923	36.7613	87.4981	96.5862	100.142
158	ADSL	adenylosuccinate lyase	1369.19	1354	1384.37	1.01468	0.021024	0.933718	0.990396	36.0223	36.5477	30.4139	31.1926	39.7889	30.2741
159	ADSS	adenylosuccinate synthase	1923.41	1525.33	2321.48	1.50883	0.593432	0.0134524	0.116855	24.7113	18.6725	21.6321	35.3389	29.152	30.6279
122622	ADSSL1	adenylosuccinate synthase like 1	179.221	204.763	153.68	0.744162	-0.426311	0.368571	0.719789	3.66938	4.05381	3.96056	2.02113	3.05197	3.4076
84830	ADTRP	androgen-dependent TFPI-regulating protein	4.34837	0	8.69674	72.9501	6.18884	0.0310459	0.195221	0	0	0	0.301393	0.227557	0
165	AEBP1	AE binding protein 1	3139.61	4292.31	1986.9	0.459057	-1.12325	2.44187e-06	0.000173684	38.7407	45.4847	40.4493	14.9128	19.7826	20.993
121536	AEBP2	AE binding protein 2	1561.21	1964.92	1157.5	0.583305	-0.777677	0.0021028	0.0328972	6.67175	9.61597	8.49941	4.55784	4.48608	5.02371
64782	AEN	apoptosis enhancing nuclease	515.338	341.078	689.597	2.00843	1.00607	0.00173337	0.0284688	5.14857	3.98471	3.87435	8.08712	8.7333	8.46519
166	AES	amino-terminal enhancer of split	3745.97	3492.49	3999.45	1.13413	0.18158	0.45547	0.782642	40.7592	40.1167	53.4717	41.0737	52.9548	55.0651
60312	AFAP1	actin filament associated protein 1	1890.45	1878.08	1902.81	1.00463	0.00665731	0.978502	1	10.4728	8.7974	9.40256	9.88718	10.2596	7.79161
84740	AFAP1-AS1	AFAP1 antisense RNA 1	196.101	200.726	191.477	0.946076	-0.0799716	0.863107	0.973185	1.25699	1.13011	1.11966	1.09212	1.25594	0.869358
134265	AFAP1L1	actin filament associated protein 1-like 1	158.278	150.65	165.905	1.09928	0.136564	0.818171	0.957078	2.49097	0.833315	0.943074	1.83638	1.32319	1.32261
84632	AFAP1L2	actin filament associated protein 1-like 2	917.202	920.897	913.507	0.983402	-0.0241465	0.933444	0.990396	9.39107	6.55229	9.17266	7.25958	8.22941	8.58509
4299	AFF1	AF4/FMR2 family, member 1	2082.67	2537.13	1628.2	0.635737	-0.653499	0.010337	0.0970626	6.06827	6.57968	6.88279	3.71597	3.17681	5.2007
2334	AFF2	AF4/FMR2 family, member 2	265.553	358.903	172.203	0.47591	-1.07124	0.01575	0.129054	0.778593	1.37847	0.839373	0.387817	0.361209	0.633104
3899	AFF3	AF4/FMR2 family, member 3	1204.27	1459.87	948.674	0.643747	-0.635434	0.0420347	0.233873	4.55344	9.72367	6.83201	3.2945	4.83029	5.11643
27125	AFF4	AF4/FMR2 family, member 4	4193.73	4785.76	3601.7	0.745659	-0.423413	0.0706887	0.314882	20.6049	19.3128	19.3525	16.6922	11.5991	14.5271
172	AFG3L1P	AFG3-like AAA ATPase 1, pseudogene	115.742	119.905	111.58	0.926362	-0.110353	0.851983	0.968708	1.12851	0.543534	0.681864	0.711085	0.799964	0.593134
10939	AFG3L2	AFG3-like AAA ATPase 2	2329.57	1800.62	2858.52	1.57453	0.654923	0.00434724	0.0541647	24.8447	21.2739	20.5255	36.7225	31.2498	33.6115
125061	AFMID	arylformamidase	360.362	349.606	371.119	1.0529	0.0743688	0.848971	0.967461	7.33273	5.10208	5.6425	8.01812	4.98869	5.36421
174	AFP	alpha-fetoprotein	12333.1	5489.03	19177.2	3.4326	1.7793	0.00621815	0.0692565	37.7547	25.4336	247.272	416.85	196.027	458.226
54812	AFTPH	aftiphilin	781.401	683.929	878.873	1.27111	0.346093	0.281382	0.637897	5.45972	3.88503	6.07438	8.08857	5.15664	5.82803
175	AGA	aspartylglucosaminidase	419.101	347.108	491.094	1.40044	0.485881	0.161507	0.493103	6.24599	5.48426	6.49057	9.71167	7.93943	7.14026
116987	AGAP1	ArfGAP with GTPase domain, ankyrin repeat and PH domain 1	1427.87	1304.67	1551.08	1.17759	0.235833	0.336413	0.693117	4.60973	4.17242	4.8124	5.43756	4.6731	5.45887
119385	AGAP11	ankyrin repeat and GTPase domain Arf GTPase activating protein 11	124.483	115.292	133.675	1.1467	0.19749	0.720154	0.924293	1.2374	1.71046	1.39069	2.01897	1.27918	1.52107
100506749	AGAP1-IT1	AGAP1 intronic transcript 1 (non-protein coding)	8.41136	4.07072	12.752	3.05071	1.60915	0.364698	0.715934	0.367469	0	0.351898	0	1.21561	1.01082
116986	AGAP2	ArfGAP with GTPase domain, ankyrin repeat and PH domain 2	518.505	867.032	169.977	0.194599	-2.36143	3.13514e-06	0.000210379	5.43067	5.70046	5.75281	0.684118	2.1087	0.413427
100130776	AGAP2-AS1	AGAP2 antisense RNA 1	170.291	242.764	97.8176	0.399443	-1.32394	0.0465858	0.248987	6.29521	6.70577	5.83346	3.10901	3.74071	0.416476
116988	AGAP3	ArfGAP with GTPase domain, ankyrin repeat and PH domain 3	995.405	912.024	1078.79	1.17568	0.2335	0.394358	0.741627	8.04118	5.98709	5.33047	6.74263	7.91216	7.34519
119016	AGAP4	ArfGAP with GTPase domain, ankyrin repeat and PH domain 4	280.073	287.314	272.831	0.940295	-0.0888153	0.83693	0.965464	3.83473	3.61115	3.60073	4.61591	3.13868	2.28368
729092	AGAP5	ArfGAP with GTPase domain, ankyrin repeat and PH domain 5	193.003	177.653	208.353	1.16212	0.216765	0.647982	0.890663	2.81615	3.43614	2.46139	4.29917	2.91521	2.5453
414189	AGAP6	ArfGAP with GTPase domain, ankyrin repeat and PH domain 6	269.634	271.065	268.203	0.980893	-0.0278322	0.949962	0.994341	4.51117	3.43458	3.66207	4.94939	2.85638	3.18401
653268	AGAP7P	ArfGAP with GTPase domain, ankyrin repeat and PH domain 7, pseudogene	206.697	218.223	195.171	0.885202	-0.175921	0.715735	0.922434	3.64934	3.28098	3.80751	3.89688	3.51309	1.8125
642517	AGAP9	ArfGAP with GTPase domain, ankyrin repeat and PH domain 9	403.612	408.085	399.139	0.970432	-0.0433016	0.904418	0.983853	3.50104	3.89665	2.77895	3.63629	3.37345	2.51659
79841	AGBL2	ATP/GTP binding protein-like 2	6.32963	8.31464	4.34463	0.530606	-0.914287	0.643263	0.888108	0.135819	0.0366329	0.101161	0	0	0.140102
340351	AGBL3	ATP/GTP binding protein-like 3	19.5829	12.5293	26.6364	2.07464	1.05286	0.368168	0.719674	0.103594	0.0993468	0.213107	0.0693447	0.402532	0.398949
60509	AGBL5	ATP/GTP binding protein-like 5	2088.4	2127.02	2049.78	0.956668	-0.0639094	0.790491	0.949165	23.9294	26.0223	19.7614	17.2586	22.1724	25.2387
177	AGER	advanced glycosylation end product-specific receptor	53.7081	43.5941	63.8221	1.44793	0.533989	0.530663	0.828083	0.0446558	0.153711	0.0733091	0.0640543	0.0864236	0.233391
3267	AGFG1	ArfGAP with FG repeats 1	1395	1279.77	1510.22	1.17046	0.227073	0.391706	0.739583	6.76086	5.25554	5.21364	7.98827	6.12874	5.35867
3268	AGFG2	ArfGAP with FG repeats 2	144.933	149.082	140.784	0.933193	-0.0997527	0.853981	0.969559	0.98898	1.20378	1.46783	0.938454	1.02263	1.38813
55109	AGGF1	angiogenic factor with G patch and FHA domains 1	1577.1	1591.77	1562.43	0.97322	-0.0391627	0.869439	0.975141	13.7615	14.8323	13.3267	12.1969	12.832	14.591
55750	AGK	acylglycerol kinase	582.179	594.03	570.329	0.952469	-0.0702562	0.822991	0.959552	8.19587	8.66981	7.26944	6.82037	6.45206	9.01796
178	AGL	amylo-alpha-1, 6-glucosidase, 4-alpha-glucanotransferase	915.411	997.656	833.165	0.827645	-0.272916	0.314322	0.671847	4.76825	4.05865	4.83641	3.47241	3.52452	4.01251
79814	AGMAT	agmatine ureohydrolase (agmatinase)	397.09	127.823	666.356	5.12243	2.35683	2.35091e-07	2.58311e-05	1.50856	0.904189	2.34599	11.0302	6.77572	6.18196
392636	AGMO	alkylglycerol monooxygenase	7.82483	12.1768	3.47287	0.291522	-1.77833	0.333525	0.689895	0.320403	0.23045	0.0419592	0.155552	0	0
26523	AGO1	argonaute RISC catalytic component 1	2016.96	1746.45	2287.48	1.29929	0.377721	0.101445	0.384748	9.61738	9.12918	8.96772	10.0205	13.297	11.686
27161	AGO2	argonaute RISC catalytic component 2	1311.06	1213.66	1408.46	1.1518	0.203896	0.437019	0.771362	16.6617	11.3822	13.1072	15.6197	17.1536	13.1648
192669	AGO3	argonaute RISC catalytic component 3	471.106	608.79	333.421	0.542591	-0.882064	0.00814931	0.0832612	6.47652	6.69245	6.63837	3.79279	3.70128	2.93701
192670	AGO4	argonaute RISC catalytic component 4	631.287	628.666	633.907	1.00011	0.000154532	1	1	3.49064	3.85296	3.23609	3.10333	3.44621	3.71718
10554	AGPAT1	1-acylglycerol-3-phosphate O-acyltransferase 1	1125.87	1106.72	1145.02	1.02428	0.0346125	0.894032	0.981132	2.48769	2.53567	2.88035	2.65197	2.36749	2.86679
10555	AGPAT2	1-acylglycerol-3-phosphate O-acyltransferase 2	2114.76	1177.54	3051.97	2.56144	1.35696	7.3524e-05	0.00277398	30.7363	15.8151	42.8344	80.331	56.8849	87.6485
56894	AGPAT3	1-acylglycerol-3-phosphate O-acyltransferase 3	2240.05	1829.24	2650.87	1.4349	0.520954	0.0240151	0.167677	10.4574	10.4358	11.8753	15.9348	14.5801	15.2537
56895	AGPAT4	1-acylglycerol-3-phosphate O-acyltransferase 4	969.147	1050.78	887.514	0.83741	-0.255994	0.352285	0.706349	5.59752	5.38472	4.86031	4.9707	4.41489	3.44579
79992	AGPAT4-IT1	AGPAT4 intronic transcript 1 (non-protein coding)	5.10794	10.2159	0	0.0117555	-6.41052	0.0139851	0.119494	0.494326	0.0237029	0.140261	0	0	0
55326	AGPAT5	1-acylglycerol-3-phosphate O-acyltransferase 5	2149.84	1574.85	2724.82	1.71295	0.776484	0.00137936	0.0244728	10.8427	11.0659	11.8968	21.98	18.4347	15.8158
137964	AGPAT6	1-acylglycerol-3-phosphate O-acyltransferase 6	2532.98	2327.64	2738.31	1.16626	0.221885	0.324919	0.682418	13.8047	16.3537	13.6559	16.0963	17.1532	16.3222
84803	AGPAT9	1-acylglycerol-3-phosphate O-acyltransferase 9	212.282	160.959	263.605	1.63688	0.710945	0.189282	0.535397	3.69986	1.21336	1.13412	3.95969	2.57289	2.88976
8540	AGPS	alkylglycerone phosphate synthase	1560.71	1397.11	1724.31	1.21987	0.286728	0.284352	0.640741	5.62647	7.42396	8.49151	9.91303	7.64716	8.06472
10551	AGR2	anterior gradient 2	26838.9	7831.22	45846.6	5.80371	2.53698	9.21981e-09	1.63425e-06	440.527	89.4441	408.213	1691.54	1865.12	1772.73
155465	AGR3	anterior gradient 3	284.816	147.695	421.936	2.81939	1.49538	0.00750411	0.0790773	9.3533	2.92494	10.8695	32.7126	20.1407	10.8732
375790	AGRN	agrin	12466.1	10935.9	13996.3	1.27074	0.345671	0.196721	0.543759	75.7564	50.0016	47.4898	65.7582	53.3023	93.9309
181	AGRP	agouti related neuropeptide	2.7516	0	5.50319	46.8828	5.55099	0.114049	0.41023	0	0	0	0	0	0.834588
183	AGT	angiotensinogen (serpin peptidase inhibitor, clade A, member 8)	778.226	453.395	1103.06	2.39135	1.25782	0.10134	0.384662	5.15225	0.74795	14.4548	21.0728	3.66344	23.8334
23287	AGTPBP1	ATP/GTP binding protein 1	603.94	653.996	553.883	0.842007	-0.248096	0.446492	0.777326	6.54185	6.72856	3.72181	4.78128	4.10534	4.86196
185	AGTR1	angiotensin II receptor, type 1	1728.86	914.585	2543.14	2.73588	1.452	0.00874709	0.0870493	9.44299	5.03417	26.9014	47.2238	13.5895	51.6767
186	AGTR2	angiotensin II receptor, type 2	112.76	203.907	21.6134	0.106108	-3.23639	0.00116797	0.0217539	2.35667	4.66133	1.41498	0	0.517081	0.347284
57085	AGTRAP	angiotensin II receptor-associated protein	304.126	341.161	267.09	0.777421	-0.363231	0.355595	0.708888	9.64258	10.9761	7.31583	6.95174	5.5211	8.48783
25909	AHCTF1	AT hook containing transcription factor 1	2534.37	2529.27	2539.47	0.99456	-0.0078691	0.973879	1	11.2656	11.7221	11.7584	12.5464	10.8482	10.1405
285116	AHCTF1P1	AT hook containing transcription factor 1 pseudogene 1	1399.56	1492.51	1306.62	0.867201	-0.205562	0.417709	0.757781	6.64122	6.66353	6.72563	6.5277	5.69847	4.61838
191	AHCY	adenosylhomocysteinase	6057.75	4285.83	7829.66	1.812	0.857582	0.000156473	0.0048918	76.9828	57.5134	65.7957	119.188	124.002	108.995
10768	AHCYL1	adenosylhomocysteinase-like 1	5543.47	5700.24	5386.7	0.937355	-0.0933326	0.681836	0.906269	45.6693	32.9224	36.6763	37.1878	34.4611	33.0503
23382	AHCYL2	adenosylhomocysteinase-like 2	874.967	720.818	1029.12	1.41303	0.49879	0.101067	0.383858	5.11872	3.62947	5.7155	6.97369	5.32116	7.65015
27245	AHDC1	AT hook, DNA binding motif, containing 1	1239.6	1453.35	1025.85	0.699778	-0.515031	0.0706306	0.314697	10.3809	6.92131	9.75525	5.76899	4.84233	7.82767
54806	AHI1	Abelson helper integration site 1	485.308	587.425	383.191	0.646248	-0.629841	0.0670319	0.305695	3.41301	4.14341	4.23901	1.83957	2.58067	3.02704
79026	AHNAK	AHNAK nucleoprotein	13221.6	16076.5	10366.7	0.639907	-0.644067	0.0135909	0.117498	43.6577	23.0905	32.2221	19.4444	18.3693	23.6752
113146	AHNAK2	AHNAK nucleoprotein 2	268.719	321.98	215.458	0.668078	-0.581912	0.255845	0.6144	1.09898	0.598816	0.403955	0.299988	0.753325	0.296806
196	AHR	aryl hydrocarbon receptor	3032.88	2557.44	3508.32	1.35682	0.440224	0.126898	0.43567	16.6878	11.0686	20.5138	26.5842	17.9907	19.3125
57491	AHRR	aryl-hydrocarbon receptor repressor	788.043	566.255	1009.83	1.76285	0.817912	0.014913	0.125034	3.26554	3.41846	5.10989	5.8497	9.29672	5.27105
10598	AHSA1	AHA1, activator of heat shock 90kDa protein ATPase homolog 1 (yeast)	1343.03	1100.39	1585.67	1.43058	0.5166	0.0402859	0.229234	31.4585	36.9796	25.1649	38.5992	46.3982	44.5379
130872	AHSA2	AHA1, activator of heat shock 90kDa protein ATPase homolog 2 (yeast)	174.869	205.948	143.79	0.694255	-0.526463	0.334143	0.690547	2.95842	3.18452	1.96152	1.54731	0.913038	2.96729
197	AHSG	alpha-2-HS-glycoprotein	1.02521	2.05041	0	0.0515447	-4.27803	0.209747	0.560669	0	0	0.148545	0	0	0
57379	AICDA	activation-induced cytidine deaminase	19.5019	20.2636	18.7402	0.929249	-0.105863	0.943471	0.992913	0.458481	0.251247	0.157967	0.212952	0.302649	0.252235
64853	AIDA	axin interactor, dorsalization associated	2715.11	3008.84	2421.38	0.79821	-0.32516	0.142067	0.462957	40.3419	42.1518	36.4215	29.0613	32.0431	30.9468
199	AIF1	allograft inflammatory factor 1	17.1269	22.5431	11.7107	0.512076	-0.965571	0.479705	0.798687	0	0.112906	0.0884274	0.0291396	0.029092	0.0431809
83543	AIF1L	allograft inflammatory factor 1-like	1346.43	1991.6	701.271	0.351938	-1.50661	0.0268699	0.179218	39.416	23.8924	1.864	3.45157	6.74798	11.6653
9131	AIFM1	apoptosis-inducing factor, mitochondrion-associated, 1	1090.46	969.173	1211.75	1.24348	0.314386	0.27413	0.63051	12.3232	12.6058	7.52498	10.3112	15.271	13.3615
84883	AIFM2	apoptosis-inducing factor, mitochondrion-associated, 2	113.748	71.3562	156.139	2.16029	1.11123	0.0472881	0.2509	0.726821	0.854275	0.875218	1.86134	1.51914	1.79451
150209	AIFM3	apoptosis-inducing factor, mitochondrion-associated, 3	11.4605	6.62573	16.2953	2.46638	1.30239	0.426938	0.764574	0.177972	0.064003	0.0473419	0.178698	0	0.501797
51390	AIG1	androgen-induced 1	633.227	496.035	770.42	1.53855	0.621576	0.112809	0.40806	3.1182	1.48583	2.88654	4.1194	2.18093	4.92345
202	AIM1	absent in melanoma 1	502.357	526.715	477.999	0.907014	-0.140803	0.798156	0.951357	6.01748	1.17509	1.17729	2.01865	1.73784	3.49742
55057	AIM1L	absent in melanoma 1-like	406.947	172.535	641.359	3.65375	1.86938	0.000464024	0.0112859	1.17464	0.376422	2.28686	5.48511	4.28699	4.15251
9255	AIMP1	aminoacyl tRNA synthetase complex-interacting multifunctional protein 1	865.819	870.007	861.631	0.980498	-0.0284137	0.921107	0.987567	10.3288	9.54193	11.7069	10.4246	10.3401	9.39864
7965	AIMP2	aminoacyl tRNA synthetase complex-interacting multifunctional protein 2	372.055	355.39	388.72	1.08475	0.117356	0.750474	0.936775	11.3092	13.8569	9.54151	13.9825	12.7386	9.60801
9049	AIP	aryl hydrocarbon receptor interacting protein	642.443	749.065	535.822	0.708174	-0.497825	0.097803	0.377706	18.4128	16.7153	21.406	12.9097	12.0681	14.0705
23746	AIPL1	aryl hydrocarbon receptor interacting protein-like 1	5.58363	4.18978	6.97747	1.59168	0.670554	0.742108	0.933489	0.014052	0.0202138	0.0777493	0.00806249	0	0.177807
326	AIRE	autoimmune regulator	4.33058	4.35309	4.30806	0.964647	-0.0519271	1	1	0	0.133588	0.0903429	0	0.217344	0
55966	AJAP1	adherens junctions associated protein 1	41.3711	57.7339	25.0082	0.436891	-1.19465	0.378658	0.728392	1.69188	0.145497	0.250465	0	0.509859	0.364224
84962	AJUBA	ajuba LIM protein	1291.32	1196.71	1385.92	1.14877	0.20009	0.449464	0.778754	10.2979	8.34823	8.34185	11.4382	10.7879	7.76208
203	AK1	adenylate kinase 1	506.848	532.319	481.377	0.897685	-0.155719	0.629526	0.881316	10.9294	8.69349	8.2951	8.74209	7.88743	7.59747
204	AK2	adenylate kinase 2	2158.46	1935.18	2381.74	1.22051	0.287487	0.217936	0.570579	14.0225	12.4835	11.5708	16.8678	13.298	14.7898
50808	AK3	adenylate kinase 3	1419.15	1115.13	1723.17	1.53409	0.617385	0.0118526	0.107047	11.2073	9.08623	8.39378	14.6708	14.5394	13.3482
205	AK4	adenylate kinase 4	3854.81	3053.08	4656.53	1.50808	0.592711	0.0474702	0.251245	15.744	11.1952	21.0163	27.2538	16.177	27.2822
26289	AK5	adenylate kinase 5	61.256	63.977	58.5349	0.894386	-0.161031	0.881027	0.977317	0.215929	0.0388266	1.37278	0.480078	0.561239	0.438052
102157402	AK6	adenylate kinase 6	600.405	521.869	678.941	1.28694	0.363949	0.244969	0.601555	12.8741	17.2735	17.275	18.6143	22.4483	18.4923
122481	AK7	adenylate kinase 7	69.66	82.1845	57.1355	0.690934	-0.53338	0.50475	0.813069	1.27545	1.03702	0.660858	1.15604	0.198006	0.599998
158067	AK8	adenylate kinase 8	36.3049	57.1701	15.4397	0.272586	-1.87522	0.145845	0.469489	1.82478	1.14581	0.295867	0	0.292014	0.557727
221264	AK9	adenylate kinase 9	117.117	120.946	113.287	0.930438	-0.104018	0.866285	0.973927	0.638948	0.641118	0.577462	0.298713	0.730654	0.655301
8165	AKAP1	A kinase (PRKA) anchor protein 1	2128.32	1040.44	3216.2	3.05859	1.61287	5.26444e-08	6.96575e-06	7.83866	4.46838	8.66888	24.3057	17.3266	20.9659
11216	AKAP10	A kinase (PRKA) anchor protein 10	686.098	793.598	578.598	0.720483	-0.472963	0.157342	0.486153	6.68661	7.84857	9.26895	7.25562	3.93044	5.50095
11215	AKAP11	A kinase (PRKA) anchor protein 11	2230.53	2439.91	2021.14	0.820115	-0.286102	0.229835	0.584611	9.18687	9.04902	10.8639	8.0336	6.80386	8.41348
9590	AKAP12	A kinase (PRKA) anchor protein 12	11872.8	15330.1	8415.49	0.544312	-0.877495	0.000251233	0.00700357	57.9391	84.3386	64.9101	32.1321	43.5531	33.8494
11214	AKAP13	A kinase (PRKA) anchor protein 13	3326.71	3608.21	3045.21	0.836774	-0.25709	0.243692	0.600242	10.4061	11.3488	9.60434	8.71781	8.25525	8.4524
8227	AKAP17A	A kinase (PRKA) anchor protein 17A	999.55	1080.76	918.336	0.842987	-0.246418	0.358849	0.711165	4.01596	5.03347	3.47917	3.27905	3.32407	3.61477
11217	AKAP2	A kinase (PRKA) anchor protein 2	2595.49	2709.24	2481.73	0.908301	-0.138758	0.5866	0.858249	14.8074	15.4962	14.9746	12.7118	17.2525	9.99022
10566	AKAP3	A kinase (PRKA) anchor protein 3	19.6092	14.912	24.3063	1.58662	0.665958	0.691585	0.91081	0	0.133282	0.344156	0	0.509513	0.26877
9495	AKAP5	A kinase (PRKA) anchor protein 5	193.108	232.018	154.199	0.659499	-0.600558	0.220173	0.572571	1.1002	2.02901	1.13262	0.64204	1.09615	0.988101
9472	AKAP6	A kinase (PRKA) anchor protein 6	104.763	143.381	66.1442	0.457815	-1.12716	0.0676476	0.30715	0.599016	0.375931	0.654868	0.154998	0.236828	0.339243
9465	AKAP7	A kinase (PRKA) anchor protein 7	1286.31	1114	1458.62	1.29011	0.367492	0.510293	0.816415	10.6983	2.63675	24.1094	18.9103	8.90667	20.1685
10270	AKAP8	A kinase (PRKA) anchor protein 8	854.849	694.729	1014.97	1.45077	0.53682	0.0522672	0.265937	9.00449	7.3433	6.95405	9.91794	10.7509	12.0862
26993	AKAP8L	A kinase (PRKA) anchor protein 8-like	853.088	1003.55	702.632	0.69396	-0.527076	0.0561081	0.277498	16.3957	16.0055	15.448	11.7977	10.9642	9.42462
10142	AKAP9	A kinase (PRKA) anchor protein 9	3557.63	3409.09	3706.17	1.0773	0.10742	0.630459	0.881914	10.7678	10.6242	10.6578	11.6766	9.78275	12.0607
56672	AKIP1	A kinase (PRKA) interacting protein 1	413.048	508.591	317.504	0.619554	-0.690698	0.0484189	0.254345	11.0195	12.3917	10.382	5.0698	7.58839	7.69534
79647	AKIRIN1	akirin 1	3068.41	2677.43	3459.38	1.28216	0.358578	0.149697	0.475353	41.9122	45.8859	29.2957	55.7472	46.4451	42.3737
55122	AKIRIN2	akirin 2	974.696	986.633	962.759	0.968608	-0.0460147	0.863336	0.973185	21.3752	21.937	17.4291	16.9199	18.2036	21.8691
80709	AKNA	AT-hook transcription factor	412.933	458.126	367.74	0.796999	-0.32735	0.375511	0.725722	3.06528	1.97888	2.32089	1.89621	1.39523	2.39546
10327	AKR1A1	aldo-keto reductase family 1, member A1 (aldehyde reductase)	2824.89	2677.65	2972.13	1.10062	0.138313	0.530989	0.828083	58.5781	57.1963	54.7242	58.8829	61.3869	61.8793
231	AKR1B1	aldo-keto reductase family 1, member B1 (aldose reductase)	1469.95	1780	1159.9	0.650314	-0.620791	0.190715	0.53699	93.5505	34.3335	24.588	14.3452	27.8513	53.3155
57016	AKR1B10	aldo-keto reductase family 1, member B10 (aldose reductase)	26.7035	8.11174	45.2954	5.42913	2.44072	0.0256089	0.173917	0.191102	0.16494	0.244006	0.833316	1.99888	0.420541
1645	AKR1C1	aldo-keto reductase family 1, member C1	275.644	191.024	360.263	1.85961	0.895001	0.0485728	0.254748	4.86583	3.34066	8.05791	7.99475	10.1456	11.7786
1646	AKR1C2	aldo-keto reductase family 1, member C2	271.112	220.083	322.141	1.44711	0.533175	0.224192	0.577904	1.92322	1.59446	2.72432	1.96265	3.73726	3.19842
8644	AKR1C3	aldo-keto reductase family 1, member C3	178.796	168.289	189.303	1.116	0.158331	0.746872	0.935111	3.9852	2.28053	3.24374	3.9055	3.24427	3.13667
1109	AKR1C4	aldo-keto reductase family 1, member C4	29.6587	22.6119	36.7055	1.59655	0.674956	0.468423	0.790835	0.511743	0.88337	0.849437	0.82213	1.61226	1.09799
6718	AKR1D1	aldo-keto reductase family 1, member D1	5.38736	1.87673	8.89799	4.84003	2.27501	0.305029	0.6618	0.0675275	0.0161897	0	0	0.0709158	0.309587
83592	AKR1E2	aldo-keto reductase family 1, member E2	13.8636	12.6036	15.1236	1.17025	0.226823	0.877693	0.976432	0	0.486717	0.301728	0.332798	0.365481	0.212737
8574	AKR7A2	aldo-keto reductase family 7, member A2 (aflatoxin aldehyde reductase)	1125.83	1151.57	1100.09	0.949783	-0.0743306	0.786153	0.94789	22.0801	16.2161	14.0468	13.1899	16.1142	18.785
246182	AKR7A2P1	aldo-keto reductase family 7, member A2 pseudogene 1	2.85219	3.38725	2.31713	0.702213	-0.51002	0.877254	0.976412	0.184289	0	0.117654	0	0	0.202775
22977	AKR7A3	aldo-keto reductase family 7, member A3 (aflatoxin aldehyde reductase)	33.1886	38.8306	27.5466	0.699789	-0.515008	0.569982	0.848336	0.688153	1.59092	1.42259	0.874276	0.712358	0.946473
246181	AKR7L	aldo-keto reductase family 7-like	63.535	71.4262	55.6437	0.768532	-0.379822	0.598645	0.864466	0.685391	1.61162	1.35758	0.968	0.847129	0.928172
207	AKT1	v-akt murine thymoma viral oncogene homolog 1	4169.05	3813.95	4524.16	1.17776	0.23604	0.31436	0.671847	49.3198	49.22	37.6889	42.1735	51.4139	61.8811
84335	AKT1S1	AKT1 substrate 1 (proline-rich)	822.341	752.619	892.062	1.176	0.23389	0.429651	0.766315	8.18754	9.31265	7.86825	6.96211	10.2744	11.7895
208	AKT2	v-akt murine thymoma viral oncogene homolog 2	1557.53	1748.62	1366.43	0.776346	-0.365229	0.150819	0.476803	14.3196	14.4566	9.86403	8.18358	9.60019	11.2134
10000	AKT3	v-akt murine thymoma viral oncogene homolog 3	1488.95	2162.05	815.853	0.373689	-1.42009	6.0769e-08	7.92909e-06	9.91175	11.2582	13.1082	3.65524	4.88506	3.97276
64400	AKTIP	AKT interacting protein	192.464	150.835	234.092	1.54532	0.627903	0.19576	0.542837	2.08773	1.06804	1.17015	2.42945	2.07514	1.92506
210	ALAD	aminolevulinate dehydratase	445.395	445.732	445.059	0.990961	-0.0131001	0.970496	1	6.20922	5.43084	4.99996	5.3549	4.33511	6.27324
211	ALAS1	aminolevulinate, delta-, synthase 1	1468.94	1246.71	1691.17	1.34486	0.427461	0.0774076	0.330544	18.9483	19.6218	16.8677	26.3804	22.1096	23.6748
213	ALB	albumin	31.6854	16.2545	47.1163	2.77681	1.47343	0.268153	0.625414	0	0.0781024	0.751023	1.02802	0.205268	1.15
214	ALCAM	activated leukocyte cell adhesion molecule	6536.39	11116.6	1956.18	0.174151	-2.52159	5.7903e-13	2.71985e-10	34.4129	91.3569	70.5171	11.4839	14.0091	7.77598
126133	ALDH16A1	aldehyde dehydrogenase 16 family, member A1	517.124	503.207	531.041	1.05024	0.0707236	0.854349	0.969588	7.22728	7.55719	4.54716	3.67346	7.82093	8.1575
5832	ALDH18A1	aldehyde dehydrogenase 18 family, member A1	4753.69	3864.68	5642.69	1.44632	0.532383	0.0311028	0.195383	47.0319	33.7185	45.7571	69.7469	52.7969	55.1648
216	ALDH1A1	aldehyde dehydrogenase 1 family, member A1	6235.92	2548.29	9923.56	3.8468	1.94366	6.06454e-09	1.11712e-06	31.9032	28.6135	65.6126	159.395	191.614	127.338
8854	ALDH1A2	aldehyde dehydrogenase 1 family, member A2	7348.1	12600.7	2095.47	0.164922	-2.60015	2.20755e-07	2.44131e-05	40.6253	257.265	84.5619	15.6786	27.8713	17.3929
220	ALDH1A3	aldehyde dehydrogenase 1 family, member A3	574.969	468.664	681.275	1.43931	0.525377	0.212473	0.563746	6.81534	2.48137	6.04611	10.1689	5.38131	5.88007
219	ALDH1B1	aldehyde dehydrogenase 1 family, member B1	984.021	771.084	1196.96	1.53944	0.622406	0.0357268	0.213102	10.2527	10.5612	9.03183	16.2798	18.154	10.024
10840	ALDH1L1	aldehyde dehydrogenase 1 family, member L1	66.1991	49.404	82.9942	1.6543	0.726217	0.471245	0.792413	0.641428	0.0230673	0.853125	1.13168	0.31323	1.03218
100874204	ALDH1L1-AS1	ALDH1L1 antisense RNA 1	1.27774	2.55549	0	0.0428751	-4.54371	0.15437	0.482338	0.139588	0	0.534692	0	0	0
100862662	ALDH1L1-AS2	ALDH1L1 antisense RNA 2	2.69411	5.38823	0	0.0212854	-5.55399	0.0582338	0.284196	0.0787772	0	0.189995	0	0	0
160428	ALDH1L2	aldehyde dehydrogenase 1 family, member L2	116.62	155.438	77.8022	0.497299	-1.00781	0.0760799	0.327408	1.00631	0.554151	0.813099	0.369885	0.351718	0.423869
217	ALDH2	aldehyde dehydrogenase 2 family (mitochondrial)	1749.57	1357.75	2141.38	1.56273	0.644072	0.00701557	0.0750231	25.614	24.791	27.6637	36.7152	45.396	36.7196
224	ALDH3A2	aldehyde dehydrogenase 3 family, member A2	1832.86	1525.91	2139.81	1.38835	0.473375	0.0517116	0.26424	8.54476	11.835	10.4939	13.6211	12.5323	15.5457
221	ALDH3B1	aldehyde dehydrogenase 3 family, member B1	108.065	85.1284	131.002	1.5229	0.606826	0.31361	0.671041	1.24007	0.651244	1.3488	1.28748	1.63717	1.91674
222	ALDH3B2	aldehyde dehydrogenase 3 family, member B2	15.5491	14.3257	16.7725	1.18806	0.248607	0.867797	0.974595	0.499069	0.114213	0.028965	0.377456	0.128645	0.199683
8659	ALDH4A1	aldehyde dehydrogenase 4 family, member A1	261.956	260.507	263.404	1.01207	0.0173132	0.981043	1	5.00389	1.48889	1.12824	1.99947	2.5618	2.80206
7915	ALDH5A1	aldehyde dehydrogenase 5 family, member A1	445.181	497.31	393.053	0.784563	-0.350038	0.336891	0.693418	3.59863	4.42135	3.41477	1.90905	3.74699	3.07031
4329	ALDH6A1	aldehyde dehydrogenase 6 family, member A1	769.321	948.126	590.516	0.617672	-0.695087	0.0180043	0.140424	8.19038	5.61634	7.48884	4.06876	4.22778	4.49959
501	ALDH7A1	aldehyde dehydrogenase 7 family, member A1	2756.58	2987.52	2525.65	0.838724	-0.253733	0.395724	0.742537	17.5856	36.2743	18.3198	16.4857	24.56	17.5207
223	ALDH9A1	aldehyde dehydrogenase 9 family, member A1	1219.25	1158.05	1280.45	1.09742	0.134114	0.593042	0.861589	21.1059	16.6721	17.2182	17.9196	19.0491	21.5853
226	ALDOA	aldolase A, fructose-bisphosphate	26602.6	24432.5	28772.7	1.16735	0.223235	0.444936	0.776576	381.571	164.018	326.111	360.152	287.032	342.802
229	ALDOB	aldolase B, fructose-bisphosphate	252.574	114.49	390.657	3.32108	1.73165	0.0831322	0.344477	0.125721	0.198934	5.0726	10.5892	3.15286	4.44044
230	ALDOC	aldolase C, fructose-bisphosphate	1592.23	1675.58	1508.87	0.891396	-0.165861	0.61257	0.872401	48.29	22.5615	48.9053	45.0899	30.521	28.2743
56052	ALG1	ALG1, chitobiosyldiphosphodolichol beta-mannosyltransferase	940.797	758.498	1123.1	1.46659	0.552466	0.0437849	0.240084	7.24121	8.42016	7.23301	12.4286	9.20363	10.8935
84920	ALG10	ALG10, alpha-1,2-glucosyltransferase	151.437	160.426	142.449	0.880453	-0.183682	0.725059	0.926807	1.73616	2.48344	1.87639	1.23119	1.86835	2.12495
144245	ALG10B	ALG10B, alpha-1,2-glucosyltransferase	311.57	381.071	242.07	0.629109	-0.668617	0.0978186	0.377706	0.890732	0.933373	1.0164	0.572747	0.391912	0.775191
440138	ALG11	ALG11, alpha-1,2-mannosyltransferase	542.859	570.312	515.407	0.896344	-0.157875	0.633438	0.88364	9.06079	10.28	7.13583	9.4423	6.98298	6.43709
79087	ALG12	ALG12, alpha-1,6-mannosyltransferase	846.528	761.073	931.983	1.21533	0.281345	0.312218	0.669283	13.7012	13.4229	11.0173	14.572	13.3466	16.9422
79868	ALG13	ALG13, UDP-N-acetylglucosaminyltransferase subunit	384.713	408.376	361.051	0.87426	-0.193866	0.598835	0.864503	1.93916	1.91776	2.74635	1.58739	1.89075	2.18425
199857	ALG14	ALG14, UDP-N-acetylglucosaminyltransferase subunit	287.296	225.823	348.768	1.53135	0.614806	0.139256	0.457908	7.13709	10.1464	7.26185	9.62959	16.8291	10.0616
200810	ALG1L	ALG1, chitobiosyldiphosphodolichol beta-mannosyltransferase-like	50.7625	50.0166	51.5084	1.02309	0.0329354	0.980879	1	1.98696	2.76297	1.71954	1.21604	3.17173	2.04052
644974	ALG1L2	ALG1, chitobiosyldiphosphodolichol beta-mannosyltransferase-like 2	26.0549	15.1883	36.9215	2.38513	1.25407	0.214339	0.566257	0.440659	0.860276	0.56265	2.23937	1.07098	1.00435
285407	ALG1L9P	asparagine-linked glycosylation 1-like 9, pseudogene	141.372	144.65	138.094	0.952453	-0.0702802	0.902703	0.983296	2.22247	1.08835	1.14046	0.931505	1.68842	1.47418
85365	ALG2	ALG2, alpha-1,3/1,6-mannosyltransferase	591.394	572.111	610.677	1.05768	0.0809052	0.810392	0.954457	6.7959	9.80524	6.19308	9.78902	7.05974	6.38849
10195	ALG3	ALG3, alpha-1,3- mannosyltransferase	784.943	536.757	1033.13	1.91069	0.934091	0.00150534	0.0261696	12.9357	8.60998	9.94601	20.5013	18.4867	19.2762
29880	ALG5	ALG5, dolichyl-phosphate beta-glucosyltransferase	1569.49	1191.04	1947.93	1.62248	0.698198	0.00335342	0.0456575	39.3057	38.4794	32.4074	60.4112	54.9177	57.6383
29929	ALG6	ALG6, alpha-1,3-glucosyltransferase	225.348	264.255	186.44	0.700067	-0.514435	0.266276	0.623734	3.5829	2.99348	2.74179	2.58523	2.47425	1.23445
79053	ALG8	ALG8, alpha-1,3-glucosyltransferase	857.531	820.534	894.528	1.08008	0.111134	0.689367	0.910601	19.1084	18.3249	18.4104	22.4493	17.862	18.1562
79796	ALG9	ALG9, alpha-1,2-mannosyltransferase	705.474	757.335	653.613	0.854605	-0.226671	0.45587	0.782796	4.26415	3.91929	4.9976	3.27072	3.31475	4.4153
8846	ALKBH1	alkB, alkylation repair homolog 1 (E. coli)	469.261	462.348	476.175	1.02215	0.0316008	0.930487	0.989394	6.63093	8.40141	6.23697	5.10434	9.18905	6.82868
121642	ALKBH2	alkB, alkylation repair homolog 2 (E. coli)	292.715	324.608	260.821	0.800156	-0.321646	0.435288	0.770456	9.61964	9.22522	5.13787	4.93496	7.4163	6.12243
221120	ALKBH3	alkB, alkylation repair homolog 3 (E. coli)	405.399	343.092	467.706	1.35049	0.433487	0.212288	0.563746	8.3588	8.64059	8.91885	10.1719	13.89	10.0314
100507300	ALKBH3-AS1	ALKBH3 antisense RNA 1	2.39215	4.78429	0	0.0234486	-5.41435	0.0990745	0.380133	0	0	0.282931	0	0	0
54784	ALKBH4	alkB, alkylation repair homolog 4 (E. coli)	401.02	410.991	391.049	0.945103	-0.0814567	0.815447	0.956176	8.13906	9.08096	5.87548	6.99655	7.28497	6.77197
54890	ALKBH5	AlkB family member 5, RNA demethylase	4569.57	4503.32	4635.83	1.02024	0.0289078	0.902794	0.983311	57.9791	43.4906	53.9438	54.6959	43.7658	55.5736
84964	ALKBH6	alkB, alkylation repair homolog 6 (E. coli)	103.594	106.807	100.381	0.935562	-0.0960951	0.871723	0.975141	2.53307	1.99139	1.61716	1.53787	1.33627	2.67372
84266	ALKBH7	alkB, alkylation repair homolog 7 (E. coli)	928.879	896.959	960.799	1.06263	0.0876349	0.762604	0.942607	27.1314	27.788	25.104	22.1145	23.9397	36.61
91801	ALKBH8	alkB, alkylation repair homolog 8 (E. coli)	269.883	262.944	276.822	1.03907	0.0552891	0.901183	0.983094	1.71027	2.88078	2.86189	3.09483	2.71717	1.73707
55821	ALLC	allantoicase	3.02532	0.68347	5.36717	6.0972	2.60815	0.318684	0.676124	0	0	0.0539383	0.412041	0	0
7840	ALMS1	Alstrom syndrome 1	1019.57	1231.76	807.387	0.650349	-0.620714	0.0350783	0.210571	3.58295	4.57686	3.18451	2.26702	3.09942	1.77379
100874291	ALMS1-IT1	ALMS1 intronic transcript 1 (non-protein coding)	9.85776	5.6904	14.0251	2.3126	1.20952	0.348192	0.702176	0.0346393	0.0747428	0.265373	0.278245	0.327397	0.30491
239	ALOX12	arachidonate 12-lipoxygenase	13.1154	8.89448	17.3364	1.88257	0.9127	0.53942	0.832849	0	0.223278	0.220206	0.282013	0.0163004	0.540819
245	ALOX12P2	arachidonate 12-lipoxygenase pseudogene 2	6.51789	6.9533	6.08248	0.854948	-0.226091	0.916441	0.986613	0	0.0878946	0.182039	0	0	0.235307
246	ALOX15	arachidonate 15-lipoxygenase	7.20815	7.75454	6.66176	0.877567	-0.188419	0.9527	0.995013	0.318181	0	0.0290189	0	0	0.287579
247	ALOX15B	arachidonate 15-lipoxygenase, type B	55.7129	46.4454	64.9804	1.3631	0.446887	0.680003	0.90471	0.148676	0.0611059	1.64524	0.572759	1.21787	0.806262
100652883	ALOX15P1	arachidonate 15-lipoxygenase pseudogene 1	0.903752	1.8075	0	0.0621748	-4.00753	0.296382	0.652228	0	0.326444	0	0	0	0
240	ALOX5	arachidonate 5-lipoxygenase	206.803	136.023	277.582	2.01257	1.00904	0.0818388	0.341412	2.35325	0.846285	2.8476	6.2215	2.22419	3.43969
241	ALOX5AP	arachidonate 5-lipoxygenase-activating protein	66.877	28.3304	105.424	3.694	1.88518	0.103455	0.38892	0.481002	1.98141	0	4.03934	1.23988	3.29578
59344	ALOXE3	arachidonate lipoxygenase 3	4.55325	0	9.10649	76.4778	6.25697	0.0280592	0.183966	0	0	0	0.111463	0.189177	0
248	ALPI	alkaline phosphatase, intestinal	13.954	1.13912	26.7689	18.9783	4.24628	0.0395541	0.226458	0	0	0.0396492	0.406222	0	0.522761
80216	ALPK1	alpha-kinase 1	307.622	395.859	219.385	0.55043	-0.86137	0.0275481	0.182055	2.98386	2.88511	2.55855	1.11626	1.45316	1.93622
115701	ALPK2	alpha-kinase 2	32.7645	54.5516	10.9775	0.202354	-2.30505	0.102955	0.388172	0.175479	0.685156	0.0426777	0.0479442	0	0.124123
57538	ALPK3	alpha-kinase 3	1663.93	1000.29	2327.56	2.30697	1.206	0.000396339	0.0100226	4.8668	1.74419	4.21171	8.21042	6.77751	9.35121
249	ALPL	alkaline phosphatase, liver/bone/kidney	53.456	32.1346	74.7774	2.29151	1.1963	0.198728	0.546531	0.117488	1.06474	0.300026	1.44257	1.28812	0.542946
250	ALPP	alkaline phosphatase, placental	8.73919	3.37263	14.1057	3.86694	1.95119	0.238043	0.594997	0.0205317	0.0147674	0.0961242	0.353409	0	0.18073
251	ALPPL2	alkaline phosphatase, placental-like 2	12.0032	3.18953	20.8168	5.90872	2.56285	0.199292	0.547545	0	0	0.145739	0.603435	0	0.336399
57679	ALS2	amyotrophic lateral sclerosis 2 (juvenile)	830.332	955.297	705.368	0.732808	-0.448493	0.103023	0.388172	4.46372	4.13255	3.64015	2.82136	3.16057	2.70166
259173	ALS2CL	ALS2 C-terminal like	50.482	39.2846	61.6793	1.56964	0.650437	0.426824	0.764574	0.442486	0.159129	0.206263	0.356642	0.351836	0.510054
130540	ALS2CR12	amyotrophic lateral sclerosis 2 (juvenile) chromosome region, candidate 12	2.53805	5.07609	0	0.0226295	-5.46565	0.053494	0.269817	0	0.144746	0.0761357	0	0	0
8092	ALX1	ALX homeobox 1	469.571	892.739	46.4019	0.051902	-4.26807	2.09508e-12	8.55748e-10	25.2397	40.2773	17.0472	1.00153	0.386445	2.72523
257	ALX3	ALX homeobox 3	34.8593	39.2105	30.5081	0.774821	-0.368065	0.691207	0.91081	1.19688	1.30613	0.667501	0.899846	1.06623	0.385999
60529	ALX4	ALX homeobox 4	29.2098	13.3507	45.069	3.35825	1.74771	0.368509	0.719789	0.078119	0.192641	0.0237489	0	0.956339	0
10189	ALYREF	Aly/REF export factor	1893.73	1778.85	2008.61	1.12126	0.165125	0.511186	0.817246	65.1703	73.87	53.9362	53.3444	85.8775	70.6059
23600	AMACR	alpha-methylacyl-CoA racemase	724.988	595.546	854.43	1.42042	0.506319	0.0787473	0.33369	4.16991	4.70446	4.90342	5.71472	6.59875	6.77083
259	AMBP	alpha-1-microglobulin/bikunin precursor	506.439	122.581	890.297	7.08504	2.82478	0.00137393	0.0244457	0.766222	0.581722	8.47896	24.1307	5.73998	41.0298
55626	AMBRA1	autophagy/beclin-1 regulator 1	1270.11	1322.96	1217.26	0.913164	-0.131054	0.599933	0.865291	7.91255	8.16057	6.40898	6.48486	7.46215	5.91601
262	AMD1	adenosylmethionine decarboxylase 1	4447.54	3299.83	5595.26	1.68372	0.751656	0.00466898	0.0573744	48.203	31.6383	28.7465	70.3661	59.6306	46.072
51005	AMDHD2	amidohydrolase domain containing 2	124.149	105.237	143.062	1.35241	0.435533	0.459049	0.784738	2.5874	1.07147	1.69077	2.24931	1.76208	2.99071
139285	AMER1	APC membrane recruitment protein 1	388.056	372.328	403.784	1.07533	0.104775	0.79224	0.949695	1.30048	2.49952	1.4514	1.39284	2.45833	1.62967
219287	AMER2	APC membrane recruitment protein 2	50.2155	62.2933	38.1378	0.607554	-0.718915	0.343477	0.698437	0.139554	0.0918314	0.127638	0.0766631	0.0729663	0.0620741
205147	AMER3	APC membrane recruitment protein 3	6.91192	5.92812	7.89572	1.27619	0.351848	0.835439	0.964668	0.00970099	0.00348871	0.0412886	0.0389623	0	0.0320221
267	AMFR	autocrine motility factor receptor, E3 ubiquitin protein ligase	2926.69	2385.61	3467.76	1.44219	0.528262	0.0202916	0.151654	27.9582	26.3854	24.3613	32.1799	36.269	41.7439
268	AMH	anti-Mullerian hormone	37.4513	37.9235	36.9791	0.965539	-0.0505934	0.966436	1	0.574329	1.08707	0.578941	0.83249	0.971385	0.282709
269	AMHR2	anti-Mullerian hormone receptor, type II	31.0108	54.2822	7.73928	0.143073	-2.80517	0.0239231	0.167533	0.855709	0.681411	1.65191	0.140278	0	0.302638
120425	AMICA1	adhesion molecule, interacts with CXADR antigen 1	294.229	148.736	439.723	2.90296	1.53752	0.0430887	0.237906	1.65749	0.132461	3.99755	7.16187	3.95839	5.65137
57463	AMIGO1	adhesion molecule with Ig-like domain 1	74.5162	71.554	77.4785	1.07242	0.100873	0.885593	0.979041	1.20963	1.01207	1.20828	1.20394	1.60216	0.77413
347902	AMIGO2	adhesion molecule with Ig-like domain 2	445.827	498.116	393.537	0.781772	-0.355181	0.329976	0.686744	2.89932	2.97416	3.31761	2.74889	1.55135	2.68285
386724	AMIGO3	adhesion molecule with Ig-like domain 3	101.01	81.8052	120.214	1.45257	0.538607	0.406576	0.749291	0.574695	1.78626	0.917241	1.3425	2.13392	1.15176
9949	AMMECR1	Alport syndrome, mental retardation, midface hypoplasia and elliptocytosis chromosomal region gene 1	648.752	567.627	729.877	1.27303	0.348265	0.257167	0.61604	3.14013	3.79748	3.97571	3.63178	5.47397	4.46875
83607	AMMECR1L	AMMECR1-like	905.797	1000.88	810.713	0.802619	-0.317213	0.25614	0.614671	7.96982	9.40683	7.52885	7.65792	5.97148	5.6986
81693	AMN	amnion associated transmembrane protein	395.972	171.047	620.896	3.55747	1.83085	0.00469661	0.0576385	2.85998	0.958072	8.92089	18.7247	7.65272	18.9889
196394	AMN1	antagonist of mitotic exit network 1 homolog (S. cerevisiae)	468.495	513.999	422.991	0.814744	-0.295581	0.408449	0.750989	8.5965	5.45461	9.38251	6.58094	6.44069	5.61048
154796	AMOT	angiomotin	1686.67	2488.89	884.445	0.351646	-1.5078	1.00739e-07	1.2535e-05	9.13428	15.486	15.2413	4.03728	4.18398	5.47507
154810	AMOTL1	angiomotin like 1	4602.41	5161.11	4043.71	0.776975	-0.36406	0.112073	0.406669	21.7861	23.3875	22.8407	13.694	18.9683	18.8027
51421	AMOTL2	angiomotin like 2	569.989	685.574	454.404	0.658264	-0.603261	0.0570839	0.280457	5.59103	4.20552	4.44134	2.52837	3.52967	3.0407
271	AMPD2	adenosine monophosphate deaminase 2	1381.64	1481.27	1282.01	0.859233	-0.218879	0.371897	0.721868	12.9464	10.5204	9.97942	8.59188	9.06319	10.1896
272	AMPD3	adenosine monophosphate deaminase 3	198.231	236.034	160.427	0.671612	-0.5743	0.249035	0.605374	1.0887	1.79869	2.03698	0.834935	0.835426	1.57744
273	AMPH	amphiphysin	113.897	158.875	68.9201	0.430423	-1.21617	0.0443832	0.241401	1.33537	2.81736	1.3792	0.694673	0.998493	0.607318
275	AMT	aminomethyltransferase	246.509	224.173	268.845	1.18681	0.247092	0.623363	0.877233	3.41999	1.22272	4.00075	2.75404	3.0245	4.31318
401138	AMTN	amelotin	24.0414	48.0827	0	0.00250846	-8.63898	3.2627e-05	0.00144242	3.87211	0.9687	0.477687	0	0	0
276	AMY1A	amylase, alpha 1A (salivary)	31.2001	52.6385	9.76164	0.18547	-2.43074	0.0406373	0.229828	0.240393	0.194515	0.575519	0.017241	0.0189342	0.148785
277	AMY1B	amylase, alpha 1B (salivary)	31.2001	52.6385	9.76164	0.18547	-2.43074	0.0406119	0.229767	0.265505	0.214835	0.635638	0.019042	0.0209121	0.164327
278	AMY1C	amylase, alpha 1C (salivary)	31.2001	52.6385	9.76164	0.185471	-2.43074	0.0405978	0.229767	0.262365	0.212294	0.62812	0.0188168	0.0206647	0.162383
279	AMY2A	amylase, alpha 2A (pancreatic)	7.98002	10.5929	5.36717	0.502364	-0.993195	0.612919	0.872633	0.290648	0.0783932	0.371111	0.35437	0	0
280	AMY2B	amylase, alpha 2B (pancreatic)	30.7784	35.315	26.2418	0.731841	-0.450398	0.734346	0.929788	0.462532	0.410952	0.972717	0.624429	0	0.703516
155185	AMZ1	archaelysin family metallopeptidase 1	8.83402	8.22992	9.43812	1.16851	0.224675	0.929628	0.989142	0.162018	0.0582657	0	0	0.0935813	0.148558
51321	AMZ2	archaelysin family metallopeptidase 2	1126.57	1311.28	941.858	0.712564	-0.488908	0.0635253	0.297479	23.6631	18.7625	20.6267	13.4209	13.0406	17.1809
201283	AMZ2P1	archaelysin family metallopeptidase 2 pseudogene 1	284.512	357.425	211.599	0.586286	-0.770323	0.0622443	0.294719	3.65077	4.06619	4.57093	1.8608	3.18256	1.99873
64682	ANAPC1	anaphase promoting complex subunit 1	2721.68	2550.91	2892.45	1.1251	0.170055	0.445609	0.776655	14.0908	13.5433	11.5649	13.5817	14.1006	15.04
10393	ANAPC10	anaphase promoting complex subunit 10	158.755	186.959	130.551	0.691106	-0.533021	0.336485	0.693117	3.73407	3.71705	3.42011	4.01069	1.3929	1.82423
51529	ANAPC11	anaphase promoting complex subunit 11	1436.45	1552.82	1320.08	0.845606	-0.241942	0.41077	0.752159	37.7969	28.903	22.7248	15.9518	25.358	31.921
25847	ANAPC13	anaphase promoting complex subunit 13	1738.03	1926.95	1549.1	0.796366	-0.328496	0.170668	0.507541	29.6823	38.6514	35.4696	24.4247	28.2379	27.811
25906	ANAPC15	anaphase promoting complex subunit 15	635.888	487.866	783.909	1.59314	0.671872	0.0256025	0.173917	9.51908	12.2493	9.02617	14.8245	14.8115	17.9196
119504	ANAPC16	anaphase promoting complex subunit 16	1019.22	1037.52	1000.92	0.956624	-0.0639768	0.818943	0.957276	11.2721	10.6975	11.7835	7.7648	11.7145	12.0249
100286979	ANAPC1P1	anaphase promoting complex subunit 1 pseudogene 1	147.377	131.118	163.636	1.23882	0.308968	0.551396	0.839629	3.34104	2.84896	2.60942	3.75486	2.38735	4.39624
29882	ANAPC2	anaphase promoting complex subunit 2	575.453	539.523	611.384	1.12561	0.170707	0.613437	0.872974	7.43294	10.8223	5.59631	7.37577	9.93652	8.6011
29945	ANAPC4	anaphase promoting complex subunit 4	377.513	419.04	335.985	0.795568	-0.329943	0.368919	0.720059	5.40079	7.99468	4.94066	4.0631	4.56097	5.49868
51433	ANAPC5	anaphase promoting complex subunit 5	2253.43	2016.01	2490.85	1.22701	0.295147	0.213085	0.564451	30.4893	29.9412	23.0274	28.7907	38.7572	31.5748
51434	ANAPC7	anaphase promoting complex subunit 7	1106.12	1068.52	1143.73	1.06283	0.0879041	0.745838	0.934886	11.782	12.1391	9.57081	9.65592	14.2301	10.6116
283	ANG	angiogenin, ribonuclease, RNase A family, 5	235.66	247.256	224.065	0.895427	-0.159353	0.769796	0.944993	8.43124	2.51845	10.9614	7.11088	5.31258	6.86899
23357	ANGEL1	angel homolog 1 (Drosophila)	567.257	674.07	460.444	0.678702	-0.55915	0.113732	0.409605	7.62683	6.91569	4.99542	4.06948	2.83294	5.89388
90806	ANGEL2	angel homolog 2 (Drosophila)	804.156	843.51	764.803	0.89863	-0.1542	0.600324	0.865624	5.15168	6.96226	5.83767	4.24861	6.14762	5.30737
284	ANGPT1	angiopoietin 1	419.724	675.436	164.011	0.240622	-2.05516	0.000349942	0.00906906	3.04465	7.05942	7.34878	0.436725	2.69257	1.01383
285	ANGPT2	angiopoietin 2	280.291	243.13	317.451	1.29048	0.367912	0.369423	0.720179	1.5151	1.65087	2.1559	1.81646	2.11596	2.80541
51378	ANGPT4	angiopoietin 4	4.58911	5.99216	3.18606	0.540568	-0.887452	0.732736	0.929647	0.190525	0	0.175695	0	0	0.192166
9068	ANGPTL1	angiopoietin-like 1	198.27	287.349	109.191	0.377292	-1.40625	0.00759407	0.0795023	2.23632	4.78828	2.62844	0.621814	1.45247	1.46691
23452	ANGPTL2	angiopoietin-like 2	715.09	639.715	790.465	1.22263	0.289985	0.395409	0.742404	7.82136	5.03594	8.30037	10.4939	5.87521	8.80319
51129	ANGPTL4	angiopoietin-like 4	177.423	201.472	153.374	0.756132	-0.403289	0.43045	0.766744	3.8271	4.58072	3.08364	2.36346	1.76719	4.27526
83854	ANGPTL6	angiopoietin-like 6	286.755	178.674	394.836	2.17649	1.12201	0.0597643	0.288296	3.18631	2.10274	5.98377	7.7839	2.44238	14.0598
286	ANK1	ankyrin 1, erythrocytic	88.8236	141.489	36.1579	0.254302	-1.97539	0.00807293	0.0826606	0.466241	0.693974	0.620118	0.044585	0.13465	0.263629
287	ANK2	ankyrin 2, neuronal	350.512	592.665	108.36	0.181037	-2.46564	5.70075e-09	1.06051e-06	1.0754	2.1724	1.59661	0.325384	0.219697	0.305063
288	ANK3	ankyrin 3, node of Ranvier (ankyrin G)	2113.87	2802.08	1425.66	0.503709	-0.989337	0.00157002	0.0269914	4.18579	7.9119	5.56778	2.93843	1.83584	3.86119
150709	ANKAR	ankyrin and armadillo repeat containing	19.76	25.1528	14.3672	0.565824	-0.821576	0.56749	0.846908	0.110507	0.248381	0.311594	0	0.217597	0.159589
348094	ANKDD1A	ankyrin repeat and death domain containing 1A	70.4441	99.7605	41.1277	0.409533	-1.28795	0.0824297	0.3428	1.72493	0.859999	1.21802	0.742272	0.518743	0.237244
728780	ANKDD1B	ankyrin repeat and death domain containing 1B	26.0165	18.2979	33.7351	1.82411	0.867192	0.545435	0.836625	0.406347	0.223496	0.223813	1.1383	0	0.341904
63926	ANKEF1	ankyrin repeat and EF-hand domain containing 1	286.241	212.345	360.138	1.69606	0.762188	0.150819	0.476803	3.73278	1.86817	0.893653	2.92702	2.23445	5.34791
51479	ANKFY1	ankyrin repeat and FYVE domain containing 1	2158.75	2413.72	1903.78	0.782463	-0.353906	0.13152	0.444288	11.0194	13.5899	9.6619	7.99709	8.35135	9.61809
56172	ANKH	ANKH inorganic pyrophosphate transport regulator	1413.37	1499.02	1327.71	0.878125	-0.187502	0.483999	0.80115	8.33201	5.67203	7.62703	6.52051	6.93138	5.00505
54882	ANKHD1	ankyrin repeat and KH domain containing 1	3206.82	3321.09	3092.55	0.923417	-0.114946	0.607903	0.869287	16.4935	15.2517	14.2061	14.3928	12.7793	13.9335
404734	ANKHD1-EIF4EBP3	ANKHD1-EIF4EBP3 readthrough	3215.18	3356.05	3074.31	0.908415	-0.138576	0.537101	0.831405	17.177	15.7703	14.7925	14.5966	12.895	14.5266
54467	ANKIB1	ankyrin repeat and IBR domain containing 1	1972.53	2269.05	1676.02	0.732464	-0.44917	0.048671	0.254943	15.3177	14.2928	14.6483	9.78437	11.6428	10.0771
126549	ANKLE1	ankyrin repeat and LEM domain containing 1	16.195	12.4597	19.9302	1.58174	0.661514	0.578805	0.853938	0.140845	0.0607814	0.137874	0.0969732	0.106497	0.325441
23141	ANKLE2	ankyrin repeat and LEM domain containing 2	2472.45	2089.45	2855.46	1.35372	0.43693	0.0615734	0.293142	16.0189	21.1539	18.1481	24.9024	25.4956	22.3204
51281	ANKMY1	ankyrin repeat and MYND domain containing 1	79.4635	81.2105	77.7165	0.949354	-0.0749822	0.920538	0.987567	0.788856	0.840165	0.768344	0.513543	1.12795	0.575873
57037	ANKMY2	ankyrin repeat and MYND domain containing 2	1150.7	1161.08	1140.32	0.972761	-0.039842	0.884052	0.978448	19.2191	14.0981	20.4142	17.3284	16.6081	17.0095
57763	ANKRA2	ankyrin repeat, family A (RFXANK-like), 2	364.723	386.379	343.067	0.879875	-0.18463	0.601986	0.866207	6.77159	6.90647	7.15794	5.2069	6.06798	6.58054
27063	ANKRD1	ankyrin repeat domain 1 (cardiac muscle)	55.5903	77.4499	33.7308	0.435064	-1.2007	0.135908	0.451959	1.57598	2.53376	0.604998	0.531904	0.642554	0.782028
55608	ANKRD10	ankyrin repeat domain 10	1272.46	1037.46	1507.46	1.43976	0.525828	0.0467856	0.24959	12.8109	12.0056	11.4632	20.7831	13.5178	16.2211
29123	ANKRD11	ankyrin repeat domain 11	4730.7	4712	4749.41	0.999689	-0.000448468	0.99881	1	16.8324	21.8904	15.4444	17.0296	18.7874	16.6013
23253	ANKRD12	ankyrin repeat domain 12	2052.97	2022.75	2083.2	1.01907	0.0272592	0.912306	0.985756	6.25585	6.85119	7.49629	8.22963	5.94916	6.22215
88455	ANKRD13A	ankyrin repeat domain 13A	754.63	808.168	701.092	0.859841	-0.217858	0.472847	0.793832	7.57034	9.39677	7.60001	6.53773	5.31107	8.64742
124930	ANKRD13B	ankyrin repeat domain 13B	155.67	182.752	128.588	0.700038	-0.514495	0.331753	0.688336	2.40308	2.87608	1.59554	1.10303	2.26524	1.27976
81573	ANKRD13C	ankyrin repeat domain 13C	628.48	619.816	637.144	1.01938	0.0276874	0.92717	0.989025	4.41326	4.65296	3.93076	4.47758	4.16445	4.18676
338692	ANKRD13D	ankyrin repeat domain 13 family, member D	264.22	261.099	267.341	1.01813	0.0259206	0.958112	0.997303	4.74143	4.82385	2.97996	3.97495	5.75849	2.56796
54522	ANKRD16	ankyrin repeat domain 16	207.535	193.668	221.401	1.13382	0.181189	0.690097	0.910803	2.58748	3.22581	2.33101	2.93207	3.68196	2.32506
26057	ANKRD17	ankyrin repeat domain 17	4158.83	4115.24	4202.41	1.01248	0.0178874	0.934583	0.990396	17.3781	17.8613	16.1132	16.8707	16.0313	17.5202
253650	ANKRD18A	ankyrin repeat domain 18A	14.1456	18.5506	9.74069	0.526202	-0.926312	0.512124	0.818262	0.163188	0.30517	0.125019	0.0655417	0	0.233424
441459	ANKRD18B	ankyrin repeat domain 18B	20.7925	26.0021	15.5829	0.603936	-0.727533	0.663647	0.898341	0.58513	0.245498	0.00691774	0.186514	0	0.286143
138649	ANKRD19P	ankyrin repeat domain 19, pseudogene	437.582	388.358	486.807	1.24385	0.314813	0.380279	0.730207	6.87471	6.84641	6.26831	6.59934	11.0461	6.51692
84210	ANKRD20A1	ankyrin repeat domain 20 family, member A1	28.5813	35.0411	22.1214	0.627255	-0.672876	0.577471	0.853331	0.538591	0.299908	0.347544	0.468518	0.0109474	0.229399
441430	ANKRD20A2	ankyrin repeat domain 20 family, member A2	56.9232	67.5761	46.2704	0.679711	-0.557007	0.589256	0.859325	0.538591	0.299908	0.306874	0.468518	0.0109474	0.262853
441425	ANKRD20A3	ankyrin repeat domain 20 family, member A3	85.5045	102.617	68.3918	0.660909	-0.597476	0.522579	0.824567	0.481169	0.267933	0.286268	0.418566	0.00978025	0.224867
728747	ANKRD20A4	ankyrin repeat domain 20 family, member A4	28.1256	34.1298	22.1214	0.644423	-0.63392	0.60358	0.867023	0.537672	0.299396	0.317423	0.467718	0.0109287	0.229008
729171	ANKRD20A8P	ankyrin repeat domain 20 family, member A8, pseudogene	20.959	27.5487	14.3693	0.518511	-0.947554	0.481111	0.799685	0.299182	0.346689	0.247597	0.276561	0	0.164596
284232	ANKRD20A9P	ankyrin repeat domain 20 family, member A9, pseudogene	1157.64	1233.22	1082.06	0.869057	-0.202477	0.433892	0.769496	1.29414	1.27417	1.32344	1.25493	1.04054	0.986221
118932	ANKRD22	ankyrin repeat domain 22	132.995	46.2483	219.741	4.70651	2.23466	0.000863361	0.0176515	0.673862	0.121169	0.573608	2.19679	2.28708	1.81151
200539	ANKRD23	ankyrin repeat domain 23	54.0578	45.4211	62.6945	1.36967	0.453831	0.553934	0.840889	0.732376	0.713675	0.643527	0.704865	0.699655	1.37772
170961	ANKRD24	ankyrin repeat domain 24	19.2806	17.4808	21.0804	1.20228	0.265776	0.816563	0.956628	0.257575	0.130772	0.128973	0.321652	0.1623	0.108363
22852	ANKRD26	ankyrin repeat domain 26	928.955	1079.43	778.484	0.713967	-0.48607	0.0806114	0.338384	5.03136	6.92815	6.45413	4.13119	4.64202	4.02884
84079	ANKRD27	ankyrin repeat domain 27 (VPS9 domain)	796.224	711.485	880.963	1.22831	0.296677	0.291598	0.646699	6.43834	6.69983	5.84195	6.8458	8.75241	7.02385
23243	ANKRD28	ankyrin repeat domain 28	1154.81	960.487	1349.14	1.39407	0.479302	0.081136	0.340054	6.68049	5.89185	4.69831	9.18863	6.1835	7.83217
147463	ANKRD29	ankyrin repeat domain 29	2.0203	4.04061	0	0.0299434	-5.06162	0.146391	0.469946	0.145194	0	0	0	0	0
374860	ANKRD30B	ankyrin repeat domain 30B	8.69667	10.7656	6.62779	0.621144	-0.687	0.761955	0.942508	0.092484	0.190054	0	0	0.166499	0
149992	ANKRD30BP2	ankyrin repeat domain 30B pseudogene 2	39.7452	48.421	31.0693	0.642316	-0.638645	0.456131	0.782814	0.856639	0.462102	0.372192	0.286711	0.292377	0.461464
256006	ANKRD31	ankyrin repeat domain 31	5.86792	6.765	4.97084	0.720014	-0.473902	0.845157	0.966873	0	0.0581498	0.0731211	0	0.0955179	0
84250	ANKRD32	ankyrin repeat domain 32	256.007	298.716	213.298	0.708006	-0.498167	0.247409	0.604103	2.81562	3.31385	3.15932	1.41356	2.13703	2.86921
651746	ANKRD33B	ankyrin repeat domain 33B	72.8753	108.865	36.8852	0.340729	-1.5533	0.119564	0.421693	1.16339	0.202141	0.0417266	0.191253	0.135905	0.122256
284615	ANKRD34A	ankyrin repeat domain 34A	52.3538	56.3363	48.3713	0.847916	-0.238006	0.75615	0.939452	0.472867	0.728805	0.646901	0.68797	0.340522	0.492425
340120	ANKRD34B	ankyrin repeat domain 34B	24.425	32.9197	15.9303	0.48845	-1.03372	0.628168	0.880843	0.744089	0.267593	0	0	0	0.469061
148741	ANKRD35	ankyrin repeat domain 35	14.4045	26.8206	1.98834	0.0769125	-3.70064	0.0218712	0.158541	0.398013	0.248931	0.257782	0	0.0654236	0
375248	ANKRD36	ankyrin repeat domain 36	545.122	659.736	430.508	0.646004	-0.630385	0.058479	0.284959	3.95117	4.05282	4.46097	2.94266	2.9741	1.9114
57730	ANKRD36B	ankyrin repeat domain 36B	534.937	636.822	433.052	0.673135	-0.571032	0.0838172	0.346234	4.05578	4.04585	4.49764	3.22746	2.91516	2.09675
84832	ANKRD36BP1	ankyrin repeat domain 36B pseudogene 1	547.844	473.205	622.482	1.30935	0.388855	0.252212	0.609163	14.1454	8.6088	7.71852	12.8835	13.6709	11.8636
645784	ANKRD36BP2	ankyrin repeat domain 36B pseudogene 2	3.95069	6.24443	1.65695	0.278837	-1.8425	0.359166	0.711337	0.21156	0.177525	0.0450213	0	0.111088	0
353322	ANKRD37	ankyrin repeat domain 37	378.171	398.952	357.391	0.88516	-0.17599	0.703812	0.918326	19.3318	8.07959	22.849	20.7597	10.2881	12.3601
51239	ANKRD39	ankyrin repeat domain 39	49.6274	30.5043	68.7504	2.25811	1.17511	0.149891	0.475728	1.96993	1.46573	0.636047	2.96208	3.12456	2.65335
91369	ANKRD40	ankyrin repeat domain 40	1208.52	1307.57	1109.47	0.842546	-0.247173	0.389246	0.737716	12.8759	13.7652	10.6676	8.29438	14.235	7.94506
338699	ANKRD42	ankyrin repeat domain 42	309.214	266.922	351.505	1.30937	0.388871	0.345799	0.700251	1.50559	1.09244	0.860987	1.82284	1.05735	1.46687
91526	ANKRD44	ankyrin repeat domain 44	383.269	524.51	242.028	0.457298	-1.12879	0.00135324	0.0242241	2.8158	3.46902	3.19189	1.21036	1.46976	1.5389
339416	ANKRD45	ankyrin repeat domain 45	40.5565	46.6435	34.4696	0.737841	-0.438618	0.671608	0.901919	0.73081	1.00199	0.359642	0.248965	0.129512	1.10566
157567	ANKRD46	ankyrin repeat domain 46	786.786	798.261	775.312	0.962559	-0.0550536	0.845077	0.966873	7.0348	6.73339	7.21462	6.07772	6.8195	6.75799
54851	ANKRD49	ankyrin repeat domain 49	260.739	250.205	271.273	1.07251	0.100988	0.803945	0.952877	4.64303	5.25107	5.65583	5.49332	5.97227	4.79166
57182	ANKRD50	ankyrin repeat domain 50	2515.89	2987.3	2044.48	0.677044	-0.562678	0.0235017	0.165942	8.15487	9.31161	11.3294	6.94276	5.60557	6.46549
283373	ANKRD52	ankyrin repeat domain 52	2764.38	2493.83	3034.94	1.20917	0.274022	0.264397	0.622222	13.4459	12.261	8.6321	11.471	12.8728	15.7755
79998	ANKRD53	ankyrin repeat domain 53	12.3146	7.28463	17.3445	2.33405	1.22283	0.48304	0.800965	0	0.35182	0.0612318	0	0.362607	0.585703
129138	ANKRD54	ankyrin repeat domain 54	242.222	236.848	247.596	1.03938	0.0557202	0.901779	0.983094	4.6174	5.44174	2.84129	4.45271	3.9786	4.45314
22881	ANKRD6	ankyrin repeat domain 6	259.898	353.367	166.429	0.46854	-1.09376	0.0112085	0.10278	2.3986	2.70604	1.58071	0.782447	0.926325	1.31427
100310846	ANKRD61	ankyrin repeat domain 61	4.11659	6.57624	1.65695	0.263821	-1.92237	0.41587	0.756172	0.128601	0.431649	0	0	0.135054	0
342850	ANKRD62	ankyrin repeat domain 62	2.44369	4.556	0.331389	0.0933002	-3.42198	0.108281	0.398702	0.0386646	0.0370793	0.0383976	0	0.00812093	0
23783	ANKRD62P1-PARP4P3	ANKRD62P1-PARP4P3 readthrough, transcribed pseudogene	1.80861	2.16901	1.44821	0.689009	-0.537405	0.832257	0.96342	0	0.17116	0	0	0	0.1091
441869	ANKRD65	ankyrin repeat domain 65	40.9816	52.9574	29.0059	0.547631	-0.868723	0.5652	0.845729	1.45969	0.442056	0.741157	0	0.0161362	1.39478
122416	ANKRD9	ankyrin repeat domain 9	123.619	103.179	144.059	1.38502	0.469908	0.424155	0.762	2.77613	1.96975	2.76229	1.74351	4.11312	4.33422
23294	ANKS1A	ankyrin repeat and sterile alpha motif domain containing 1A	1652.31	1486.46	1818.17	1.21614	0.282308	0.377693	0.727465	11.5929	8.89778	7.37867	6.54135	9.50772	16.8351
56899	ANKS1B	ankyrin repeat and sterile alpha motif domain containing 1B	96.918	104.843	88.993	0.838214	-0.254609	0.700044	0.915938	0.203681	0.529644	0.33342	0.38655	0.174412	0.304561
124401	ANKS3	ankyrin repeat and sterile alpha motif domain containing 3	225.076	215.024	235.129	1.08197	0.11366	0.814998	0.956176	1.56545	3.71943	2.09615	2.6744	1.91739	3.14497
257629	ANKS4B	ankyrin repeat and sterile alpha motif domain containing 4B	379.789	181.331	578.247	3.12953	1.64595	0.000869816	0.0177448	1.84721	1.10214	4.333	9.05693	6.03131	7.5641
203286	ANKS6	ankyrin repeat and sterile alpha motif domain containing 6	906.738	851.426	962.049	1.12133	0.165211	0.546635	0.837401	4.71987	5.35918	4.09032	4.55916	5.9588	4.87869
55139	ANKZF1	ankyrin repeat and zinc finger domain containing 1	442.514	532.965	352.062	0.655138	-0.61013	0.0718818	0.316835	8.17167	8.55958	7.17147	5.42819	4.17724	5.54677
54443	ANLN	anillin, actin binding protein	2672.06	2929.4	2414.71	0.818592	-0.288784	0.247059	0.603562	24.6719	24.4434	20.2159	13.069	21.4445	20.6071
55107	ANO1	anoctamin 1, calcium activated chloride channel	972.591	869.536	1075.65	1.22534	0.293179	0.486211	0.802832	7.75535	2.03513	7.54651	7.98104	7.37885	5.38584
55129	ANO10	anoctamin 10	488.961	474.163	503.759	1.05526	0.0776011	0.825823	0.960648	7.52345	5.91854	6.2768	4.70908	8.65963	6.87882
57101	ANO2	anoctamin 2, calcium activated chloride channel	4.77349	2.05041	7.49657	3.24222	1.69698	0.393036	0.740549	0	0	0.0617496	0.0739942	0.152364	0
63982	ANO3	anoctamin 3	40.0974	23.6268	56.5679	2.3675	1.24337	0.201216	0.549871	0.184972	0.110868	0.174948	0.271221	0.097127	0.723649
121601	ANO4	anoctamin 4	53.8431	76.5283	31.1579	0.401114	-1.31792	0.0999221	0.381981	0.344632	0.684138	1.00329	0.28474	0.321389	0.197184
203859	ANO5	anoctamin 5	53.408	33.1532	73.6629	2.23181	1.15822	0.205593	0.555172	0.400058	0.111173	0.0812652	0.678179	0.223434	0.340144
196527	ANO6	anoctamin 6	3483.72	3189.89	3777.56	1.1711	0.227865	0.382629	0.7321	16.0239	14.7698	21.8318	23.7259	16.5771	19.8315
50636	ANO7	anoctamin 7	62.7019	50.9288	74.4749	1.43961	0.525681	0.476667	0.796665	0.319092	0.478139	0.514945	0.793357	0.335104	0.716827
57719	ANO8	anoctamin 8	158.203	175.064	141.342	0.801056	-0.320026	0.535352	0.830894	1.86584	1.38427	1.74458	1.07055	0.934989	1.89134
338440	ANO9	anoctamin 9	116.743	86.5213	146.964	1.69891	0.764608	0.21334	0.564887	1.90956	1.09876	0.596004	2.34952	1.76473	1.70422
8125	ANP32A	acidic (leucine-rich) nuclear phosphoprotein 32 family, member A	8309.03	8036.82	8581.23	1.05854	0.0820795	0.735629	0.930236	105.055	152.794	128.801	105.055	158.499	135.053
80035	ANP32A-IT1	ANP32A intronic transcript 1 (non-protein coding)	41.0607	30.856	51.2655	1.66459	0.735166	0.397392	0.743536	0.594939	0.30756	0.221562	0.533363	0.609172	0.644386
723972	ANP32AP1	acidic (leucine-rich) nuclear phosphoprotein 32 family, member A pseudogene 1	904.728	1003.95	805.505	0.795913	-0.329318	0.271433	0.628848	50.0066	62.6602	49.0047	35.189	56.4567	33.2864
10541	ANP32B	acidic (leucine-rich) nuclear phosphoprotein 32 family, member B	8723.62	7591.41	9855.83	1.28767	0.364762	0.108682	0.399588	207.007	159.016	190.701	218.291	266.557	212.216
23520	ANP32C	acidic (leucine-rich) nuclear phosphoprotein 32 family, member C	72.5788	84.3994	60.7582	0.714285	-0.485428	0.462655	0.786894	4.06665	6.2855	3.90355	2.97866	3.54378	3.33212
81611	ANP32E	acidic (leucine-rich) nuclear phosphoprotein 32 family, member E	4200.26	4526.31	3874.2	0.849403	-0.23548	0.329696	0.686389	29.0155	34.693	27.5164	18.6184	29.1874	27.5041
290	ANPEP	alanyl (membrane) aminopeptidase	835.758	565.657	1105.86	1.92262	0.943073	0.0887025	0.357263	2.89122	4.41145	10.7904	13.9134	3.31711	17.2485
84168	ANTXR1	anthrax toxin receptor 1	3273.26	3559.36	2987.15	0.83152	-0.266176	0.279054	0.635571	16.6052	21.201	21.3698	12.6573	17.2729	18.1059
118429	ANTXR2	anthrax toxin receptor 2	2585.16	2737.81	2432.52	0.878564	-0.186781	0.476437	0.796395	10.3841	10.4464	15.3349	11.7161	10.1031	9.227
301	ANXA1	annexin A1	1957.49	1095.11	2819.88	2.56445	1.35865	0.000236908	0.00668911	39.4354	24.165	21.3479	46.734	119.638	44.3523
11199	ANXA10	annexin A10	850.251	140.92	1559.58	10.8371	3.43791	1.858e-10	5.13713e-08	1.93918	2.81982	6.62065	48.1331	58.3054	16.3274
311	ANXA11	annexin A11	3140.7	2276.17	4005.23	1.74497	0.803201	0.00391886	0.0505251	29.6067	14.8593	24.164	42.0936	34.2962	39.9173
312	ANXA13	annexin A13	947.168	292.52	1601.82	5.35946	2.42209	0.000136971	0.00442951	1.45511	3.88339	15.9066	51.1477	27.9164	35.1603
302	ANXA2	annexin A2	24888.7	14176	35601.4	2.48869	1.31539	1.2582e-08	2.09207e-06	323.897	259.226	321.381	800.476	751.311	635.329
303	ANXA2P1	annexin A2 pseudogene 1	940.386	694.472	1186.3	1.69461	0.760949	0.00782441	0.0810992	24.2092	18.1311	19.0609	39.8205	33.199	27.562
304	ANXA2P2	annexin A2 pseudogene 2	11231.7	6196.91	16266.5	2.60152	1.37935	4.01453e-09	7.85719e-07	202.789	162.367	195.272	521.275	495.36	399.047
305	ANXA2P3	annexin A2 pseudogene 3	250.837	205.877	295.797	1.42516	0.51112	0.26186	0.619971	7.36516	3.67242	6.98097	5.98876	10.1643	8.97398
389289	ANXA2R	annexin A2 receptor	4.04832	0.68347	7.41316	8.14678	3.02623	0.112907	0.408197	0	0	0.061522	0.138228	0.0303605	0.503653
306	ANXA3	annexin A3	1509.15	847.194	2171.11	2.54784	1.34928	0.00037228	0.00956878	34.6093	9.68049	17.9233	61.6921	44.6841	46.3565
307	ANXA4	annexin A4	5257.98	3120.14	7395.82	2.34324	1.22851	5.56212e-05	0.0022523	56.7281	38.8967	75.9476	160.536	90.8692	141.491
308	ANXA5	annexin A5	11220	12107.4	10332.5	0.8457	-0.241783	0.266403	0.623734	277.837	330.359	290.521	260.689	246.387	230.108
309	ANXA6	annexin A6	6461.1	7956.16	4966.04	0.61934	-0.691197	0.007469	0.0787956	88.0434	123.383	92.139	45.7855	80.3524	56.5928
310	ANXA7	annexin A7	2027.36	1603.62	2451.09	1.52022	0.604279	0.0226511	0.16221	40.2145	25.8387	20.7086	43.0504	43.2497	40.6548
8416	ANXA9	annexin A9	198.071	128.445	267.697	2.06415	1.04555	0.121466	0.425233	3.84593	0.649451	3.78617	4.12546	2.76051	9.93529
313	AOAH	acyloxyacyl hydrolase (neutrophil)	90.9172	88.8567	92.9778	1.03846	0.0544489	0.951908	0.994932	2.1709	0.154426	1.76669	1.45089	2.13452	0.564351
26	AOC1	amine oxidase, copper containing 1	254.153	178.08	330.225	1.82086	0.864618	0.281567	0.638131	1.90479	0.167076	5.77379	5.1446	2.57609	6.61983
314	AOC2	amine oxidase, copper containing 2 (retina-specific)	27.575	17.9914	37.1586	2.02513	1.01802	0.460233	0.785049	0.212543	0.229307	0.298521	0.987784	0	0.467724
8639	AOC3	amine oxidase, copper containing 3	34.4359	37.8995	30.9723	0.804629	-0.313604	0.757272	0.940222	0.168237	0.4941	0.369952	0.42633	0.132509	0.246816
90586	AOC4P	amine oxidase, copper containing 4, pseudogene	12.1774	13.1977	11.1572	0.830963	-0.267144	0.898905	0.982783	0.0588517	0.486784	0.212908	0.472735	0	0.12951
316	AOX1	aldehyde oxidase 1	49.8925	27.7634	72.0216	2.51339	1.32963	0.164439	0.497848	0.123657	0.0711519	0.457879	0.915245	0.272709	0.462604
55435	AP1AR	adaptor-related protein complex 1 associated regulatory protein	778.974	626.553	931.394	1.46966	0.555486	0.0607613	0.291182	7.38375	8.66015	9.45463	14.3102	11.063	11.1018
162	AP1B1	adaptor-related protein complex 1, beta 1 subunit	1997.1	1732.75	2261.45	1.29725	0.37546	0.142887	0.464403	18.9122	18.0065	11.5564	17.1303	19.3173	24.2486
164	AP1G1	adaptor-related protein complex 1, gamma 1 subunit	3893.01	3766.82	4019.19	1.05808	0.0814552	0.710382	0.920348	23.0155	20.9387	20.4401	21.9048	20.5909	23.5987
8906	AP1G2	adaptor-related protein complex 1, gamma 2 subunit	454.239	363.88	544.599	1.48344	0.568948	0.0887975	0.357416	4.64149	4.07732	4.26328	6.67354	5.46779	6.54026
8907	AP1M1	adaptor-related protein complex 1, mu 1 subunit	1072.16	1113.52	1030.81	0.918196	-0.123127	0.646331	0.889845	17.1187	21.2673	16.9499	13.3351	18.6154	17.4182
10053	AP1M2	adaptor-related protein complex 1, mu 2 subunit	879.066	527.677	1230.45	2.32588	1.21777	0.0033593	0.0457045	19.9052	5.4958	7.7067	20.2075	22.7988	31.1394
1174	AP1S1	adaptor-related protein complex 1, sigma 1 subunit	1203.98	808.215	1599.74	1.961	0.971591	0.000186157	0.00562956	26.2436	21.2436	26.3026	46.3599	41.8444	52.6546
8905	AP1S2	adaptor-related protein complex 1, sigma 2 subunit	320.617	372.564	268.669	0.713607	-0.486798	0.18984	0.535843	5.65735	6.17891	7.08974	4.1927	4.29088	4.69743
130340	AP1S3	adaptor-related protein complex 1, sigma 3 subunit	182.414	148.87	215.958	1.44189	0.527965	0.287314	0.643092	1.49443	1.99773	0.91231	2.27785	1.57893	2.23396
160	AP2A1	adaptor-related protein complex 2, alpha 1 subunit	3782.01	3715.71	3848.32	1.02673	0.0380616	0.86509	0.9738	41.7707	43.9744	40.3124	40.0306	37.3599	48.2719
161	AP2A2	adaptor-related protein complex 2, alpha 2 subunit	2683.93	2593.69	2774.17	1.06092	0.085313	0.711707	0.920912	23.3638	22.3115	18.5314	24.3188	19.8423	21.6696
163	AP2B1	adaptor-related protein complex 2, beta 1 subunit	9136.12	9846.02	8426.22	0.848329	-0.237305	0.263128	0.620908	67.827	67.5659	67.2551	54.7672	54.7433	57.481
1173	AP2M1	adaptor-related protein complex 2, mu 1 subunit	5890.57	5569.71	6211.43	1.10578	0.145065	0.516498	0.820674	96.6712	125.979	96.233	104.964	114.42	122.662
1175	AP2S1	adaptor-related protein complex 2, sigma 1 subunit	2795.16	2460.87	3129.45	1.26149	0.335132	0.170464	0.507541	64.5959	83.5331	64.7168	70.941	106.329	83.5317
8546	AP3B1	adaptor-related protein complex 3, beta 1 subunit	2175.06	2235.88	2114.24	0.937038	-0.0938208	0.686103	0.908756	17.923	23.7664	19.3062	18.1388	18.7105	18.626
8120	AP3B2	adaptor-related protein complex 3, beta 2 subunit	20.1778	25.3308	15.0248	0.589837	-0.761611	0.589668	0.859325	0.225508	0.220123	0.342782	0	0.131944	0.327882
8943	AP3D1	adaptor-related protein complex 3, delta 1 subunit	5801.85	4310.56	7293.14	1.67783	0.746596	0.000862216	0.0176472	36.6409	34.2766	30.3989	58.2167	47.0876	59.2463
26985	AP3M1	adaptor-related protein complex 3, mu 1 subunit	2232.09	2224.78	2239.39	0.997989	-0.00290468	0.990444	1	17.256	17.4227	15.6228	17.2764	16.4048	14.9493
10947	AP3M2	adaptor-related protein complex 3, mu 2 subunit	570.044	632.827	507.261	0.792765	-0.335036	0.302008	0.658285	5.93377	6.99355	7.4845	6.26553	5.10041	4.37093
1176	AP3S1	adaptor-related protein complex 3, sigma 1 subunit	1446.89	1592.21	1301.57	0.809418	-0.305044	0.229936	0.584611	42.1651	51.1921	52.9115	37.09	44.2212	34.0539
10239	AP3S2	adaptor-related protein complex 3, sigma 2 subunit	1399.8	1459.09	1340.5	0.911771	-0.133256	0.587514	0.858634	10.1021	9.37351	8.74288	6.92462	8.63113	9.43221
10717	AP4B1	adaptor-related protein complex 4, beta 1 subunit	292.715	298.554	286.875	0.954433	-0.0672843	0.863916	0.973385	3.43478	3.28618	2.71001	2.44484	2.74619	3.52973
100287722	AP4B1-AS1	AP4B1 antisense RNA 1	128.965	108.423	149.506	1.36631	0.45029	0.399096	0.7445	2.24348	1.59319	2.13935	2.60702	2.82726	2.51538
23431	AP4E1	adaptor-related protein complex 4, epsilon 1 subunit	510.732	445.016	576.448	1.2871	0.364122	0.26537	0.622787	3.07384	2.47768	2.11653	3.2891	3.42844	2.80875
9179	AP4M1	adaptor-related protein complex 4, mu 1 subunit	607.907	636.638	579.176	0.902157	-0.14855	0.623287	0.877233	12.7355	15.9243	11.8693	11.4291	11.5227	12.4679
11154	AP4S1	adaptor-related protein complex 4, sigma 1 subunit	180.441	179.965	180.916	0.997122	-0.00415855	1	1	1.11697	1.37821	0.889316	1.35909	0.904029	0.985322
91056	AP5B1	adaptor-related protein complex 5, beta 1 subunit	441.932	365.831	518.034	1.40816	0.493807	0.157441	0.48622	2.68233	2.2885	1.64159	3.08864	2.59351	3.28214
55745	AP5M1	adaptor-related protein complex 5, mu 1 subunit	877.867	849.733	906.002	1.05877	0.0823883	0.769036	0.94454	12.5547	11.369	8.76594	12.0886	10.3201	10.9732
55317	AP5S1	adaptor-related protein complex 5, sigma 1 subunit	123.622	130.072	117.172	0.894727	-0.16048	0.770809	0.945016	2.08129	2.84608	1.60761	1.76913	2.10477	1.76702
9907	AP5Z1	adaptor-related protein complex 5, zeta 1 subunit	369.632	300.019	439.245	1.45501	0.541032	0.150759	0.476791	2.2658	2.51209	1.6982	2.23224	2.93897	3.95243
317	APAF1	apoptotic peptidase activating factor 1	1419.55	1670.9	1168.19	0.69223	-0.530676	0.0410754	0.231068	7.73705	10.1147	9.11577	6.39684	4.87516	6.86438
320	APBA1	amyloid beta (A4) precursor protein-binding, family A, member 1	220.168	340.458	99.8777	0.290351	-1.78413	0.00264274	0.0382841	0.93575	2.87873	2.30679	0.356159	1.04497	0.341505
321	APBA2	amyloid beta (A4) precursor protein-binding, family A, member 2	444.838	439.427	450.25	1.018	0.0257374	0.943714	0.992913	5.65217	4.47547	4.23306	4.11869	5.71737	4.32754
9546	APBA3	amyloid beta (A4) precursor protein-binding, family A, member 3	197.626	203.436	191.816	0.932997	-0.100055	0.833124	0.96359	3.33549	4.06618	3.77764	3.92485	2.52918	3.67005
322	APBB1	amyloid beta (A4) precursor protein-binding, family B, member 1 (Fe65)	763.907	771.009	756.805	0.972789	-0.0398013	0.897052	0.982255	6.15074	9.20217	7.05925	5.72186	7.75124	7.73685
54518	APBB1IP	amyloid beta (A4) precursor protein-binding, family B, member 1 interacting protein	8.74977	13.737	3.76252	0.276576	-1.85425	0.409972	0.751911	0	0.632239	0	0.145996	0	0.0127263
323	APBB2	amyloid beta (A4) precursor protein-binding, family B, member 2	1079.05	1283.58	874.523	0.674829	-0.567406	0.049766	0.25848	3.7674	6.92725	4.72638	3.27952	3.52777	3.29045
10307	APBB3	amyloid beta (A4) precursor protein-binding, family B, member 3	82.1637	79.7498	84.5776	1.0479	0.067502	0.925359	0.98869	1.08498	1.45669	1.20063	2.03355	0.714036	1.03463
324	APC	adenomatous polyposis coli	952.382	1057.53	847.237	0.793858	-0.333047	0.212762	0.563913	3.3502	4.24815	3.59481	2.73666	2.7621	3.13271
10297	APC2	adenomatosis polyposis coli 2	93.7018	137.753	49.6506	0.356549	-1.48783	0.0267254	0.178699	0.324499	0.54459	0.728918	0.106884	0.174177	0.28101
147495	APCDD1	adenomatosis polyposis coli down-regulated 1	495.928	512.446	479.409	0.933975	-0.0985442	0.857796	0.971015	12.3333	6.30197	5.23907	2.26771	14.4924	4.83347
164284	APCDD1L	adenomatosis polyposis coli down-regulated 1-like	43.732	49.1873	38.2767	0.766723	-0.383224	0.734911	0.930036	0.357072	0.0856079	0.94984	0.0597548	0.684355	0.335592
149773	APCDD1L-AS1	APCDD1L antisense RNA 1 (head to head)	6.42148	1.9958	10.8472	4.95873	2.30997	0.201562	0.550539	0	0.0627968	0.0495463	0	0.311745	0.288199
327	APEH	acylaminoacyl-peptide hydrolase	1784.69	1565.88	2003.5	1.27145	0.346469	0.15449	0.482338	28.2439	21.6666	17.7067	27.5121	28.0399	27.4022
100506013	APELA	apelin receptor early endogenous ligand	4.29457	6.26941	2.31973	0.378743	-1.40071	0.546297	0.837089	0.162852	0	0.118821	0	0.102614	0
328	APEX1	APEX nuclease (multifunctional DNA repair enzyme) 1	5240.53	4969.19	5511.87	1.09971	0.137124	0.521586	0.823693	90.6746	90.4581	84.8164	96.6977	95.3805	91.5843
27301	APEX2	APEX nuclease (apurinic/apyrimidinic endonuclease) 2	735.755	655.188	816.323	1.23793	0.307927	0.292388	0.647593	14.5584	13.0051	9.69093	15.6035	14.6774	14.1766
51107	APH1A	APH1A gamma secretase subunit	4450.35	3689.89	5210.82	1.40117	0.486627	0.0338758	0.205785	53.3109	40.8229	41.9137	60.067	55.3813	69.3376
83464	APH1B	APH1B gamma secretase subunit	377.994	375.362	380.627	1.00173	0.00249419	0.994876	1	2.38587	3.62042	4.55098	2.42065	3.24505	4.74615
8539	API5	apoptosis inhibitor 5	2405.27	1842.48	2968.05	1.59691	0.675285	0.00362627	0.0480832	12.4954	12.444	11.3512	20.8985	19.0747	16.1423
51074	APIP	APAF1 interacting protein	209.695	202.796	216.595	1.05915	0.0829063	0.858566	0.971315	6.20985	6.90578	5.75358	6.13926	4.93623	8.30439
378708	APITD1	apoptosis-inducing, TAF9-like domain 1	277.245	293.878	260.613	0.881506	-0.181957	0.663855	0.898441	6.00999	8.09058	4.3772	3.89086	5.58927	6.2592
100526739	APITD1-CORT	APITD1-CORT readthrough	256.976	271.414	242.538	0.888958	-0.169813	0.696833	0.914492	5.10459	6.64944	3.31921	3.07525	5.00334	4.85212
200558	APLF	aprataxin and PNKP like factor	127.947	155.023	100.87	0.644107	-0.634627	0.276706	0.63297	1.56897	1.57304	1.63234	1.3094	1.19833	0.470823
8862	APLN	apelin	24.2245	21.9387	26.5104	1.18307	0.242535	0.856719	0.970493	0	0.517126	0.289901	0.510225	0.107298	0.312276
187	APLNR	apelin receptor	108.89	182.829	34.9514	0.188046	-2.41084	0.00274052	0.0393367	0.576558	0.701201	2.37805	0.396967	0.0792639	0.201851
333	APLP1	amyloid beta (A4) precursor-like protein 1	274.964	357.887	192.04	0.531868	-0.91086	0.0536481	0.270056	4.51211	6.17145	6.43285	1.34395	4.03939	3.55397
334	APLP2	amyloid beta (A4) precursor-like protein 2	25018.4	19148.3	30888.5	1.59729	0.675623	0.0165893	0.133432	212.472	123.729	219.617	325.504	210.98	328.582
57136	APMAP	adipocyte plasma membrane associated protein	2312.69	2069.01	2556.37	1.22606	0.294032	0.202782	0.551797	39.3574	36.8218	34.4488	36.6066	46.2067	48.9411
335	APOA1	apolipoprotein A-I	2804.75	1198.03	4411.47	3.6234	1.85734	0.00321779	0.0443574	31.2139	8.1683	115.079	181.668	141.705	238.394
128240	APOA1BP	apolipoprotein A-I binding protein	1645.17	1432.94	1857.4	1.28674	0.363721	0.143261	0.465376	50.2255	59.0597	42.8227	50.61	71.5582	67.5974
336	APOA2	apolipoprotein A-II	360.669	184.356	536.983	2.88791	1.53002	0.0365502	0.216365	22.4397	1.02033	22.2848	31.7435	66.7152	31.7145
337	APOA4	apolipoprotein A-IV	1308.71	1288.05	1329.38	1.01091	0.0156541	0.989608	1	2.04725	0.721217	97.9276	31.811	2.6063	69.6469
338	APOB	apolipoprotein B	1514.9	767.44	2262.36	2.88589	1.52901	0.0712416	0.315853	0.336944	0.36352	5.53406	8.88799	1.64405	7.63109
339	APOBEC1	apolipoprotein B mRNA editing enzyme, catalytic polypeptide 1	15.9953	24.0976	7.8929	0.325341	-1.61998	0.445491	0.776655	1.44456	0	1.59295	0.941853	0	0
10930	APOBEC2	apolipoprotein B mRNA editing enzyme, catalytic polypeptide-like 2	11.8718	10.4098	13.3339	1.25887	0.332126	0.837703	0.965561	0.261321	0.0537014	0.428997	0	0.658641	0.287533
200315	APOBEC3A	apolipoprotein B mRNA editing enzyme, catalytic polypeptide-like 3A	92.6058	87.109	98.1026	1.11424	0.156054	0.802246	0.952317	2.18566	2.1151	2.41864	2.53089	2.72936	2.03323
100913187	APOBEC3A_B	APOBEC3A and APOBEC3B deletion hybrid	54.3935	60.0365	48.7505	0.802048	-0.318239	0.721912	0.925411	1.38259	2.10818	2.9187	0.571157	3.31048	1.21702
9582	APOBEC3B	apolipoprotein B mRNA editing enzyme, catalytic polypeptide-like 3B	697.069	632.302	761.836	1.19556	0.257683	0.41719	0.757492	14.3304	14.3252	14.0149	10.89	20.0271	18.8222
100874530	APOBEC3B-AS1	APOBEC3B antisense RNA 1	59.2674	60.5605	57.9744	0.948219	-0.0767072	0.934569	0.990396	2.95441	3.56242	3.69833	1.59541	5.80378	2.10343
27350	APOBEC3C	apolipoprotein B mRNA editing enzyme, catalytic polypeptide-like 3C	659.346	556.905	761.787	1.35206	0.435162	0.202754	0.551797	19.6365	12.5411	26.9221	25.4368	26.3405	26.69
140564	APOBEC3D	apolipoprotein B mRNA editing enzyme, catalytic polypeptide-like 3D	260.045	263.878	256.213	0.961023	-0.0573569	0.893522	0.980974	4.02116	3.62842	4.81282	3.38387	4.45328	3.8748
200316	APOBEC3F	apolipoprotein B mRNA editing enzyme, catalytic polypeptide-like 3F	527.805	508.338	547.272	1.06681	0.0933047	0.783706	0.947331	3.97693	3.47958	4.49476	2.94965	4.41587	5.10959
60489	APOBEC3G	apolipoprotein B mRNA editing enzyme, catalytic polypeptide-like 3G	70.281	96.9575	43.6045	0.447124	-1.16125	0.111018	0.404399	1.92911	2.89463	1.48639	0.763343	1.44608	0.512354
55911	APOBR	apolipoprotein B receptor	12.578	8.39417	16.7618	1.93514	0.952438	0.549968	0.838882	0.0804322	0.0347105	0.143778	0.39688	0	0.09735
341	APOC1	apolipoprotein C-I	160.899	121.009	200.788	1.63505	0.709339	0.186109	0.530703	9.26244	5.9958	15.5436	13.2101	18.2594	18.4175
342	APOC1P1	apolipoprotein C-I pseudogene 1	17.0681	16.7243	17.412	1.01227	0.0175982	1	1	0.309382	0.25961	1.07536	0.591703	0.747284	0.340415
344	APOC2	apolipoprotein C-II	62.0194	25.0004	99.0384	3.83259	1.93832	0.118694	0.419829	0.669408	0	3.27645	8.25771	0.896322	6.21467
345	APOC3	apolipoprotein C-III	54.8517	46.7532	62.9503	1.31153	0.391252	0.793988	0.950466	0.114446	0	9.88808	3.67722	0.64902	9.19258
100533990	APOC4-APOC2	APOC4-APOC2 readthrough (NMD candidate)	62.0194	25.0004	99.0384	3.83261	1.93833	0.118761	0.41991	0.266812	0	1.30592	3.29135	0.357255	2.47703
347	APOD	apolipoprotein D	93.5556	159.473	27.6383	0.172846	-2.53244	0.00199251	0.0315169	5.88405	6.63935	4.29641	0.21681	2.07488	0.534572
348	APOE	apolipoprotein E	5107.42	4903.28	5311.57	1.07256	0.101059	0.67902	0.904554	110.47	109.834	137.765	117.731	103.462	153.722
350	APOH	apolipoprotein H (beta-2-glycoprotein I)	0.50743	0.68347	0.331389	0.485342	-1.04293	1	1	0	0	0.0648517	0	0.0320036	0
8542	APOL1	apolipoprotein L, 1	117.06	132.711	101.408	0.759662	-0.396571	0.529078	0.827025	2.46424	1.08314	1.50663	1.62709	0.603842	1.46331
23780	APOL2	apolipoprotein L, 2	648.911	627.453	670.368	1.05992	0.0839488	0.779359	0.946243	8.5936	9.15751	8.04301	7.36571	10.6834	8.51468
80833	APOL3	apolipoprotein L, 3	9.38226	15.2628	3.50177	0.235096	-2.08868	0.191549	0.537967	0.0891231	0.0854689	0.11801	0.0056817	0	0.0599272
80832	APOL4	apolipoprotein L, 4	69.4252	73.9358	64.9145	0.87026	-0.200482	0.775978	0.945657	0.946703	0.745152	0.874279	0.799397	0.866648	0.501177
80830	APOL6	apolipoprotein L, 6	300.087	260.866	339.308	1.28641	0.363349	0.383962	0.73338	0.998715	0.973633	1.07547	1.75014	1.20552	0.844028
81575	APOLD1	apolipoprotein L domain containing 1	134.254	174.966	93.542	0.530398	-0.914853	0.096997	0.375691	1.59295	1.06389	1.63038	0.587552	0.589491	1.04329
55937	APOM	apolipoprotein M	332.774	236.437	429.112	1.78742	0.837882	0.041337	0.231914	0.916429	1.01814	1.7935	2.06568	1.96435	2.54789
79135	APOO	apolipoprotein O	163.297	206.966	119.628	0.576649	-0.794235	0.127196	0.436349	9.48991	5.02582	4.58158	2.57347	4.22443	3.81827
139322	APOOL	apolipoprotein O-like	581.904	526.57	637.239	1.20279	0.266391	0.42046	0.759252	4.15972	3.05972	2.48101	4.42159	3.19758	3.60138
644649	APOOP5	apolipoprotein O pseudogene 5	19.5635	28.6479	10.479	0.367055	-1.44593	0.175734	0.515769	1.45099	0.876646	0.913991	0.432912	0.255999	0.44703
84334	APOPT1	apoptogenic 1, mitochondrial	606.06	577.412	634.708	1.08877	0.122705	0.701027	0.916412	4.44147	6.08021	4.57453	6.12833	5.55493	4.22258
351	APP	amyloid beta (A4) precursor protein	29910.8	29180.1	30641.5	1.04112	0.0581386	0.804625	0.953102	341.037	224.561	295.576	299.529	260.535	310.926
10513	APPBP2	amyloid beta precursor protein (cytoplasmic tail) binding protein 2	2279.82	2689.93	1869.71	0.688405	-0.53867	0.0200571	0.15056	14.6422	16.7017	17.6691	10.5822	11.5031	10.7819
26060	APPL1	adaptor protein, phosphotyrosine interaction, PH domain and leucine zipper containing 1	1722.23	1753.32	1691.15	0.956289	-0.0644815	0.782323	0.946969	12.0892	10.8382	11.3874	10.2688	9.88817	11.7236
55198	APPL2	adaptor protein, phosphotyrosine interaction, PH domain and leucine zipper containing 2	1117.49	1248.74	986.239	0.782252	-0.354295	0.170341	0.507458	12.1427	14.6933	14.0348	9.88521	10.1556	11.0721
353	APRT	adenine phosphoribosyltransferase	527.392	450.376	604.408	1.33737	0.419399	0.277162	0.633604	23.6411	15.2405	12.4967	12.5261	26.8135	27.1364
100505854	APTR	Alu-mediated CDKN1A/p21 transcriptional regulator (non-protein coding)	214.255	199.721	228.789	1.13602	0.18399	0.685477	0.908461	4.59503	3.1497	4.21329	4.03429	3.55605	5.63279
54840	APTX	aprataxin	494.046	493.806	494.287	0.993858	-0.00888852	0.978881	1	5.63943	5.11526	4.32705	4.82655	4.87611	4.79171
358	AQP1	aquaporin 1 (Colton blood group)	171.744	177.037	166.451	0.923743	-0.114437	0.893005	0.98075	1.87365	0.305122	3.79165	3.49891	0.434372	1.49757
89872	AQP10	aquaporin 10	25.5125	18.2259	32.7992	1.73582	0.795615	0.61953	0.876501	0	0	1.15968	0.664419	0.622365	0.805721
282679	AQP11	aquaporin 11	14.0142	16.4766	11.5517	0.690316	-0.534671	0.755926	0.939417	0	0.42794	0.470288	0	0.35705	0.264982
375318	AQP12A	aquaporin 12A	4.86107	3.64517	6.07697	1.54879	0.631138	0.771004	0.945016	0	0	0.383207	0.45202	0.17729	0
653437	AQP12B	aquaporin 12B	4.86107	3.64517	6.07697	1.54878	0.631135	0.770997	0.945016	0	0	0.372887	0.439847	0.172515	0
359	AQP2	aquaporin 2 (collecting duct)	6.70623	2.27823	11.1342	4.36663	2.12652	0.294775	0.650304	0	0	0.0621256	0	0.0919751	0.216822
360	AQP3	aquaporin 3 (Gill blood group)	221.839	32.4954	411.182	12.6503	3.6611	1.08303e-05	0.000578099	0.880275	0.750385	0.444037	1.75838	20.9746	2.67254
361	AQP4	aquaporin 4	25.0278	14.005	36.0505	2.51398	1.32997	0.198105	0.546017	0.0974784	0.0467408	0.147513	0.205074	0.354881	0.172801
147429	AQP4-AS1	AQP4 antisense RNA 1	44.7746	42.9645	46.5847	1.07993	0.110933	0.910329	0.985522	0.918057	0.586944	0.62952	0.351163	1.30157	0.58925
362	AQP5	aquaporin 5	6.02673	8.57775	3.4757	0.405522	-1.30215	0.577242	0.85306	0.100274	0	0.441003	0	0	0.220663
363	AQP6	aquaporin 6, kidney specific	19.0065	9.29504	28.7179	3.04497	1.60643	0.20123	0.549871	0.0689523	0.314095	0.0391293	0.580244	0.521368	0.126448
364	AQP7	aquaporin 7	5.1383	4.14978	6.12682	1.487	0.572405	0.779444	0.946243	0.194267	0.139726	0.0620118	0	0.244818	0.320629
375719	AQP7P1	aquaporin 7 pseudogene 1	9.48357	11.5333	7.43387	0.644834	-0.633	0.691458	0.91081	0.115094	0.289734	0.032657	0.132073	0.132956	0
441432	AQP7P3	aquaporin 7 pseudogene 3	6.18197	6.57112	5.79283	0.898128	-0.155007	0.972707	1	0.922492	0.580564	0	0	0	1.26878
366	AQP9	aquaporin 9	11.7185	3.97651	19.4604	4.75359	2.24902	0.16804	0.5036	0	0.159753	0	0.185365	0.3308	0.222173
206338	AQPEP	laeverin	7.72576	15.4515	0	0.00756418	-7.0466	0.00222949	0.0343641	0.0792034	0.056967	0.252825	0	0	0
9716	AQR	aquarius intron-binding spliceosomal factor	1794.15	2112.3	1475.99	0.69283	-0.529427	0.0268139	0.179099	14.8897	20.0715	14.4888	10.5825	10.6381	11.9769
367	AR	androgen receptor	153.402	151.841	154.964	1.00856	0.0122998	0.987023	1	0.3377	0.651755	0.665945	0.297096	0.854694	0.492334
369	ARAF	A-Raf proto-oncogene, serine/threonine kinase	804.967	732.489	877.445	1.1876	0.248047	0.381387	0.730934	9.35074	8.05742	8.70092	9.86754	8.81484	11.4386
116985	ARAP1	ArfGAP with RhoGAP domain, ankyrin repeat and PH domain 1	2160.52	2408.04	1913.01	0.786648	-0.346209	0.15102	0.476985	15.936	17.0414	17.5657	14.239	10.3886	13.9979
116984	ARAP2	ArfGAP with RhoGAP domain, ankyrin repeat and PH domain 2	427.958	448.296	407.62	0.902736	-0.147624	0.665387	0.899292	2.77573	2.40765	2.05949	2.31997	2.18756	1.80514
64411	ARAP3	ArfGAP with RhoGAP domain, ankyrin repeat and PH domain 3	1272.29	1956.31	588.275	0.297892	-1.74714	2.55732e-10	6.86421e-08	11.3491	18.1683	14.5995	3.87772	4.8429	4.06257
23237	ARC	activity-regulated cytoskeleton-associated protein	1.45354	2.90709	0	0.0379047	-4.72148	0.118736	0.419899	0	0.0446479	0.070454	0	0	0
372	ARCN1	archain 1	8662.04	9088.9	8235.19	0.897342	-0.156271	0.484605	0.801383	78.6237	92.8513	96.6004	81.4877	80.9509	71.6153
374	AREG	amphiregulin	470.2	233.405	706.995	3.00305	1.58643	0.0102865	0.0968791	5.73666	0.481377	4.55764	13.0013	10.3019	8.21885
9870	AREL1	apoptosis resistant E3 ubiquitin protein ligase 1	1420.5	1404.99	1436	1.01374	0.0196837	0.936745	0.99074	9.69051	11.732	9.24534	8.86391	11.1038	10.2003
375	ARF1	ADP-ribosylation factor 1	11824.9	10923.3	12726.4	1.15457	0.207353	0.334721	0.691259	174.678	165.591	176.227	202.918	188.257	188.023
377	ARF3	ADP-ribosylation factor 3	3821.65	3102.85	4540.46	1.45194	0.537984	0.014654	0.123579	38.1831	36.1958	29.9554	50.2082	48.0536	48.2562
378	ARF4	ADP-ribosylation factor 4	6270.59	5770.31	6770.86	1.1617	0.216232	0.362929	0.714488	117.407	135.984	139.45	174.876	146.058	122.183
381	ARF5	ADP-ribosylation factor 5	5477.63	4913.65	6041.61	1.21956	0.28636	0.214678	0.566834	160.069	218.85	154.376	183.203	220.553	226.892
382	ARF6	ADP-ribosylation factor 6	2999.9	2678.46	3321.35	1.23115	0.300004	0.212555	0.563746	33.961	23.6134	23.2731	32.7335	29.6152	33.9
55738	ARFGAP1	ADP-ribosylation factor GTPase activating protein 1	965.628	1033.66	897.591	0.862784	-0.212929	0.430627	0.766744	9.86315	8.58564	7.05029	6.12342	7.95977	7.20716
84364	ARFGAP2	ADP-ribosylation factor GTPase activating protein 2	1653.9	1631.54	1676.26	1.01934	0.0276285	0.907462	0.984486	21.1339	24.0567	18.9949	18.762	23.5172	21.1661
26286	ARFGAP3	ADP-ribosylation factor GTPase activating protein 3	2007.93	1980.93	2034.94	1.01787	0.0255567	0.911821	0.985629	28.2929	26.0488	28.5283	28.1427	24.9097	28.9275
10565	ARFGEF1	ADP-ribosylation factor guanine nucleotide-exchange factor 1 (brefeldin A-inhibited)	2638.65	2720.71	2556.6	0.933794	-0.0988241	0.729676	0.928979	22.1541	10.8759	11.7971	14.4163	11.2516	14.6917
10564	ARFGEF2	ADP-ribosylation factor guanine nucleotide-exchange factor 2 (brefeldin A-inhibited)	1220.87	1178.88	1262.87	1.06344	0.0887442	0.73926	0.931775	6.02952	5.13586	4.40874	5.3836	4.24747	6.38087
27236	ARFIP1	ADP-ribosylation factor interacting protein 1	1172.3	1200.55	1144.05	0.945535	-0.0807978	0.748482	0.936274	14.7769	15.1259	12.2717	12.883	13.8416	11.8672
23647	ARFIP2	ADP-ribosylation factor interacting protein 2	1428.56	1052.33	1804.8	1.70192	0.76716	0.00180412	0.0292474	11.4618	10.3589	8.95207	17.7837	14.9643	17.8938
10139	ARFRP1	ADP-ribosylation factor related protein 1	335.395	296.268	374.522	1.25814	0.331289	0.398597	0.744458	2.93028	2.68159	1.61866	2.81167	2.38067	3.55349
383	ARG1	arginase 1	10.969	17.3038	4.63427	0.269584	-1.89119	0.376925	0.726961	0.328545	0	0.870071	0	0	0.321333
384	ARG2	arginase 2	1098.72	1045.44	1152	1.09349	0.128945	0.641351	0.887365	25.9711	17.2172	19.4979	25.1005	20.5382	20.6609
503582	ARGFX	arginine-fifty homeobox	17.2063	16.1736	18.2389	1.11855	0.161626	0.920077	0.987567	0.144521	0.138595	0.0973906	0.228031	0	0.178894
55082	ARGLU1	arginine and glutamate rich 1	952.288	1013.63	890.949	0.872817	-0.196248	0.550377	0.839108	19.7875	31.897	17.3477	14.5314	27.3511	16.4442
392	ARHGAP1	Rho GTPase activating protein 1	2313.82	2463.27	2164.37	0.870961	-0.199319	0.385083	0.734455	26.9065	30.3655	27.5595	21.999	22.5644	27.2389
79658	ARHGAP10	Rho GTPase activating protein 10	567.347	604.936	529.758	0.866996	-0.205902	0.520012	0.82264	7.32557	7.30756	8.78436	6.11571	7.84827	5.8531
9824	ARHGAP11A	Rho GTPase activating protein 11A	889.567	969.889	809.244	0.827887	-0.272494	0.319799	0.677102	5.98523	5.9159	5.43079	3.92919	5.52975	4.47961
89839	ARHGAP11B	Rho GTPase activating protein 11B	131.673	142.906	120.441	0.841249	-0.249396	0.65508	0.893913	8.1573	5.34944	3.29315	4.40502	4.79982	4.32277
94134	ARHGAP12	Rho GTPase activating protein 12	1175.89	1052.12	1299.67	1.22304	0.290469	0.268931	0.626295	8.22093	6.97	9.1847	10.1947	10.202	8.65111
55843	ARHGAP15	Rho GTPase activating protein 15	4.64027	9.28055	0	0.0126514	-6.30456	0.0249494	0.171336	0.277429	0	0.339473	0	0	0
55114	ARHGAP17	Rho GTPase activating protein 17	1451.7	1419.94	1483.47	1.03572	0.050632	0.838898	0.965872	14.2721	19.5301	14.3092	15.4499	17.1206	15.7324
93663	ARHGAP18	Rho GTPase activating protein 18	1147.42	1161.94	1132.9	0.964913	-0.0515295	0.852912	0.969209	13.0751	11.1221	15.0624	13.7536	10.1831	12.9671
84986	ARHGAP19	Rho GTPase activating protein 19	1402.74	1732.56	1072.93	0.612861	-0.706369	0.00628318	0.0697715	9.96385	12.7325	14.1218	6.88665	7.94283	7.20634
100533184	ARHGAP19-SLIT1	ARHGAP19-SLIT1 readthrough (NMD candidate)	196.481	247.186	145.775	0.582969	-0.778509	0.0941828	0.369977	3.9478	5.03773	6.24667	2.48429	3.06929	3.15274
57569	ARHGAP20	Rho GTPase activating protein 20	76.6015	128.957	24.2456	0.186208	-2.42502	0.0101558	0.0962703	0.293097	1.02211	0.903463	0.193648	0.0111929	0.195453
57584	ARHGAP21	Rho GTPase activating protein 21	2167.54	2099.57	2235.51	1.0546	0.0766919	0.776053	0.945657	8.72398	15.7266	10.3856	13.068	12.5869	9.90809
58504	ARHGAP22	Rho GTPase activating protein 22	21.0548	24.0632	18.0465	0.743515	-0.427567	0.780765	0.946387	0.23199	0.0490761	0.348487	0	0.13758	0.330337
57636	ARHGAP23	Rho GTPase activating protein 23	1938.34	1750.73	2125.95	1.20576	0.269945	0.260663	0.618013	14.5425	10.7122	10.0007	14.3885	12.7492	13.9328
83478	ARHGAP24	Rho GTPase activating protein 24	461.043	708.103	213.982	0.300394	-1.73507	6.44572e-06	0.000379651	6.49677	4.42165	3.71533	1.68774	0.960076	1.57754
9938	ARHGAP25	Rho GTPase activating protein 25	963.47	1814.16	112.779	0.0614676	-4.02403	1.6102e-17	2.52117e-14	8.08855	29.8472	18.5192	1.56836	0.977025	0.80908
23092	ARHGAP26	Rho GTPase activating protein 26	362.546	281.503	443.588	1.564	0.645237	0.0962066	0.37394	1.57298	0.934816	1.14323	2.33277	1.47412	1.7051
201176	ARHGAP27	Rho GTPase activating protein 27	423.63	225.834	621.426	2.72802	1.44785	0.000178883	0.00544737	0.984213	0.480906	0.876489	2.04398	1.81329	2.36598
79822	ARHGAP28	Rho GTPase activating protein 28	2624.83	2798.82	2450.83	0.866162	-0.207291	0.449684	0.778864	15.8372	16.9595	26.7978	14.6046	19.2773	16.819
9411	ARHGAP29	Rho GTPase activating protein 29	1526.7	2142.95	910.454	0.424015	-1.23781	0.00633963	0.0702145	16.5731	7.86335	3.76463	2.0231	3.56665	5.8932
257106	ARHGAP30	Rho GTPase activating protein 30	18.7308	13.2763	24.1853	1.81207	0.857642	0.492	0.805967	0.0839961	0.140966	0.019861	0.283807	0.0705686	0.0616142
57514	ARHGAP31	Rho GTPase activating protein 31	731.263	899.478	563.049	0.620013	-0.68963	0.0392985	0.225417	3.13342	5.70216	4.37686	2.21372	3.53011	2.23479
100874246	ARHGAP31-AS1	ARHGAP31 antisense RNA 1	6.64597	7.95314	5.33879	0.677327	-0.562076	0.752634	0.937561	0.782049	0.140622	0.582487	0	0.18479	0.806712
9743	ARHGAP32	Rho GTPase activating protein 32	934.92	897.394	972.446	1.07311	0.101804	0.717239	0.923154	3.47452	3.14166	3.56155	4.16466	3.53603	2.90101
115703	ARHGAP33	Rho GTPase activating protein 33	78.6033	70.227	86.9797	1.22641	0.294437	0.657426	0.89549	0.416652	0.463785	0.472886	0.392738	0.437558	0.791362
2909	ARHGAP35	Rho GTPase activating protein 35	5486.17	5166.99	5805.34	1.11338	0.154944	0.486873	0.803366	22.0651	23.3143	23.5378	23.4024	22.3881	28.8546
80728	ARHGAP39	Rho GTPase activating protein 39	351.08	296.889	405.272	1.35649	0.439878	0.233303	0.589301	2.47703	2.56418	1.67499	3.09481	3.15076	2.52808
393	ARHGAP4	Rho GTPase activating protein 4	142.61	199.918	85.3024	0.428072	-1.22408	0.110365	0.403669	5.10141	1.24908	0.769937	0.446313	0.604131	1.86108
143872	ARHGAP42	Rho GTPase activating protein 42	1016.41	986.6	1046.22	1.04581	0.0646151	0.848356	0.967278	5.3914	7.65395	11.3858	10.9225	6.60019	7.49998
9912	ARHGAP44	Rho GTPase activating protein 44	108.701	150.441	66.9613	0.445895	-1.16522	0.112547	0.407604	2.40789	1.1752	0.652717	0.246705	0.4064	1.15912
394	ARHGAP5	Rho GTPase activating protein 5	4072.43	4965.07	3179.78	0.634098	-0.657222	0.00535925	0.0626602	16.9503	22.8619	20.5776	13.6709	10.9013	12.6127
84837	ARHGAP5-AS1	ARHGAP5 antisense RNA 1 (head to head)	111.187	153.972	68.4013	0.441247	-1.18034	0.0815458	0.340936	3.04761	7.87746	3.42516	1.42073	1.14019	3.56288
395	ARHGAP6	Rho GTPase activating protein 6	208.343	240.035	176.65	0.728524	-0.456952	0.371125	0.721403	1.37806	0.971478	1.87997	0.596935	0.902829	1.53637
23779	ARHGAP8	Rho GTPase activating protein 8	470.348	348.509	592.188	1.69507	0.761347	0.0501407	0.25953	12.2353	6.79094	5.10215	11.2403	11.854	16.1862
64333	ARHGAP9	Rho GTPase activating protein 9	13.4386	5.93277	20.9444	3.39487	1.76336	0.32831	0.685517	0	0.159108	0.0549217	0.624042	0	0.0811344
396	ARHGDIA	Rho GDP dissociation inhibitor (GDI) alpha	3727.76	3169.6	4285.92	1.34266	0.425093	0.0672946	0.306614	28.3962	28.6047	22.5342	27.6982	39.6849	36.1499
397	ARHGDIB	Rho GDP dissociation inhibitor (GDI) beta	472.15	487.148	457.152	0.933362	-0.0994918	0.794452	0.950466	20.0657	18.2929	9.5437	16.924	9.95679	15.9241
398	ARHGDIG	Rho GDP dissociation inhibitor (GDI) gamma	13.8083	12.9055	14.7111	1.12274	0.167029	0.942396	0.992746	0.582801	0.372603	0.66146	1.15178	0	0.605633
9138	ARHGEF1	Rho guanine nucleotide exchange factor (GEF) 1	1076.98	985.183	1168.77	1.17625	0.234192	0.376811	0.726814	11.1625	12.946	11.0465	12.4201	15.9382	11.7881
9639	ARHGEF10	Rho guanine nucleotide exchange factor (GEF) 10	540.646	636.815	444.477	0.693506	-0.52802	0.100653	0.383138	5.26076	4.27179	3.44298	3.08429	2.56506	3.0263
55160	ARHGEF10L	Rho guanine nucleotide exchange factor (GEF) 10-like	624.48	438.607	810.353	1.83221	0.873584	0.0131799	0.115141	4.92722	2.46999	4.15373	7.18053	5.20867	8.18444
9826	ARHGEF11	Rho guanine nucleotide exchange factor (GEF) 11	1426.51	1381.3	1471.72	1.05653	0.079339	0.750857	0.936777	7.2077	9.31742	7.29989	6.89418	8.82659	8.72958
23365	ARHGEF12	Rho guanine nucleotide exchange factor (GEF) 12	5271.68	5615.68	4927.68	0.8699	-0.201078	0.354591	0.707941	22.0335	23.2547	21.2294	18.2051	17.1549	20.8046
22899	ARHGEF15	Rho guanine nucleotide exchange factor (GEF) 15	12.2581	13.5098	11.0064	0.807549	-0.308379	0.878807	0.976567	0.0718321	0.144662	0.158978	0	0	0.300342
27237	ARHGEF16	Rho guanine nucleotide exchange factor (GEF) 16	475.722	336.12	615.324	1.82502	0.86791	0.0270181	0.179887	7.18386	3.24825	3.36151	7.25536	6.90902	10.0655
9828	ARHGEF17	Rho guanine nucleotide exchange factor (GEF) 17	1717.97	2011.01	1424.93	0.701989	-0.51048	0.030321	0.192402	9.7125	9.94508	10.8295	6.46409	6.68074	7.70148
23370	ARHGEF18	Rho/Rac guanine nucleotide exchange factor (GEF) 18	998.122	943.446	1052.8	1.10521	0.144319	0.592333	0.861093	6.42957	5.30282	6.82832	6.86602	6.58818	6.52215
128272	ARHGEF19	Rho guanine nucleotide exchange factor (GEF) 19	427.632	353.412	501.852	1.40992	0.495613	0.160822	0.491608	4.99437	5.41726	3.49707	7.40658	5.27882	6.18225
9181	ARHGEF2	Rho/Rac guanine nucleotide exchange factor (GEF) 2	2217.12	2261.97	2172.27	0.951507	-0.0717133	0.753655	0.937963	20.2874	19.7196	20.5027	20.153	18.1775	17.5671
115557	ARHGEF25	Rho guanine nucleotide exchange factor (GEF) 25	763.618	1177.41	349.825	0.294535	-1.76349	6.85829e-08	8.82606e-06	12.36	18.9018	14.5814	3.5573	5.84737	3.73002
26084	ARHGEF26	Rho guanine nucleotide exchange factor (GEF) 26	146.728	121.954	171.502	1.40466	0.490224	0.409512	0.751472	1.2191	0.941193	0.514105	0.654552	2.00145	0.959889
100507524	ARHGEF26-AS1	ARHGEF26 antisense RNA 1	79.3204	83.5885	75.0523	0.88807	-0.171255	0.809578	0.954431	1.12702	1.16525	1.50897	0.808297	1.71617	0.787957
64283	ARHGEF28	Rho guanine nucleotide exchange factor (GEF) 28	478.713	562.026	395.401	0.700781	-0.512965	0.229886	0.584611	4.25536	4.46291	1.63561	1.81235	1.71275	3.4343
50650	ARHGEF3	Rho guanine nucleotide exchange factor (GEF) 3	694.549	765.486	623.611	0.808969	-0.305844	0.318186	0.675406	7.22819	5.96907	5.80557	4.22771	6.35385	4.33429
100271715	ARHGEF33	Rho guanine nucleotide exchange factor (GEF) 33	11.8719	14.4649	9.2789	0.644012	-0.634841	0.737689	0.931044	0.141728	0.214069	0.048257	0	0.250051	0
728377	ARHGEF34P	Rho guanine nucleotide exchange factor (GEF) 34, pseudogene	605.989	561.421	650.556	1.14875	0.200061	0.515016	0.819498	5.81849	4.66501	5.34808	6.04412	5.11997	6.49791
445328	ARHGEF35	Rho guanine nucleotide exchange factor (GEF) 35	372.325	306.379	438.272	1.41984	0.505729	0.148312	0.473273	5.59699	4.61085	4.50195	6.87536	6.61839	6.72812
389337	ARHGEF37	Rho guanine nucleotide exchange factor (GEF) 37	72.3169	108.823	35.8109	0.328126	-1.60768	0.0452212	0.244563	0.677079	1.39784	0.597693	0.0935232	0.244918	0.510459
54848	ARHGEF38	Rho guanine nucleotide exchange factor (GEF) 38	155.631	140.512	170.749	1.21611	0.282272	0.659704	0.896772	1.74034	0.457095	0.495193	0.931219	0.708476	1.48997
84904	ARHGEF39	Rho guanine nucleotide exchange factor (GEF) 39	480.487	493.05	467.924	0.942079	-0.08608	0.800586	0.952308	5.04144	6.07451	4.47078	3.59014	5.08672	5.57388
50649	ARHGEF4	Rho guanine nucleotide exchange factor (GEF) 4	63.7918	64.8813	62.7022	0.967012	-0.0483949	0.950565	0.994413	0.759608	0.348395	0.2905	0.378985	0.437014	0.478466
55701	ARHGEF40	Rho guanine nucleotide exchange factor (GEF) 40	2740.76	3180.33	2301.19	0.71747	-0.47901	0.0682732	0.308807	13.577	23.387	15.2399	10.2385	14.0232	12.0817
7984	ARHGEF5	Rho guanine nucleotide exchange factor (GEF) 5	964.408	825.243	1103.57	1.32589	0.406962	0.12367	0.429427	6.50235	5.33236	5.99384	7.58275	7.58502	7.79665
9459	ARHGEF6	Rac/Cdc42 guanine nucleotide exchange factor (GEF) 6	47.1075	70.838	23.377	0.325944	-1.61731	0.0755962	0.325775	0.397969	0.286239	0.818673	0.126855	0.285591	0.0729812
8874	ARHGEF7	Rho guanine nucleotide exchange factor (GEF) 7	1300.66	1369.06	1232.26	0.893427	-0.162579	0.525818	0.825708	6.08829	7.06082	5.22057	4.26291	5.57018	6.08206
23229	ARHGEF9	Cdc42 guanine nucleotide exchange factor (GEF) 9	730.417	888.727	572.108	0.638175	-0.647977	0.0237588	0.167068	5.18471	5.19853	5.30221	2.87579	3.67314	3.19207
8289	ARID1A	AT rich interactive domain 1A (SWI-like)	5002.19	5419.36	4585.02	0.839375	-0.252613	0.246094	0.602442	26.2079	23.9403	22.7648	17.7376	20.4942	21.1789
57492	ARID1B	AT rich interactive domain 1B (SWI1-like)	2258.24	2557.1	1959.37	0.759326	-0.397209	0.0849418	0.349381	9.67086	11.3077	10.4921	7.19377	7.31799	8.72581
196528	ARID2	AT rich interactive domain 2 (ARID, RFX-like)	1344.84	1524.49	1165.19	0.757387	-0.400898	0.102056	0.38613	6.41989	8.13634	6.8233	5.13455	5.23018	5.35536
1820	ARID3A	AT rich interactive domain 3A (BRIGHT-like)	1675.61	1233.31	2117.9	1.69898	0.764669	0.0258019	0.174654	19.0163	10.6016	22.1188	30.1791	17.0844	38.7185
10620	ARID3B	AT rich interactive domain 3B (BRIGHT-like)	608.86	394.107	823.613	2.0666	1.04726	0.00132425	0.0238099	3.64074	2.68883	4.31023	7.61132	7.49742	6.37725
5926	ARID4A	AT rich interactive domain 4A (RBP1-like)	1050.66	1116.4	984.928	0.873622	-0.194919	0.457219	0.783321	6.69037	8.28908	7.77485	6.43789	6.10542	6.7903
51742	ARID4B	AT rich interactive domain 4B (RBP1-like)	2716.66	2875.54	2557.78	0.881016	-0.18276	0.422664	0.760921	15.8342	19.2648	18.2122	15.5704	14.8336	15.2499
10865	ARID5A	AT rich interactive domain 5A (MRF1-like)	80.5333	86.0875	74.9791	0.86597	-0.207611	0.764192	0.943189	1.68676	1.75019	1.2122	1.03126	2.17795	0.684571
84159	ARID5B	AT rich interactive domain 5B (MRF1-like)	2567.29	2762.44	2372.15	0.850963	-0.232832	0.301394	0.65807	12.8624	14.1333	12.9179	11.5343	10.3321	11.0843
25820	ARIH1	ariadne RBR E3 ubiquitin protein ligase 1	2737.8	2722.01	2753.6	1.00294	0.00422886	0.985742	1	21.7234	20.337	19.4804	21.6954	19.8514	18.2527
10425	ARIH2	ariadne RBR E3 ubiquitin protein ligase 2	2430.83	2183.26	2678.39	1.21633	0.282533	0.216124	0.568221	21.7299	22.6823	19.4493	27.3308	25.3877	22.4719
646450	ARIH2OS	ariadne homolog 2 opposite strand	111.763	108.374	115.152	1.05122	0.0720621	0.901936	0.983094	2.40487	2.85538	2.77819	2.84725	2.81418	2.56209
400	ARL1	ADP-ribosylation factor-like 1	2969.14	2806.83	3131.46	1.10322	0.141714	0.593977	0.862058	30.754	30.6076	40.9341	45.8522	28.9844	35.071
285598	ARL10	ADP-ribosylation factor-like 10	272.246	302.836	241.655	0.793371	-0.333933	0.410581	0.752037	5.5293	5.56407	3.90784	3.04152	4.60278	3.86524
115761	ARL11	ADP-ribosylation factor-like 11	9.55199	16.2625	2.84144	0.178995	-2.48201	0.167155	0.502175	0.210904	0.210035	0.0966681	0.0837748	0	0
200894	ARL13B	ADP-ribosylation factor-like 13B	599.096	655.817	542.375	0.82052	-0.285389	0.346892	0.701016	4.54133	3.86643	3.70025	3.48143	3.14827	2.9835
80117	ARL14	ADP-ribosylation factor-like 14	132.849	24.0791	241.618	9.55865	3.25681	2.82961e-05	0.00129043	0.14208	0.408764	1.61256	6.98355	8.08716	6.35749
120534	ARL14EP	ADP-ribosylation factor-like 14 effector protein	471.938	504.91	438.965	0.863337	-0.212005	0.536162	0.830986	9.38853	8.04419	7.78432	5.5781	9.01913	6.54814
54622	ARL15	ADP-ribosylation factor-like 15	772.652	715.341	829.963	1.1481	0.199251	0.491698	0.805731	10.0358	11.5244	12.5007	12.375	11.1939	14.5657
339231	ARL16	ADP-ribosylation factor-like 16	426.804	431.387	422.22	0.970625	-0.0430139	0.899837	0.983065	13.6454	16.1029	12.7338	12.5847	12.9607	14.4302
51326	ARL17A	ADP-ribosylation factor-like 17A	1151.94	1317.65	986.238	0.741826	-0.430848	0.0944045	0.370607	1.3277	1.5301	1.46333	0.876966	1.10234	1.14252
100506084	ARL17B	ADP-ribosylation factor-like 17B	142.232	167.214	117.25	0.69626	-0.522301	0.308033	0.664878	3.73756	4.66637	3.10647	2.32654	2.99937	2.4248
402	ARL2	ADP-ribosylation factor-like 2	619.875	585.212	654.538	1.11287	0.154281	0.640497	0.887152	31.3091	21.7132	18.1206	21.9638	22.7088	31.7443
23568	ARL2BP	ADP-ribosylation factor-like 2 binding protein	1474.09	1578.52	1369.66	0.860818	-0.216221	0.377206	0.727187	28.728	34.2218	26.4197	21.4662	26.6492	26.5118
100528018	ARL2-SNX15	ARL2-SNX15 readthrough (NMD candidate)	647.683	672.559	622.807	0.92108	-0.118602	0.708151	0.919965	13.2748	10.7414	8.50652	7.17606	9.83147	11.9767
403	ARL3	ADP-ribosylation factor-like 3	2595.09	2475.75	2714.43	1.08758	0.121125	0.639345	0.886542	22.8789	28.6189	24.3673	18.4392	30.5586	31.3849
10124	ARL4A	ADP-ribosylation factor-like 4A	597.828	658.226	537.429	0.808692	-0.306338	0.344969	0.699506	3.74292	5.16457	3.73106	4.07468	2.86737	2.93162
10123	ARL4C	ADP-ribosylation factor-like 4C	2456.45	3023.28	1889.63	0.623574	-0.681368	0.297824	0.653641	20.3255	23.6008	2.57803	2.28421	7.40801	18.1207
379	ARL4D	ADP-ribosylation factor-like 4D	259.086	278.877	239.295	0.851125	-0.232558	0.611006	0.871447	6.08074	7.91671	6.8796	3.15766	8.46328	5.73788
26225	ARL5A	ADP-ribosylation factor-like 5A	2036.39	2105	1967.78	0.926264	-0.110504	0.641449	0.887365	23.5255	26.4568	22.572	25.3303	20.222	19.4869
221079	ARL5B	ADP-ribosylation factor-like 5B	1948.92	2050.07	1847.76	0.891966	-0.16494	0.501758	0.811656	20.1236	22.1387	25.3185	21.9221	20.0696	16.6908
84100	ARL6	ADP-ribosylation factor-like 6	142.705	145.099	140.312	0.959295	-0.0599529	0.915388	0.986592	2.8107	1.63913	2.67275	1.65625	2.12206	2.8976
23204	ARL6IP1	ADP-ribosylation factor-like 6 interacting protein 1	7610.27	7277.31	7943.23	1.0819	0.113561	0.598436	0.864465	125.987	135.188	120.488	143.769	130.758	125.625
51329	ARL6IP4	ADP-ribosylation factor-like 6 interacting protein 4	908.792	842.223	975.36	1.15157	0.203599	0.482181	0.800323	9.36735	9.26266	5.97075	7.40616	10.3646	9.58365
10550	ARL6IP5	ADP-ribosylation factor-like 6 interacting protein 5	1727.07	1604.94	1849.19	1.14196	0.191509	0.473882	0.794707	34.1404	23.2359	31.916	33.3052	25.829	40.0723
151188	ARL6IP6	ADP-ribosylation factor-like 6 interacting protein 6	760.362	779.057	741.668	0.942893	-0.0848345	0.769044	0.94454	9.64251	11.4141	10.4948	10.0971	10.2488	8.54734
127829	ARL8A	ADP-ribosylation factor-like 8A	482.659	452.788	512.531	1.12093	0.164695	0.611532	0.871715	9.75317	9.63029	10.5006	11.075	11.4988	10.021
55207	ARL8B	ADP-ribosylation factor-like 8B	2318.72	2054.95	2582.5	1.24369	0.314627	0.209048	0.560315	22.4381	31.2042	27.9801	38.8451	30.9938	28.6799
55156	ARMC1	armadillo repeat containing 1	1487.51	1640.14	1334.88	0.806262	-0.310679	0.198252	0.54626	20.4135	22.3264	21.217	18.1784	16.0847	15.7757
83787	ARMC10	armadillo repeat containing 10	583.727	613.187	554.267	0.896134	-0.158213	0.620661	0.87675	10.6761	7.19574	9.69889	8.41098	7.35457	8.24328
221481	ARMC12	armadillo repeat containing 12	17.249	29.4462	5.05174	0.172779	-2.533	0.0618534	0.293671	0.572926	0.436317	0.90366	0	0.212356	0.111246
84071	ARMC2	armadillo repeat containing 2	85.8393	90.0985	81.5801	0.899875	-0.152203	0.817489	0.956935	1.14293	0.986462	0.743567	1.0586	0.462965	0.961144
219681	ARMC3	armadillo repeat containing 3	68.9812	89.964	47.9984	0.53635	-0.898753	0.4263	0.764345	2.17702	0.373308	0.0184086	0.496326	0.208943	0.586949
55130	ARMC4	armadillo repeat containing 4	12.0266	11.7917	12.2614	1.0194	0.0277158	1	1	0.046947	0.0787887	0.226454	0	0.36484	0
79798	ARMC5	armadillo repeat containing 5	278.315	286.396	270.235	0.932737	-0.100458	0.815591	0.956176	1.01404	1.83185	1.52896	1.33953	1.00549	1.63039
93436	ARMC6	armadillo repeat containing 6	639.607	548.523	730.691	1.3219	0.402608	0.167164	0.502175	9.41476	9.11691	7.68016	11.4507	10.7677	11.3033
79637	ARMC7	armadillo repeat containing 7	239.479	227.035	251.924	1.1088	0.148994	0.766985	0.943702	4.63135	2.79052	1.62534	2.01627	3.48142	4.13483
25852	ARMC8	armadillo repeat containing 8	1060.12	999.334	1120.91	1.11176	0.152852	0.56795	0.847124	5.27015	7.06713	5.06776	6.69337	6.26442	5.76438
80210	ARMC9	armadillo repeat containing 9	1268.27	1600.02	936.508	0.58037	-0.784956	0.0013676	0.0243794	8.37579	9.49244	8.12032	4.56637	4.79403	5.27805
51309	ARMCX1	armadillo repeat containing, X-linked 1	636.51	708.622	564.397	0.789123	-0.341678	0.241917	0.598154	12.7834	13.0203	13.5715	9.61536	9.98301	10.6357
9823	ARMCX2	armadillo repeat containing, X-linked 2	1788.18	2255.22	1321.14	0.580478	-0.784687	0.00149341	0.0260295	24.5967	31.8582	29.7813	13.311	16.7012	18.7823
51566	ARMCX3	armadillo repeat containing, X-linked 3	1632.98	1609.09	1656.87	1.01844	0.0263596	0.915668	0.986592	15.3833	16.8937	21.3484	18.6597	16.8708	17.7973
100131755	ARMCX4	armadillo repeat containing, X-linked 4	296.842	341.949	251.736	0.729544	-0.454933	0.256009	0.614558	0.621237	0.718511	0.733428	0.342111	0.558645	0.577067
64860	ARMCX5	armadillo repeat containing, X-linked 5	380.608	422.907	338.308	0.791812	-0.336771	0.354725	0.707965	4.32577	4.25757	4.76887	3.93753	2.56174	3.77552
100528062	ARMCX5-GPRASP2	ARMCX5-GPRASP2 readthrough	623.991	769.262	478.72	0.616523	-0.697775	0.0256848	0.174095	6.56445	8.93071	7.67008	4.1928	5.63864	4.06288
54470	ARMCX6	armadillo repeat containing, X-linked 6	1690.37	1709.49	1671.25	0.968683	-0.0459037	0.845185	0.966873	22.9491	28.1391	24.7778	23.01	23.6167	24.7741
405	ARNT	aryl hydrocarbon receptor nuclear translocator	2001.22	2319.9	1682.54	0.71799	-0.477965	0.0446838	0.242578	15.0229	17.6587	19.0596	12.3457	12.7397	11.1042
9915	ARNT2	aryl-hydrocarbon receptor nuclear translocator 2	778.329	930.923	625.735	0.669409	-0.579039	0.180268	0.522165	5.71117	8.51657	2.79101	1.69179	5.15767	4.13477
406	ARNTL	aryl hydrocarbon receptor nuclear translocator-like	102.001	95.0026	109	1.13296	0.180093	0.787617	0.948229	0.850369	1.60382	1.04557	2.12511	1.04783	0.64457
56938	ARNTL2	aryl hydrocarbon receptor nuclear translocator-like 2	297.234	161.612	432.856	2.68318	1.42395	0.0062686	0.0696515	1.61736	0.467595	0.428543	2.07885	1.77844	2.56906
101928646	ARNTL2-AS1	ARNTL2 antisense RNA 1	16.1233	5.37833	26.8682	4.69385	2.23077	0.0846165	0.348501	0.150061	0.107931	0.510943	1.24844	0.378218	2.14647
10552	ARPC1A	actin related protein 2/3 complex, subunit 1A, 41kDa	2500.03	2411.92	2588.14	1.06297	0.0881047	0.699656	0.915938	51.5109	56.3435	59.2274	55.7327	62.3074	54.8723
10095	ARPC1B	actin related protein 2/3 complex, subunit 1B, 41kDa	1678.08	1551.1	1805.07	1.15565	0.2087	0.384323	0.733697	47.1344	38.3719	34.9499	40.2343	43.3068	51.2923
10109	ARPC2	actin related protein 2/3 complex, subunit 2, 34kDa	5953.56	5042.17	6864.95	1.34846	0.431313	0.0516061	0.263916	110.818	123.553	127.031	168.369	155.303	150.072
10094	ARPC3	actin related protein 2/3 complex, subunit 3, 21kDa	6120.77	5335.19	6906.34	1.28209	0.358499	0.105312	0.392525	187.494	197.79	219.176	258.559	251.988	243.778
10093	ARPC4	actin related protein 2/3 complex, subunit 4, 20kDa	3297.42	2969.07	3625.78	1.2121	0.277504	0.244827	0.601555	51.2947	57.133	44.2358	46.7867	64.3099	68.4823
100526693	ARPC4-TTLL3	ARPC4-TTLL3 readthrough	1060.22	1069.29	1051.14	0.975144	-0.0363135	0.890149	0.979847	10.5109	11.9176	9.45504	9.13826	9.52474	11.481
10092	ARPC5	actin related protein 2/3 complex, subunit 5, 16kDa	3731.85	3788.89	3674.81	0.962824	-0.0546557	0.823134	0.959604	66.9331	84.9844	57.0353	52.5394	78.8845	63.4967
81873	ARPC5L	actin related protein 2/3 complex, subunit 5-like	1337.76	1068.05	1607.48	1.49504	0.58018	0.0225489	0.161769	47.193	43.9169	32.9784	59.3451	66.7106	53.0399
348110	ARPIN	actin-related protein 2/3 complex inhibitor	840.344	1006.36	674.326	0.664469	-0.589726	0.0457059	0.246136	5.0086	7.71949	5.05368	3.42457	4.26881	3.75704
10776	ARPP19	cAMP-regulated phosphoprotein, 19kDa	9549.1	9027.38	10070.8	1.10528	0.144414	0.513288	0.818595	57.4517	63.0515	63.6212	69.5588	70.0864	58.0861
10777	ARPP21	cAMP-regulated phosphoprotein, 21kDa	6.53753	11.0476	2.02749	0.196028	-2.35087	0.290212	0.645682	0.11871	0.0670857	0	0	0	0.0326542
408	ARRB1	arrestin, beta 1	2476.02	1936.6	3015.43	1.54255	0.625318	0.0123424	0.110062	10.8343	7.76924	11.8214	14.1123	15.488	16.2264
409	ARRB2	arrestin, beta 2	452.241	390.624	513.858	1.30299	0.381823	0.291121	0.646448	5.55483	7.37738	6.68576	6.67076	11.3632	6.89378
92714	ARRDC1	arrestin domain containing 1	306.859	281.879	331.839	1.17478	0.232393	0.615148	0.874217	11.3373	5.32639	4.40287	6.8334	5.94104	10.9834
85026	ARRDC1-AS1	ARRDC1 antisense RNA 1	229.865	217.711	242.019	1.10256	0.140861	0.741405	0.933293	5.88283	5.82148	5.04122	6.50148	6.16972	5.19136
27106	ARRDC2	arrestin domain containing 2	136.701	155.412	117.989	0.754918	-0.405608	0.451639	0.780088	1.91916	1.15737	1.38859	0.889381	1.41392	0.966492
57561	ARRDC3	arrestin domain containing 3	2421.64	2290.79	2552.48	1.10425	0.14307	0.609011	0.870056	25.4642	18.7474	21.108	31.2226	22.3265	16.1384
100129716	ARRDC3-AS1	ARRDC3 antisense RNA 1	119.765	125.071	114.459	0.908866	-0.137861	0.823761	0.959719	2.43804	1.47299	2.01306	1.41284	0.967823	2.85696
91947	ARRDC4	arrestin domain containing 4	1968.58	1496.35	2440.8	1.61442	0.69102	0.049613	0.258221	18.2534	7.33572	17.8168	30.1112	15.6694	22.4113
410	ARSA	arylsulfatase A	205.707	233.211	178.203	0.758519	-0.398742	0.36926	0.720161	2.01431	1.70003	1.57587	1.43631	1.06381	1.37722
411	ARSB	arylsulfatase B	763.824	846.278	681.371	0.799705	-0.32246	0.335099	0.691679	3.99631	6.56139	3.20374	2.59801	3.97347	4.06806
414	ARSD	arylsulfatase D	698.328	572.898	823.758	1.42938	0.515387	0.113375	0.409181	5.94345	3.52144	3.68171	6.17872	4.82031	7.14177
415	ARSE	arylsulfatase E (chondrodysplasia punctata 1)	253.146	159.19	347.101	2.15189	1.1056	0.0224855	0.161437	2.3778	1.26623	3.36692	4.04039	4.16346	6.69172
22901	ARSG	arylsulfatase G	20.3039	26.0271	14.5807	0.56428	-0.825516	0.574462	0.851044	0.793598	0.215976	0.0912879	0.319965	0	0.2596
340075	ARSI	arylsulfatase family, member I	261.539	326	197.077	0.598243	-0.741197	0.0775378	0.330803	3.98704	3.11704	5.04162	2.12184	2.62149	2.37362
79642	ARSJ	arylsulfatase family, member J	361.354	467.982	254.725	0.544891	-0.875961	0.212439	0.563746	9.33644	1.27552	1.39302	0.995062	1.22425	4.04604
153642	ARSK	arylsulfatase family, member K	393.32	482.456	304.184	0.624498	-0.679231	0.0496577	0.258311	5.37965	6.07285	5.65815	3.81905	3.13696	3.4111
419	ART3	ADP-ribosyltransferase 3	19.7455	32.8292	6.66176	0.20402	-2.29322	0.179266	0.521128	0.564813	0.330071	1.32215	0	0	0.446679
116969	ART5	ADP-ribosyltransferase 5	47.5185	78.3085	16.7284	0.212839	-2.23217	0.0577176	0.282557	1.00455	1.2452	1.00975	0.134896	0.538702	0
9048	ARTN	artemin	20.5216	6.85827	34.185	5.1057	2.35211	0.091527	0.364112	0.292846	0.105315	0	0.369651	0.645835	0.869994
64801	ARV1	ARV1 homolog (S. cerevisiae)	205.964	188.209	223.719	1.17596	0.233844	0.60326	0.867023	4.60137	4.88839	5.91114	4.55354	6.91589	6.27058
421	ARVCF	armadillo repeat gene deleted in velocardiofacial syndrome	247.016	235.634	258.397	1.09242	0.127532	0.774807	0.945657	2.87165	2.57635	1.52454	2.01185	2.85702	2.46123
57412	AS3MT	arsenite methyltransferase	244.259	272.48	216.038	0.783871	-0.351311	0.431776	0.767866	2.96836	5.94239	4.21124	3.97396	2.99261	3.00754
427	ASAH1	N-acylsphingosine amidohydrolase (acid ceramidase) 1	3162.22	2283.98	4040.46	1.75339	0.810147	0.000822095	0.0170623	32.6211	30.4837	28.4691	59.624	40.9279	54.8481
56624	ASAH2	N-acylsphingosine amidohydrolase (non-lysosomal ceramidase) 2	72.2771	67.9105	76.6437	1.11073	0.15151	0.831503	0.962976	0.630685	1.28828	1.39582	1.18691	1.12861	1.30462
653308	ASAH2B	N-acylsphingosine amidohydrolase (non-lysosomal ceramidase) 2B	58.2589	60.8038	55.714	0.902548	-0.147924	0.849627	0.967528	2.52607	3.90291	4.57924	3.91863	3.18338	2.62503
50807	ASAP1	ArfGAP with SH3 domain, ankyrin repeat and PH domain 1	1825.09	2173.01	1477.18	0.673818	-0.569569	0.0156185	0.128371	12.5537	14.5256	13.5375	7.9639	10.2541	8.40302
100507117	ASAP1-IT2	ASAP1 intronic transcript 2 (non-protein coding)	6.20364	9.22122	3.18606	0.35134	-1.50906	0.457233	0.783321	0.180206	0.0432044	0.306792	0	0	0.181758
8853	ASAP2	ArfGAP with SH3 domain, ankyrin repeat and PH domain 2	2158.38	2219.49	2097.26	0.937519	-0.0930804	0.680071	0.90471	17.0292	15.3793	13.7327	14.2091	13.2447	14.4228
55616	ASAP3	ArfGAP with SH3 domain, ankyrin repeat and PH domain 3	937.945	1163.46	712.425	0.607629	-0.718738	0.0155255	0.127909	9.64209	13.1807	9.62017	4.50624	7.83331	6.8236
51665	ASB1	ankyrin repeat and SOCS box containing 1	1397.41	1268.25	1526.57	1.19161	0.252916	0.302372	0.658571	6.82934	7.05658	8.08163	8.42072	8.13954	8.95338
140456	ASB11	ankyrin repeat and SOCS box containing 11, E3 ubiquitin protein ligase	23.4638	22.2849	24.6427	1.09719	0.133817	0.91177	0.985629	0.381877	0.115648	0.367835	0.172978	0.151973	0.608157
142689	ASB12	ankyrin repeat and SOCS box containing 12	6.68865	6.74951	6.62779	0.990417	-0.0138925	1	1	0.330239	0.237524	0.0602373	0	0.59453	0
79754	ASB13	ankyrin repeat and SOCS box containing 13	583.446	570.42	596.472	1.0408	0.0576875	0.86885	0.975043	11.1442	6.74985	6.29641	6.73063	7.85701	9.72835
142686	ASB14	ankyrin repeat and SOCS box containing 14	232.012	231.784	232.24	0.994735	-0.00761541	0.984386	1	2.5857	2.74871	2.02106	2.42597	2.16211	2.47825
92591	ASB16	ankyrin repeat and SOCS box containing 16	20.6901	11.8557	29.5245	2.42224	1.27634	0.219524	0.571991	0.0855537	0.328184	0.242752	0.474511	0.53908	0.564811
339201	ASB16-AS1	ASB16 antisense RNA 1	64.0335	67.7389	60.3281	0.890412	-0.167455	0.823717	0.959719	1.25042	1.00429	0.514456	0.442423	0.998007	0.928697
51676	ASB2	ankyrin repeat and SOCS box containing 2	41.9235	24.6718	59.1753	2.37619	1.24865	0.245098	0.601665	0.319464	0.204243	0.324812	0.0509154	1.23014	0.712779
51130	ASB3	ankyrin repeat and SOCS box containing 3	623.042	776.858	469.227	0.598296	-0.741068	0.023814	0.167108	8.57341	12.1941	11.5672	4.55015	7.56303	6.79203
140459	ASB6	ankyrin repeat and SOCS box containing 6	681.114	658.355	703.873	1.06384	0.0892774	0.785547	0.94789	6.65164	6.44537	3.90389	4.52067	7.2931	5.63435
140460	ASB7	ankyrin repeat and SOCS box containing 7	629.084	566.257	691.912	1.20993	0.274928	0.369075	0.720059	3.93479	3.67912	4.08263	5.23524	4.72414	3.78536
140461	ASB8	ankyrin repeat and SOCS box containing 8	739.945	744.011	735.88	0.981243	-0.0273183	0.924689	0.98869	11.7657	11.6863	10.373	9.8314	9.95845	12.4065
140462	ASB9	ankyrin repeat and SOCS box containing 9	74.3415	34.6104	114.073	3.27792	1.71278	0.0138978	0.11891	0.647704	0.449222	0.462733	1.02197	2.21552	1.73077
728619	ASB9P1	ankyrin repeat and SOCS box containing 9 pseudogene 1	4.52709	6.69531	2.35888	0.362585	-1.46361	0.478089	0.798046	0	0.431991	0.0639072	0	0.0236532	0.144563
51008	ASCC1	activating signal cointegrator 1 complex subunit 1	813.451	838.021	788.88	0.933476	-0.0993151	0.736299	0.930451	8.71674	10.5033	9.09752	6.48577	8.88424	10.3649
84164	ASCC2	activating signal cointegrator 1 complex subunit 2	950.56	892.214	1008.91	1.11996	0.163454	0.543229	0.835111	10.914	13.9046	11.9009	14.0167	13.714	12.1833
10973	ASCC3	activating signal cointegrator 1 complex subunit 3	2885.08	2821.61	2948.55	1.03474	0.0492641	0.83574	0.964697	9.58979	8.64383	10.903	10.2102	8.59249	10.5663
429	ASCL1	achaete-scute family bHLH transcription factor 1	10.9127	21.8253	0	0.00536912	-7.5411	0.000726236	0.0157203	0.0736713	0.335591	0.616657	0	0	0
430	ASCL2	achaete-scute family bHLH transcription factor 2	16.3445	13.1968	19.4921	1.48843	0.573792	0.734456	0.929788	0.527851	0.261014	0.0702063	0	0.187089	1.03455
25842	ASF1A	anti-silencing function 1A histone chaperone	1096.83	1129.04	1064.61	0.935347	-0.0964268	0.72296	0.925951	16.685	20.9574	15.8796	14.2341	19.7546	14.5718
55723	ASF1B	anti-silencing function 1B histone chaperone	1017.67	1029.09	1006.24	0.972286	-0.0405479	0.895999	0.981868	26.4297	26.5373	17.8931	13.7894	24.6028	28.3634
432	ASGR1	asialoglycoprotein receptor 1	208.519	144.471	272.568	1.86326	0.897828	0.0623673	0.295094	3.93678	2.88991	4.52569	9.26793	4.47529	6.85474
433	ASGR2	asialoglycoprotein receptor 2	637.764	256.394	1019.13	3.89555	1.96183	0.00486231	0.0589406	3.06224	0.81493	11.0131	30.1148	8.87587	18.936
55870	ASH1L	ash1 (absent, small, or homeotic)-like (Drosophila)	2267.31	2655.63	1878.99	0.701125	-0.512257	0.0238698	0.167347	8.97848	8.57061	9.18404	6.18596	5.75207	6.27917
645676	ASH1L-AS1	ASH1L antisense RNA 1	45.3549	31.6791	59.0308	1.83817	0.878272	0.294309	0.649644	0.403767	0.960583	0.555202	1.14051	0.684966	1.60619
9070	ASH2L	ash2 (absent, small, or homeotic)-like (Drosophila)	990.048	1034.12	945.979	0.90804	-0.139172	0.60985	0.870438	13.0278	12.8924	11.302	8.76837	13.1343	10.9187
41	ASIC1	acid-sensing (proton-gated) ion channel 1	184.762	218.059	151.466	0.684719	-0.546416	0.275707	0.631969	1.27609	1.49034	2.54353	1.29036	1.26582	1.02179
40	ASIC2	acid-sensing (proton-gated) ion channel 2	454.81	830.03	79.5902	0.0952542	-3.39207	1.91613e-12	8.1823e-10	5.84147	11.1971	6.12129	0.368758	1.16992	0.605024
9311	ASIC3	acid-sensing (proton-gated) ion channel 3	15.5657	18.7244	12.407	0.653863	-0.61294	0.693485	0.912443	0.366439	0.0878535	0.426293	0.462545	0.0923581	0
434	ASIP	agouti signaling protein	3.21598	3.53553	2.89642	0.85731	-0.22211	0.956249	0.996512	0.731162	0	0	0	0	0.574644
435	ASL	argininosuccinate lyase	815.883	400.463	1231.3	3.04396	1.60595	3.34388e-07	3.34193e-05	8.04762	5.62745	8.02773	23.7764	16.4451	24.0741
438	ASMT	acetylserotonin O-methyltransferase	93.1347	51.5341	134.735	2.55379	1.35264	0.0418059	0.232945	0.353054	0.536082	1.05185	1.4855	1.48308	1.9855
8623	ASMTL	acetylserotonin O-methyltransferase-like	1251.33	1371.58	1131.08	0.817896	-0.290011	0.254313	0.612125	11.9697	13.3664	10.4624	9.95589	10.4443	7.92575
80161	ASMTL-AS1	ASMTL antisense RNA 1	189.094	116.423	261.765	2.23498	1.16026	0.025385	0.173251	0.9257	0.735164	0.533528	2.30156	1.44607	0.944284
439	ASNA1	arsA arsenite transporter, ATP-binding, homolog 1 (bacterial)	797.024	770.309	823.738	1.06312	0.088301	0.774919	0.945657	25.6866	28.9295	17.1797	18.9488	27.6262	27.162
440	ASNS	asparagine synthetase (glutamine-hydrolyzing)	839.669	958.713	720.624	0.746506	-0.421774	0.200778	0.549729	16.4058	9.24624	10.7768	10.1517	10.0915	6.00996
54529	ASNSD1	asparagine synthetase domain containing 1	960.509	963.668	957.35	0.982954	-0.0248043	0.934891	0.990396	11.8247	18.8209	15.6131	16.4586	15.2906	12.4132
554235	ASPDH	aspartate dehydrogenase domain containing	3.10133	1.01015	5.19252	5.24575	2.39115	0.326807	0.683888	0.0970562	0	0	0.194904	0.275201	0
444	ASPH	aspartate beta-hydroxylase	5870.08	4862.2	6877.95	1.40293	0.488442	0.046888	0.249711	19.7016	13.5525	14.5834	25.8262	18.3458	20.6937
253982	ASPHD1	aspartate beta-hydroxylase domain containing 1	68.2577	58.1688	78.3467	1.32674	0.40789	0.56667	0.846253	1.19688	1.72172	1.73902	3.07842	1.58635	1.33964
57168	ASPHD2	aspartate beta-hydroxylase domain containing 2	223.759	265.14	182.378	0.683785	-0.548385	0.219966	0.572293	4.21641	2.68833	2.61739	2.50372	1.71705	2.04617
259266	ASPM	asp (abnormal spindle) homolog, microcephaly associated (Drosophila)	940.033	1170.78	709.285	0.601349	-0.733725	0.00796411	0.0820382	4.41475	4.43657	3.92248	1.89654	2.7853	2.78324
54829	ASPN	asporin	691.071	669.353	712.788	1.04688	0.0661019	0.896386	0.981995	4.20522	5.66678	20.9323	12.6879	11.7868	7.68511
151516	ASPRV1	aspartic peptidase, retroviral-like 1	21.5018	35.2148	7.78889	0.222341	-2.16915	0.0462857	0.248191	0.785646	0.464169	0.668762	0.0804951	0.1768	0.154366
79058	ASPSCR1	alveolar soft part sarcoma chromosome region, candidate 1	209.597	183.47	235.725	1.27971	0.355821	0.464759	0.788475	4.27716	3.44798	2.56568	2.81641	6.45731	3.45857
80150	ASRGL1	asparaginase like 1	358.422	163.357	553.488	3.35497	1.7463	4.82832e-06	0.000300395	2.60763	2.36116	2.42777	9.53797	5.97084	8.54351
445	ASS1	argininosuccinate synthase 1	282.391	328.705	236.077	0.713522	-0.486971	0.283133	0.639624	10.1996	4.72453	6.20959	6.53395	4.76295	3.21428
28990	ASTE1	asteroid homolog 1 (Drosophila)	202.608	208.833	196.383	0.931007	-0.103137	0.823552	0.959719	2.48017	3.12544	2.72185	2.7402	1.88566	2.89809
460	ASTN1	astrotactin 1	165.662	199.167	132.157	0.656819	-0.606432	0.22469	0.578503	0.757762	1.27913	0.960957	0.629978	0.79416	0.489201
23245	ASTN2	astrotactin 2	505.468	573.892	437.044	0.754228	-0.406928	0.218619	0.571217	2.29897	2.83945	2.35061	2.17279	1.58374	1.71096
55726	ASUN	asunder spermatogenesis regulator	968.829	922.982	1014.68	1.08884	0.122791	0.640395	0.887152	11.5195	12.7229	12.5275	13.2541	13.4192	12.2464
171023	ASXL1	additional sex combs like transcriptional regulator 1	3004.63	3466.86	2542.41	0.727349	-0.459279	0.0393031	0.225417	18.682	19.405	17.3606	11.9445	13.6714	13.5322
55252	ASXL2	additional sex combs like transcriptional regulator 2	866.024	829.921	902.126	1.07828	0.108727	0.715796	0.922434	5.30581	4.50727	3.94465	6.10316	4.23797	3.9575
80816	ASXL3	additional sex combs like transcriptional regulator 3	301.502	366.151	236.853	0.640922	-0.64178	0.137698	0.455975	1.50065	2.1759	2.00102	0.751096	1.04616	1.76096
84896	ATAD1	ATPase family, AAA domain containing 1	1670.93	1508.93	1832.92	1.20299	0.26662	0.276716	0.63297	20.3668	17.8302	20.7168	26.8205	20.6497	21.3368
29028	ATAD2	ATPase family, AAA domain containing 2	1988.47	2181.01	1795.92	0.816988	-0.291613	0.222827	0.576009	14.9978	17.3556	14.2223	9.81288	14.1408	13.016
54454	ATAD2B	ATPase family, AAA domain containing 2B	702.692	730.145	675.239	0.916974	-0.125047	0.684322	0.907775	3.35284	3.93184	3.08669	3.24524	3.61446	2.34582
55210	ATAD3A	ATPase family, AAA domain containing 3A	637.516	463.019	812.013	1.74656	0.804518	0.0135081	0.1172	7.90544	6.87747	4.22144	8.87915	12.5655	10.5096
83858	ATAD3B	ATPase family, AAA domain containing 3B	339.262	206.661	471.863	2.27167	1.18375	0.00311721	0.0435136	3.86106	3.67871	2.58236	6.02741	10.3476	5.83459
219293	ATAD3C	ATPase family, AAA domain containing 3C	152.433	107.436	197.43	1.82721	0.869644	0.0980586	0.378206	1.43845	0.829957	1.03607	1.64158	2.64941	1.56534
79915	ATAD5	ATPase family, AAA domain containing 5	354.654	405.086	304.221	0.744523	-0.425612	0.245999	0.602442	2.02592	2.99098	2.00437	1.66202	1.82524	1.57408
79969	ATAT1	alpha tubulin acetyltransferase 1	488.311	560.704	415.918	0.735039	-0.444107	0.197379	0.544983	0.841018	1.26103	0.891954	0.7246	0.832009	0.575723
85300	ATCAY	ataxia, cerebellar, Cayman type	186.104	253.453	118.754	0.464906	-1.10499	0.0339165	0.205965	2.19241	1.42878	2.32506	0.597684	0.702174	1.40607
11101	ATE1	arginyltransferase 1	1359.76	998.264	1721.25	1.70454	0.769383	0.00507373	0.0604505	6.60444	6.11881	8.6541	14.1165	11.1461	10.2796
100130887	ATE1-AS1	ATE1 antisense RNA 1 (head to head)	11.2258	17.3973	5.05428	0.29183	-1.7768	0.300314	0.656957	0	1.52244	0.6552	0.184013	0	0.42346
466	ATF1	activating transcription factor 1	410.844	477.125	344.563	0.716723	-0.480512	0.180168	0.522165	7.9385	7.47873	7.19274	4.09373	4.60316	7.06016
1386	ATF2	activating transcription factor 2	1382.32	1435.26	1329.38	0.917648	-0.123987	0.631213	0.882228	7.8402	6.93506	7.56339	7.83428	6.62557	5.41477
467	ATF3	activating transcription factor 3	182.33	153.205	211.456	1.3701	0.454281	0.474185	0.794778	1.86803	0.647623	1.47571	1.88914	2.87913	0.547121
468	ATF4	activating transcription factor 4	4627.87	3924.79	5330.94	1.34664	0.429359	0.0719674	0.316959	68.4171	56.0853	59.3555	92.2858	83.7012	63.7797
22809	ATF5	activating transcription factor 5	456.409	342.354	570.465	1.66051	0.73163	0.0596318	0.287952	7.02315	4.89254	2.90454	8.70546	6.15093	8.68749
22926	ATF6	activating transcription factor 6	2141.21	2003.92	2278.51	1.12732	0.172897	0.445562	0.776655	10.525	11.4889	9.54405	12.0962	10.8443	11.5096
1388	ATF6B	activating transcription factor 6 beta	912.633	848.28	976.986	1.14374	0.193756	0.489135	0.804081	3.34483	3.26123	2.63093	2.78738	3.28982	4.16264
11016	ATF7	activating transcription factor 7	1484.26	1641.28	1327.25	0.800239	-0.321498	0.223528	0.577291	6.99786	8.43963	8.74454	6.88053	4.84938	7.0985
55729	ATF7IP	activating transcription factor 7 interacting protein	3105.36	4100.2	2110.51	0.510429	-0.970219	0.00016039	0.00498936	14.1943	16.8155	15.8018	5.55635	7.98923	9.75404
80063	ATF7IP2	activating transcription factor 7 interacting protein 2	392.806	254.716	530.896	2.05085	1.03623	0.0176613	0.138611	1.9741	2.31912	3.78792	8.02302	3.41035	4.79676
83734	ATG10	autophagy related 10	193.541	214.044	173.038	0.804757	-0.313374	0.547952	0.837891	3.49504	4.97336	2.08683	1.73121	4.13516	2.32397
60673	ATG101	autophagy related 101	853.897	812.027	895.767	1.09502	0.130953	0.645481	0.889275	22.0156	22.2657	18.6049	19.2439	27.569	19.9606
9140	ATG12	autophagy related 12	1409.47	1463.59	1355.34	0.916691	-0.125493	0.655243	0.894007	11.0447	13.1949	13.7494	12.4822	13.5564	7.83441
9776	ATG13	autophagy related 13	1656.66	1791.55	1521.76	0.842255	-0.247671	0.281282	0.637897	11.4186	12.8285	10.7927	9.17333	9.51101	9.93958
22863	ATG14	autophagy related 14	555.607	565.206	546.008	0.95734	-0.0628973	0.84419	0.966873	5.15727	3.98687	4.97022	4.61196	4.48951	4.03305
55054	ATG16L1	autophagy related 16-like 1 (S. cerevisiae)	970.126	750.922	1189.33	1.56903	0.649874	0.0188501	0.144502	7.90062	7.56528	7.69753	13.6447	12.1557	9.43498
89849	ATG16L2	autophagy related 16-like 2 (S. cerevisiae)	43.9801	34.214	53.7461	1.55885	0.640484	0.47551	0.795579	0.739392	0.715894	0.447834	1.59903	0.340462	0.891783
23130	ATG2A	autophagy related 2A	620.651	506.841	734.461	1.43853	0.524593	0.0985153	0.379091	3.25434	3.5661	2.64389	3.78934	3.70914	5.68711
55102	ATG2B	autophagy related 2B	1012.38	1054.88	969.875	0.910809	-0.134779	0.622753	0.877233	3.96809	3.39956	3.89469	3.73674	2.71157	3.51043
64422	ATG3	autophagy related 3	710.693	632.189	789.198	1.23913	0.309327	0.287574	0.643092	7.60033	8.45765	6.05761	8.68039	9.22789	8.57964
115201	ATG4A	autophagy related 4A, cysteine peptidase	170.131	166.166	174.096	1.03543	0.0502369	0.932555	0.990088	2.47056	2.6013	3.13282	3.3611	1.04316	3.86737
23192	ATG4B	autophagy related 4B, cysteine peptidase	1064.72	1061.39	1068.05	0.999298	-0.00101327	0.99749	1	14.3781	18.0718	9.90403	14.1471	15.2152	11.3884
84938	ATG4C	autophagy related 4C, cysteine peptidase	276.612	343.139	210.085	0.607802	-0.718326	0.0831996	0.344553	4.95463	5.07544	4.30879	2.39974	2.13535	3.9176
84971	ATG4D	autophagy related 4D, cysteine peptidase	296.642	273.712	319.573	1.1624	0.21711	0.587203	0.858596	5.84506	4.5189	3.4083	4.37306	5.14324	5.92138
9474	ATG5	autophagy related 5	985.024	1011.1	958.946	0.941696	-0.0866671	0.746253	0.934886	13.4042	11.4989	9.52322	11.1056	9.53486	10.6583
10533	ATG7	autophagy related 7	2267.73	2431.25	2104.21	0.858143	-0.220711	0.323981	0.681209	19.0451	20.0217	18.0826	15.2303	15.4172	16.949
79065	ATG9A	autophagy related 9A	1445.71	1375.04	1516.38	1.09331	0.128705	0.615834	0.874728	14.2805	14.5388	12.8784	15.172	11.4711	17.5378
285973	ATG9B	autophagy related 9B	73.9587	68.9878	78.9297	1.1385	0.187139	0.805696	0.953132	0.696684	0.386085	0.452068	0.491471	0.237484	0.961348
80162	ATHL1	ATH1, acid trehalase-like 1 (yeast)	549.945	431.512	668.379	1.53832	0.621354	0.0703838	0.314186	6.68235	4.47064	4.54419	8.92117	5.68078	8.69787
471	ATIC	5-aminoimidazole-4-carboxamide ribonucleotide formyltransferase/IMP cyclohydrolase	2372.73	2056.92	2688.55	1.29857	0.376927	0.122956	0.428137	50.0819	36.9687	30.5094	51.2897	47.0126	48.9056
51062	ATL1	atlastin GTPase 1	27.078	33.829	20.3271	0.596583	-0.745206	0.628813	0.8809	0.27892	0.190582	0.439234	0.0160033	0	0.521725
64225	ATL2	atlastin GTPase 2	2177.66	1845.61	2509.7	1.34716	0.429918	0.0648539	0.300434	9.30633	8.22198	9.48048	12.7934	11.8419	10.7207
25923	ATL3	atlastin GTPase 3	1236.36	1468.5	1004.22	0.677713	-0.561254	0.0260079	0.175652	8.23823	6.73386	7.93188	5.34871	4.61925	5.11097
472	ATM	ATM serine/threonine kinase	1504.64	1901.56	1107.72	0.576862	-0.793701	0.00145815	0.025557	5.62811	5.42294	6.08031	3.6498	3.02299	2.92785
23300	ATMIN	ATM interactor	2160.51	2117.87	2203.15	1.03117	0.044276	0.857804	0.971015	14.186	20.211	14.4101	16.7196	18.1679	13.8464
1822	ATN1	atrophin 1	3422.72	3596.73	3248.72	0.89525	-0.159637	0.475744	0.795747	32.039	33.4491	31.1148	28.5285	24.8066	30.5822
84913	ATOH8	atonal homolog 8 (Drosophila)	159.823	194.812	124.834	0.636737	-0.65123	0.27574	0.631969	1.10284	1.86332	0.996335	0.453683	1.50782	0.486531
475	ATOX1	antioxidant 1 copper chaperone	709.388	765.492	653.285	0.845677	-0.241821	0.418909	0.758394	52.2677	75.0973	58.5611	44.8048	52.4275	55.5889
57194	ATP10A	ATPase, class V, type 10A	138.492	72.9435	204.041	2.73195	1.44993	0.0265701	0.178112	0.337981	0.326918	0.962301	2.33373	1.07217	1.00665
23120	ATP10B	ATPase, class V, type 10B	377.05	161.401	592.699	3.59192	1.84476	0.00498522	0.0598896	0.427305	0.197161	1.84268	3.80246	1.84409	3.26011
57205	ATP10D	ATPase, class V, type 10D	554.638	720.667	388.61	0.533444	-0.906591	0.00959355	0.0924375	2.89633	5.46584	4.67321	2.08393	2.01864	2.67961
23250	ATP11A	ATPase, class VI, type 11A	1825.32	1392.64	2258.01	1.60649	0.68391	0.0278727	0.183338	5.00571	2.40954	4.23163	7.74298	4.45001	5.95375
23200	ATP11B	ATPase, class VI, type 11B	1664.98	1604.92	1725.03	1.0631	0.0882833	0.724608	0.926615	7.57498	8.34926	9.99832	10.2368	8.27012	8.34396
286410	ATP11C	ATPase, class VI, type 11C	1179.01	1121.89	1236.13	1.09328	0.128665	0.615027	0.874177	7.29844	8.47648	6.05136	7.73439	8.19867	7.13641
57130	ATP13A1	ATPase type 13A1	672.166	625.657	718.674	1.14019	0.189273	0.532303	0.829101	6.63041	7.27828	5.36178	6.48537	6.19717	8.58087
23400	ATP13A2	ATPase type 13A2	852.202	729.084	975.32	1.327	0.408173	0.13361	0.447424	7.31117	7.20147	6.33592	8.94566	9.41715	8.44028
79572	ATP13A3	ATPase type 13A3	3532.05	2664.04	4400.06	1.6367	0.710794	0.00434615	0.0541647	16.69	11.3816	14.9935	26.6363	19.5172	22.2339
84239	ATP13A4	ATPase type 13A4	6.15956	3.92243	8.39669	2.00336	1.00242	0.605052	0.867671	0.00802735	0	0.0512481	0.0644808	0.060697	0
476	ATP1A1	ATPase, Na+/K+ transporting, alpha 1 polypeptide	18508.8	14484.7	22532.8	1.54415	0.626811	0.025232	0.172562	184.546	97.8901	117.827	197.99	148.454	251.92
84852	ATP1A1-AS1	ATP1A1 antisense RNA 1	3063.31	2424.34	3702.28	1.51511	0.599422	0.0300254	0.191282	32.2186	21.174	24.2053	37.7924	26.8713	49.3119
477	ATP1A2	ATPase, Na+/K+ transporting, alpha 2 polypeptide	51.5607	59.4014	43.7199	0.732404	-0.449289	0.654668	0.893741	0.614805	0.120599	0.547125	0.0513092	0.450784	0.424333
478	ATP1A3	ATPase, Na+/K+ transporting, alpha 3 polypeptide	104.405	173.043	35.7665	0.2054	-2.28349	0.00669515	0.0728825	1.99157	0.485179	2.85736	0.119797	0.232764	0.73339
481	ATP1B1	ATPase, Na+/K+ transporting, beta 1 polypeptide	8626.96	5885.6	11368.3	1.91049	0.933946	0.0228198	0.162992	124.301	37.6719	152.21	216.55	130.457	242.069
482	ATP1B2	ATPase, Na+/K+ transporting, beta 2 polypeptide	692.65	846.612	538.688	0.62865	-0.669671	0.0569458	0.280093	8.88587	6.95022	13.03	7.00391	4.29668	6.46304
483	ATP1B3	ATPase, Na+/K+ transporting, beta 3 polypeptide	2851.92	2118.46	3585.38	1.67826	0.74697	0.00119053	0.0219627	46.5811	49.5803	39.7771	81.6712	71.4382	67.4625
23439	ATP1B4	ATPase, Na+/K+ transporting, beta 4 polypeptide	13.1421	20.1157	6.16856	0.308827	-1.69513	0.230651	0.585476	0.133505	0.192047	0.149802	0	0.0688276	0.0734483
487	ATP2A1	ATPase, Ca++ transporting, cardiac muscle, fast twitch 1	17.6352	23.5129	11.7576	0.497617	-1.00689	0.475779	0.795747	0.272017	0.24456	0.260491	0.1073	0.267812	0
488	ATP2A2	ATPase, Ca++ transporting, cardiac muscle, slow twitch 2	10017.6	10012.7	10022.6	0.992867	-0.010328	0.962074	0.9989	48.2001	38.7057	41.7179	39.323	41.4078	43.268
489	ATP2A3	ATPase, Ca++ transporting, ubiquitous	189.148	123.701	254.595	2.036	1.02574	0.0802891	0.337484	0.875828	0.204147	0.855975	1.66109	1.16505	1.02168
490	ATP2B1	ATPase, Ca++ transporting, plasma membrane 1	4025.47	5373.11	2677.82	0.494101	-1.01712	6.03074e-05	0.00239054	24.187	41.3301	26.6888	13.4535	15.9389	14.7684
492	ATP2B3	ATPase, Ca++ transporting, plasma membrane 3	3.77346	7.54692	0	0.0157758	-5.98614	0.0188428	0.144502	0.0835105	0.0133477	0.0394924	0	0	0
493	ATP2B4	ATPase, Ca++ transporting, plasma membrane 4	3560.11	4236.48	2883.74	0.674306	-0.568524	0.019156	0.145727	19.7429	14.8296	21.5702	12.0182	11.2853	13.6231
27032	ATP2C1	ATPase, Ca++ transporting, type 2C, member 1	2389.32	2541.25	2237.38	0.873855	-0.194534	0.397389	0.743536	15.4021	14.6147	11.3122	12.2227	11.6795	10.977
9914	ATP2C2	ATPase, Ca++ transporting, type 2C, member 2	379.689	127.916	631.461	4.82435	2.27034	0.000113524	0.00386413	0.827584	0.508433	2.86187	8.25025	4.22605	7.83491
498	ATP5A1	ATP synthase, H+ transporting, mitochondrial F1 complex, alpha subunit 1, cardiac muscle	18033.8	15849.3	20218.3	1.26518	0.339338	0.111487	0.40525	237.196	206.548	203.989	269.862	271.741	252.89
506	ATP5B	ATP synthase, H+ transporting, mitochondrial F1 complex, beta polypeptide	20899.1	16199.3	25598.9	1.56694	0.647949	0.00292541	0.0415147	385.626	337.756	320.648	583.004	496.941	503.57
509	ATP5C1	ATP synthase, H+ transporting, mitochondrial F1 complex, gamma polypeptide 1	4050.55	3705.54	4395.56	1.17636	0.234325	0.305706	0.662428	147.922	110.336	125.303	156.306	145.226	135.965
513	ATP5D	ATP synthase, H+ transporting, mitochondrial F1 complex, delta subunit	1025.23	963.069	1087.38	1.12148	0.165409	0.537197	0.831484	38.1815	27.8968	28.4063	30.4329	35.7703	36.4967
514	ATP5E	ATP synthase, H+ transporting, mitochondrial F1 complex, epsilon subunit	976.87	1010.36	943.382	0.927676	-0.108307	0.706989	0.919921	103.102	90.2466	80.2524	59.5545	104.978	81.8722
432369	ATP5EP2	ATP synthase, H+ transporting, mitochondrial F1 complex, epsilon subunit pseudogene 2	59.3619	91.7091	27.0146	0.293372	-1.7692	0.0247279	0.170813	8.61954	12.0415	8.95981	1.14128	3.76008	3.55655
515	ATP5F1	ATP synthase, H+ transporting, mitochondrial Fo complex, subunit B1	6985.68	6271.98	7699.37	1.21671	0.282986	0.196265	0.543128	115.612	119.761	118.653	142.896	152.081	123.327
516	ATP5G1	ATP synthase, H+ transporting, mitochondrial Fo complex, subunit C1 (subunit 9)	265.737	218.248	313.226	1.42872	0.514722	0.270632	0.627843	17.0556	11.1406	8.92569	17.225	9.65022	24.1282
517	ATP5G2	ATP synthase, H+ transporting, mitochondrial Fo complex, subunit C2 (subunit 9)	2379.2	2337.02	2421.38	1.02951	0.0419526	0.874531	0.975887	86.4695	49.6445	57.1279	53.9481	64.8631	74.0545
518	ATP5G3	ATP synthase, H+ transporting, mitochondrial Fo complex, subunit C3 (subunit 9)	8630.18	7123.71	10136.6	1.40975	0.495441	0.025926	0.175161	48.7198	42.9066	50.3863	70.8763	63.5193	60.1592
10476	ATP5H	ATP synthase, H+ transporting, mitochondrial Fo complex, subunit d	3271.55	2977.53	3565.56	1.18786	0.248363	0.265792	0.623183	205.85	188.263	174.515	221.418	228.95	204.053
521	ATP5I	ATP synthase, H+ transporting, mitochondrial Fo complex, subunit E	316.394	340.37	292.418	0.849601	-0.235143	0.553129	0.840549	34.093	34.979	41.2551	36.7252	32.2234	22.2502
522	ATP5J	ATP synthase, H+ transporting, mitochondrial Fo complex, subunit F6	968.618	979.956	957.28	0.967762	-0.0472761	0.85886	0.971589	11.2771	13.1099	12.1011	11.2929	11.5092	11.5129
9551	ATP5J2	ATP synthase, H+ transporting, mitochondrial Fo complex, subunit F2	826.853	817.905	835.8	1.01483	0.0212437	0.945695	0.993328	57.0306	61.1532	48.3681	37.2766	62.3933	64.5325
100526740	ATP5J2-PTCD1	ATP5J2-PTCD1 readthrough	1707.84	1459.05	1956.64	1.33148	0.413031	0.0958423	0.372987	11.1249	10.7903	9.3948	10.3077	16.1574	14.0224
10632	ATP5L	ATP synthase, H+ transporting, mitochondrial Fo complex, subunit G	2294.03	2049.95	2538.11	1.22923	0.297757	0.20667	0.55672	64.2011	58.2885	52.6338	55.8327	77.6741	75.466
267020	ATP5L2	ATP synthase, H+ transporting, mitochondrial Fo complex, subunit G2	67.264	51.875	82.6531	1.56797	0.648896	0.361721	0.713456	1.98497	2.25136	3.41181	3.54811	2.69391	5.5862
539	ATP5O	ATP synthase, H+ transporting, mitochondrial F1 complex, O subunit	1686.18	1628.72	1743.65	1.06213	0.0869556	0.709101	0.91999	82.5692	83.3389	74.1181	73.6461	93.0866	80.692
27109	ATP5S	ATP synthase, H+ transporting, mitochondrial Fo complex, subunit s (factor B)	169.559	145.833	193.284	1.31898	0.399419	0.430575	0.766744	3.15692	2.47204	1.63619	4.03163	2.39024	2.74524
55101	ATP5SL	ATP5S-like	1154.63	1127.65	1181.62	1.0403	0.0570049	0.82787	0.961454	24.1388	22.8215	19.7593	19.4769	26.938	20.8805
537	ATP6AP1	ATPase, H+ transporting, lysosomal accessory protein 1	2525.26	2405.23	2645.29	1.0904	0.124852	0.645294	0.889118	54.4351	33.0727	48.1044	47.249	37.686	58.9204
92270	ATP6AP1L	ATPase, H+ transporting, lysosomal accessory protein 1-like	53.0831	63.7779	42.3884	0.66236	-0.594313	0.430352	0.766726	1.48209	0.878977	0.874263	0.760853	0.540665	0.758158
10159	ATP6AP2	ATPase, H+ transporting, lysosomal accessory protein 2	3951.1	3926.77	3975.42	1.00242	0.00349159	0.987931	1	73.0739	73.4826	81.8399	83.9398	65.7156	72.8545
535	ATP6V0A1	ATPase, H+ transporting, lysosomal V0 subunit a1	743.892	745.725	742.059	0.98519	-0.0215261	0.947246	0.993831	7.08598	6.17173	7.54277	7.37261	4.61889	7.93908
23545	ATP6V0A2	ATPase, H+ transporting, lysosomal V0 subunit a2	1014.56	884.045	1145.08	1.28448	0.361185	0.190934	0.537113	5.2131	6.42583	4.44943	7.55526	6.78116	5.61287
50617	ATP6V0A4	ATPase, H+ transporting, lysosomal V0 subunit a4	51.5531	88.3345	14.7717	0.16933	-2.56209	0.208277	0.559097	2.85284	0.326736	0	0	0	0.509836
533	ATP6V0B	ATPase, H+ transporting, lysosomal 21kDa, V0 subunit b	1028.93	724.116	1333.74	1.83058	0.872302	0.00125528	0.0228542	12.5595	12.5889	8.32525	18.8771	20.0155	20.1954
527	ATP6V0C	ATPase, H+ transporting, lysosomal 16kDa, V0 subunit c	2192.28	1856.52	2528.03	1.35331	0.43649	0.078111	0.332193	69.7337	51.9648	44.0035	63.2558	69.7848	83.7471
9114	ATP6V0D1	ATPase, H+ transporting, lysosomal 38kDa, V0 subunit d1	2081.4	1885.07	2277.72	1.19807	0.260717	0.283943	0.64025	40.216	56.7473	37.4043	51.933	48.5173	55.2823
8992	ATP6V0E1	ATPase, H+ transporting, lysosomal 9kDa, V0 subunit e1	2154.47	1803.04	2505.9	1.376	0.460477	0.0510766	0.262323	76.9068	79.9383	85.3341	123.251	101.32	99.1557
155066	ATP6V0E2	ATPase, H+ transporting V0 subunit e2	190.071	181.451	198.691	1.09506	0.131005	0.820373	0.958104	4.05957	2.29307	1.22122	1.53655	2.29011	4.12767
401431	ATP6V0E2-AS1	ATP6V0E2 antisense RNA 1	23.9193	22.507	25.3316	1.12813	0.173939	0.877157	0.976412	0.457151	0.214438	0.203029	0.125445	0.388246	0.437396
523	ATP6V1A	ATPase, H+ transporting, lysosomal 70kDa, V1 subunit A	3216.74	3159.22	3274.27	1.02771	0.0394374	0.869833	0.975141	29.5105	25.9156	26.2053	26.1066	22.302	33.0331
526	ATP6V1B2	ATPase, H+ transporting, lysosomal 56/58kDa, V1 subunit B2	1875.06	1679.2	2070.92	1.22165	0.288829	0.210865	0.561899	21.7427	20.8849	22.7383	27.8131	25.86	23.9236
528	ATP6V1C1	ATPase, H+ transporting, lysosomal 42kDa, V1 subunit C1	1379.71	1229.07	1530.34	1.23414	0.303512	0.239928	0.59593	9.64618	7.46105	8.44776	11.9405	8.76005	9.85478
245973	ATP6V1C2	ATPase, H+ transporting, lysosomal 42kDa, V1 subunit C2	3952.4	4235.31	3669.49	0.858938	-0.219374	0.312323	0.669414	53.0736	51.227	50.7867	42.4744	41.9834	44.8906
51382	ATP6V1D	ATPase, H+ transporting, lysosomal 34kDa, V1 subunit D	906.452	803.842	1009.06	1.24444	0.315495	0.258644	0.616977	18.7458	15.5235	18.4582	19.7476	25.4114	18.7121
529	ATP6V1E1	ATPase, H+ transporting, lysosomal 31kDa, V1 subunit E1	1048.54	1004.72	1092.35	1.07959	0.110488	0.678151	0.904121	32.7358	27.1676	25.0938	27.7752	34.1687	26.919
90423	ATP6V1E2	ATPase, H+ transporting, lysosomal 31kDa, V1 subunit E2	23.1509	27.3059	18.996	0.694308	-0.526353	0.628556	0.8809	0.801412	0.310377	0.524756	0.247595	0.582664	0.271323
9296	ATP6V1F	ATPase, H+ transporting, lysosomal 14kDa, V1 subunit F	730.378	683.241	777.515	1.12965	0.175875	0.54472	0.83624	36.2863	33.456	29.6485	32.0434	33.967	42.8424
9550	ATP6V1G1	ATPase, H+ transporting, lysosomal 13kDa, V1 subunit G1	2512.24	2585.04	2439.45	0.935564	-0.0960912	0.673663	0.902065	60.4697	71.6255	58.5481	58.2669	61.2215	53.3906
534	ATP6V1G2	ATPase, H+ transporting, lysosomal 13kDa, V1 subunit G2	60.3308	64.9866	55.6751	0.851431	-0.232038	0.765563	0.943528	0.145634	0.126124	0.104993	0.102317	0.153566	0.053959
100532737	ATP6V1G2-DDX39B	ATP6V1G2-DDX39B readthrough (NMD candidate)	5038.17	5046.07	5030.27	0.989103	-0.0158077	0.942916	0.992852	11.5835	12.8869	10.1402	9.81376	11.9925	11.3826
51606	ATP6V1H	ATPase, H+ transporting, lysosomal 50/57kDa, V1 subunit H	881.973	823.465	940.482	1.13193	0.178789	0.506368	0.814149	13.4779	15.1085	12.8931	16.1935	14.3444	14.9579
538	ATP7A	ATPase, Cu++ transporting, alpha polypeptide	1276.09	1682.24	869.939	0.511638	-0.966806	0.000312806	0.00836034	6.83736	7.86019	8.64496	4.62471	3.69087	3.29729
540	ATP7B	ATPase, Cu++ transporting, beta polypeptide	766.716	620.898	912.534	1.45346	0.539491	0.0951511	0.371365	3.08153	2.86211	3.7866	5.02575	3.11385	5.6555
10396	ATP8A1	ATPase, aminophospholipid transporter (APLT), class I, type 8A, member 1	329.787	261.925	397.648	1.49833	0.58336	0.14669	0.470319	1.13342	0.852025	1.70862	1.73696	1.74627	1.96319
51761	ATP8A2	ATPase, aminophospholipid transporter, class I, type 8A, member 2	414.036	574.043	254.029	0.436757	-1.1951	0.00318625	0.0441235	3.46064	3.79494	6.23904	2.40506	1.33598	2.03125
5205	ATP8B1	ATPase, aminophospholipid transporter, class I, type 8B, member 1	3768.21	2813.76	4722.66	1.65869	0.730041	0.0138455	0.118733	17.2304	14.0778	24.5323	38.1531	20.9565	31.3547
57198	ATP8B2	ATPase, aminophospholipid transporter, class I, type 8B, member 2	1050.45	1254.11	846.8	0.669313	-0.579246	0.0241715	0.168456	7.57336	8.02558	7.30539	5.13143	5.12091	4.61568
148229	ATP8B3	ATPase, aminophospholipid transporter, class I, type 8B, member 3	89.0322	101.604	76.4606	0.745784	-0.423171	0.533691	0.829973	0.805399	0.256727	0.736215	0.535623	0.392149	0.377636
79895	ATP8B4	ATPase, class I, type 8B, member 4	85.7033	125.431	45.9757	0.361465	-1.46807	0.0454307	0.245075	0.383581	1.16321	0.97513	0.469908	0.254762	0.159697
158381	ATP8B5P	ATPase, class I, type 8B, member 5, pseudogene	144.401	156.791	132.011	0.834806	-0.260487	0.635085	0.884224	1.46378	1.19639	1.39326	1.03837	1.60152	0.651564
10079	ATP9A	ATPase, class II, type 9A	3717.38	3563.62	3871.14	1.07795	0.108292	0.62958	0.881316	21.7685	16.7449	17.0175	18.992	18.8904	20.1258
374868	ATP9B	ATPase, class II, type 9B	392.215	426.547	357.882	0.832395	-0.264659	0.451426	0.780073	3.66353	4.50593	3.16486	3.03186	2.60018	3.49154
64756	ATPAF1	ATP synthase mitochondrial F1 complex assembly factor 1	834.12	804.343	863.897	1.06438	0.0900152	0.745045	0.934373	13.9744	15.413	14.9356	13.3036	15.9854	16.6393
91647	ATPAF2	ATP synthase mitochondrial F1 complex assembly factor 2	253.336	217.091	289.582	1.32668	0.407818	0.347705	0.70169	6.09212	6.2758	4.29917	4.82593	7.47924	9.10337
93974	ATPIF1	ATPase inhibitory factor 1	1545.44	1451.31	1639.57	1.1221	0.166195	0.533747	0.829973	26.5469	18.5268	20.4166	17.9586	24.7477	28.7122
545	ATR	ATR serine/threonine kinase	724.402	819.357	629.447	0.76367	-0.388979	0.223806	0.577465	4.82764	4.18481	2.83191	2.85474	2.21739	3.64022
51374	ATRAID	all-trans retinoic acid-induced differentiation factor	4451.81	3893.99	5009.63	1.27471	0.350172	0.112681	0.407775	93.9666	88.689	99.9675	117.629	119.148	113.694
84126	ATRIP	ATR interacting protein	127.582	156.603	98.5615	0.622452	-0.683967	0.21056	0.561639	1.46051	2.38743	1.92941	1.40389	0.968081	1.11655
8455	ATRN	attractin	2421.09	2560.34	2281.83	0.882767	-0.179895	0.436673	0.771041	11.0859	11.1669	12.0304	10.1382	8.63168	10.6617
26033	ATRNL1	attractin-like 1	1164.58	1471.57	857.601	0.576082	-0.795653	0.0178135	0.139342	6.10883	3.75699	8.09336	4.37219	3.10806	2.62671
546	ATRX	alpha thalassemia/mental retardation syndrome X-linked	3501.37	4146.59	2856.14	0.682727	-0.55062	0.0148541	0.124707	13.0535	16.7206	14.0988	9.01496	10.1195	9.96308
6310	ATXN1	ataxin 1	893.363	982.993	803.733	0.810765	-0.302645	0.284048	0.64031	4.28994	2.92054	3.74203	3.09978	2.76094	2.75769
25814	ATXN10	ataxin 10	6397.27	6440.06	6354.48	0.978115	-0.0319242	0.888617	0.97954	66.7517	90.9892	71.9693	69.1787	80.0469	68.8317
342371	ATXN1L	ataxin 1-like	1712.36	1627.48	1797.24	1.09332	0.128709	0.595415	0.862704	7.09318	9.14645	8.23708	9.40444	7.65218	8.93238
6311	ATXN2	ataxin 2	782.555	822.537	742.572	0.892893	-0.16344	0.580247	0.854368	6.11036	6.74627	7.83507	6.72891	5.18262	6.08805
11273	ATXN2L	ataxin 2-like	2808.91	2858.86	2758.95	0.955918	-0.0650409	0.785403	0.94789	19.052	16.3831	19.0095	19.5559	14.7233	16.2375
4287	ATXN3	ataxin 3	423.186	458.191	388.18	0.838619	-0.253912	0.459807	0.784896	2.46109	2.28191	2.70062	2.267	1.78283	2.02175
6314	ATXN7	ataxin 7	436.375	453.131	419.619	0.918377	-0.122842	0.736909	0.930671	2.34303	2.70568	2.11176	2.0793	1.47125	2.8189
222255	ATXN7L1	ataxin 7-like 1	214.035	261.806	166.264	0.630145	-0.666245	0.139348	0.457969	1.02304	1.01983	1.00325	0.473705	0.539074	0.855766
127002	ATXN7L2	ataxin 7-like 2	69.6265	83.0533	56.1997	0.670053	-0.577654	0.400374	0.746143	1.20361	1.4551	1.47141	0.734661	1.29089	0.676256
56970	ATXN7L3	ataxin 7-like 3	2779.2	2706.3	2852.09	1.04587	0.0647061	0.772972	0.945083	31.5832	31.1314	25.2317	28.3437	30.4656	30.2308
552889	ATXN7L3B	ataxin 7-like 3B	8136.64	8818.49	7454.8	0.838247	-0.254553	0.274925	0.631332	80.8637	114.487	89.1334	65.0081	87.8755	78.8578
6315	ATXN8OS	ATXN8 opposite strand (non-protein coding)	2.03536	4.07072	0	0.0284732	-5.13425	0.0892739	0.358565	0.16576	0	0.158737	0	0	0
549	AUH	AU RNA binding protein/enoyl-CoA hydratase	142.76	118.55	166.971	1.39721	0.482554	0.344215	0.69869	2.81294	1.97774	2.48861	2.90149	3.32584	3.66891
79000	AUNIP	aurora kinase A and ninein interacting protein	379.663	375.275	384.052	1.0135	0.0193443	0.962128	0.9989	3.67923	6.24252	3.89474	5.17465	3.29319	5.06554
550	AUP1	ancient ubiquitous protein 1	1183.04	932.921	1433.16	1.52375	0.607625	0.017021	0.135684	15.598	16.7077	14.5283	19.615	22.9546	26.7509
6790	AURKA	aurora kinase A	1170.08	1123.97	1216.19	1.07355	0.102391	0.705611	0.918947	17.5832	15.1387	14.6631	17.1083	19.5934	12.5683
54998	AURKAIP1	aurora kinase A interacting protein 1	478.756	400.389	557.122	1.38678	0.471737	0.20177	0.550706	14.6913	10.269	7.45051	10.2338	16.9496	16.1649
6791	AURKAPS1	aurora kinase A pseudogene 1	60.0194	60.0744	59.9644	0.990197	-0.0142131	1	1	1.94469	1.17036	1.52024	1.93555	1.80053	0.698695
9212	AURKB	aurora kinase B	585.394	675.125	495.662	0.729698	-0.454629	0.264784	0.622695	17.5395	21.1137	15.1911	5.23112	15.9465	17.0945
6795	AURKC	aurora kinase C	11.4891	11.6125	11.3658	0.973922	-0.0381219	1	1	0.582139	0.149537	0.21237	0.858878	0	0
26053	AUTS2	autism susceptibility candidate 2	829.092	1114.76	543.422	0.483296	-1.04902	0.000753962	0.016153	5.33727	7.33322	6.21079	2.25802	3.9775	2.6537
57099	AVEN	apoptosis, caspase activation inhibitor	305.495	308.475	302.516	0.967997	-0.0469258	0.91526	0.986592	5.45851	9.34222	9.03847	9.32704	5.69893	7.45273
10677	AVIL	advillin	32.1792	30.862	33.4964	1.07606	0.105765	0.918735	0.987394	0.264862	0.615468	0.346858	0.0935184	0.706079	0.493188
23080	AVL9	AVL9 homolog (S. cerevisiase)	1406.46	1221.77	1591.15	1.29041	0.367825	0.164855	0.498385	7.74477	5.45243	7.27973	9.52634	7.11059	9.03462
551	AVP	arginine vasopressin	1.51523	3.03046	0	0.0399542	-4.64551	0.184936	0.528675	0.591274	0	0	0	0	0
60370	AVPI1	arginine vasopressin-induced 1	181.021	91.1897	270.852	2.93964	1.55564	0.00225772	0.0345443	2.97988	1.63897	3.11473	5.35549	8.22848	8.72732
552	AVPR1A	arginine vasopressin receptor 1A	101.683	82.8665	120.5	1.45252	0.538563	0.550895	0.839422	0.576425	0.560261	0.135928	0.241343	0.107981	1.42276
126859	AXDND1	axonemal dynein light chain domain containing 1	14.0147	4.70476	23.3246	4.68182	2.22707	0.106716	0.395792	0.0470315	0	0.0934135	0.278843	0.187687	0.215621
8312	AXIN1	axin 1	669.95	530.243	809.658	1.51398	0.598347	0.0402822	0.229234	5.99998	5.50224	5.68191	7.89874	9.54609	7.83965
8313	AXIN2	axin 2	343.347	423.349	263.345	0.618222	-0.693803	0.0926621	0.366455	4.12239	5.33912	2.49685	2.51412	2.95175	1.63355
558	AXL	AXL receptor tyrosine kinase	1838.5	1992.65	1684.35	0.837553	-0.255747	0.32507	0.682511	18.4991	12.1325	17.4954	14.4783	11.0367	13.6702
64343	AZI2	5-azacytidine induced 2	2991.6	3052.7	2930.51	0.950523	-0.0732059	0.75951	0.941258	26.9743	28.9508	29.937	31.0532	25.016	23.1481
51582	AZIN1	antizyme inhibitor 1	3923.79	3658.13	4189.44	1.13452	0.182085	0.421461	0.759685	21.1945	20.3755	22.8217	25.3301	24.6418	21.0462
113451	AZIN2	antizyme inhibitor 2	59.502	73.6981	45.3059	0.610744	-0.711359	0.328207	0.685517	1.06021	0.680851	0.966938	0.369328	0.691903	0.552029
566	AZU1	azurocidin 1	7.6236	9.28479	5.96242	0.657794	-0.604291	0.719599	0.924229	0.869515	0.240538	0.11387	0	0.463597	0.294379
567	B2M	beta-2-microglobulin	15815.6	12821.3	18810	1.45083	0.536882	0.0516243	0.263937	480.891	370.24	678.939	874.804	646.642	647.825
8706	B3GALNT1	beta-1,3-N-acetylgalactosaminyltransferase 1 (globoside blood group)	490.112	634.554	345.669	0.539124	-0.891311	0.0191573	0.145727	4.42295	8.54345	7.66533	2.59539	4.62377	3.66838
148789	B3GALNT2	beta-1,3-N-acetylgalactosaminyltransferase 2	1101.11	995.293	1206.92	1.20425	0.26813	0.309574	0.665708	7.35428	7.7647	5.70349	6.97525	9.03829	8.2571
8708	B3GALT1	UDP-Gal:betaGlcNAc beta 1,3-galactosyltransferase, polypeptide 1	117.574	199.287	35.8606	0.179132	-2.4809	0.0170526	0.135878	1.71632	5.94971	3.26924	0	1.32967	0.588215
8707	B3GALT2	UDP-Gal:betaGlcNAc beta 1,3-galactosyltransferase, polypeptide 2	162.294	268.42	56.1684	0.206834	-2.27346	0.00244581	0.036373	0.412626	5.05763	3.4831	0.512954	0.844994	0.454014
8705	B3GALT4	UDP-Gal:betaGlcNAc beta 1,3-galactosyltransferase, polypeptide 4	52.1278	46.6884	57.5673	1.2292	0.297719	0.716751	0.92281	0.340094	0.10409	0.212503	0.161918	0.355639	0.266722
10317	B3GALT5	UDP-Gal:betaGlcNAc beta 1,3-galactosyltransferase, polypeptide 5	162.571	177.414	147.728	0.833041	-0.26354	0.729852	0.929078	4.83511	0.319944	1.54753	0.843356	1.87673	2.67069
126792	B3GALT6	UDP-Gal:betaGal beta 1,3-galactosyltransferase polypeptide 6	1398.81	1412.98	1384.65	0.972705	-0.0399258	0.885219	0.978968	18.6146	24.4042	17.1935	14.0649	24.4082	18.3782
145173	B3GALTL	beta 1,3-galactosyltransferase-like	506.279	787.83	224.728	0.282536	-1.82349	6.66073e-07	5.87552e-05	5.42961	9.50795	7.25933	1.82764	2.60014	1.67278
27087	B3GAT1	beta-1,3-glucuronyltransferase 1	105.48	126.899	84.0597	0.657026	-0.605979	0.291313	0.646448	1.18356	1.42252	1.23946	0.634401	0.873331	0.951001
135152	B3GAT2	beta-1,3-glucuronyltransferase 2	238.443	238.544	238.342	0.991541	-0.012256	0.977649	1	5.79894	4.55834	4.36976	5.83624	4.29289	3.95737
26229	B3GAT3	beta-1,3-glucuronyltransferase 3	436.056	442.976	429.135	0.962776	-0.054728	0.872345	0.975161	5.19083	4.14354	3.6268	3.70996	3.85687	4.49822
11041	B3GNT1	UDP-GlcNAc:betaGal beta-1,3-N-acetylglucosaminyltransferase 1	365.745	406.847	324.642	0.792731	-0.335096	0.351219	0.704921	9.40045	6.74007	7.1992	5.12308	6.12754	6.69563
10678	B3GNT2	UDP-GlcNAc:betaGal beta-1,3-N-acetylglucosaminyltransferase 2	401.549	287.004	516.095	1.79502	0.843998	0.0656715	0.302724	7.52235	2.1546	2.77661	7.19337	6.01224	8.22805
10331	B3GNT3	UDP-GlcNAc:betaGal beta-1,3-N-acetylglucosaminyltransferase 3	601.194	337.952	864.436	2.52579	1.33673	0.0138054	0.118497	5.943	1.09685	7.52143	15.2478	7.53184	13.362
79369	B3GNT4	UDP-GlcNAc:betaGal beta-1,3-N-acetylglucosaminyltransferase 4	7.68531	15.3706	0	0.00785516	-6.99214	0.00367593	0.0486046	0.892284	0.233373	0.103573	0	0	0
84002	B3GNT5	UDP-GlcNAc:betaGal beta-1,3-N-acetylglucosaminyltransferase 5	637.433	670.446	604.42	0.891701	-0.165368	0.646415	0.889845	4.24617	8.22572	6.8007	5.679	7.21556	3.84185
192134	B3GNT6	UDP-GlcNAc:betaGal beta-1,3-N-acetylglucosaminyltransferase 6 (core 3 synthase)	34.5957	44.0636	25.1279	0.569802	-0.811469	0.361381	0.71316	0.934404	0.585906	0.540456	0.329922	0.271742	0.527246
93010	B3GNT7	UDP-GlcNAc:betaGal beta-1,3-N-acetylglucosaminyltransferase 7	133.994	114.89	153.097	1.3203	0.400864	0.514237	0.818883	1.464	0.895636	1.38943	1.55445	0.667998	2.60142
374907	B3GNT8	UDP-GlcNAc:betaGal beta-1,3-N-acetylglucosaminyltransferase 8	50.2641	41.1532	59.375	1.42036	0.506255	0.517476	0.821531	0.781214	0.655535	1.14988	1.38204	0.758883	1.46844
84752	B3GNT9	UDP-GlcNAc:betaGal beta-1,3-N-acetylglucosaminyltransferase 9	482.54	583.28	381.799	0.64799	-0.625956	0.058107	0.283725	7.329	8.92079	9.28116	4.8779	5.84006	5.42158
146712	B3GNTL1	UDP-GlcNAc:betaGal beta-1,3-N-acetylglucosaminyltransferase-like 1	59.215	73.763	44.6669	0.601137	-0.734234	0.335108	0.691679	2.20534	1.61792	2.47796	0.607362	1.16727	1.94124
2583	B4GALNT1	beta-1,4-N-acetyl-galactosaminyl transferase 1	37.6455	58.4057	16.8853	0.289506	-1.78834	0.154779	0.482573	0.720647	0.367147	0.613433	0	0.0851409	0.396466
283358	B4GALNT3	beta-1,4-N-acetyl-galactosaminyl transferase 3	133.58	97.2027	169.957	1.75193	0.808947	0.183135	0.526216	1.88074	0.906067	0.596574	1.14017	2.38131	2.15724
338707	B4GALNT4	beta-1,4-N-acetyl-galactosaminyl transferase 4	2111.79	2251.49	1972.09	0.868797	-0.20291	0.398745	0.7445	25.449	28.9869	23.0534	19.4046	19.1737	26.7191
2683	B4GALT1	UDP-Gal:betaGlcNAc beta 1,4- galactosyltransferase, polypeptide 1	5144.42	4420.14	5868.7	1.31696	0.397209	0.191878	0.538236	58.7626	25.5888	40.4861	63.3554	38.592	57.1681
101929639	B4GALT1-AS1	B4GALT1 antisense RNA 1	35.5183	25.0521	45.9844	1.83927	0.879136	0.386007	0.735117	1.1783	0.684513	0.366481	1.0401	0.42834	2.44339
8704	B4GALT2	UDP-Gal:betaGlcNAc beta 1,4- galactosyltransferase, polypeptide 2	1146.96	990.417	1303.51	1.30527	0.384352	0.146447	0.469996	16.4762	16.4098	15.5881	18.9357	25.2174	17.2986
8703	B4GALT3	UDP-Gal:betaGlcNAc beta 1,4- galactosyltransferase, polypeptide 3	1609.1	1421.62	1796.57	1.25482	0.327478	0.176122	0.516136	21.9042	23.0589	16.4418	22.7362	24.3277	27.4365
8702	B4GALT4	UDP-Gal:betaGlcNAc beta 1,4- galactosyltransferase, polypeptide 4	993.436	794.862	1192.01	1.48462	0.570091	0.0603001	0.290061	15.0938	9.19034	15.7723	22.3523	18.1687	17.4096
100874201	B4GALT4-AS1	B4GALT4 antisense RNA 1	134.436	122.238	146.635	1.18025	0.239094	0.708757	0.91999	6.27939	7.33923	12.7902	15.2478	11.7287	3.578
9334	B4GALT5	UDP-Gal:betaGlcNAc beta 1,4- galactosyltransferase, polypeptide 5	3608.97	2950.22	4267.72	1.43272	0.518755	0.0256147	0.173917	25.2413	20.8836	27.6979	35.3176	32.216	35.5116
9331	B4GALT6	UDP-Gal:betaGlcNAc beta 1,4- galactosyltransferase, polypeptide 6	470.483	532.453	408.513	0.761211	-0.393631	0.272676	0.629277	4.39695	4.23794	4.47626	2.10112	4.23167	3.4089
11285	B4GALT7	xylosylprotein beta 1,4-galactosyltransferase, polypeptide 7	466.319	464.739	467.899	0.999044	-0.00137991	0.998581	1	10.7377	11.9911	9.27547	9.54525	10.6607	10.7654
27077	B9D1	B9 protein domain 1	234.056	263.705	204.408	0.771129	-0.374956	0.393465	0.740911	5.91448	3.84792	4.05053	2.54512	3.98085	3.80111
80776	B9D2	B9 protein domain 2	120.08	112.303	127.857	1.1354	0.183203	0.748768	0.936284	5.56157	4.68103	2.76998	3.86995	4.95833	5.37078
79870	BAALC	brain and acute leukemia, cytoplasmic	49.4185	55.919	42.9181	0.764397	-0.387607	0.656363	0.894754	1.13478	0.523593	0.674345	0.577383	0.930892	0.212027
570	BAAT	bile acid CoA:amino acid N-acyltransferase	33.9218	0	67.8437	562.096	9.13467	7.71384e-07	6.61805e-05	0	0	0	1.43846	0.315945	0.409027
29086	BABAM1	BRISC and BRCA1 A complex member 1	1292.96	1266.84	1319.08	1.03327	0.0472146	0.853337	0.969283	25.7289	30.5102	21.6062	24.7723	29.4275	23.6145
23621	BACE1	beta-site APP-cleaving enzyme 1	1634.28	1800.94	1467.63	0.806906	-0.309528	0.206102	0.555827	10.6315	11.7438	12.2151	9.43073	7.62745	10.0928
100379571	BACE1-AS	BACE1 antisense RNA	73.766	67.9797	79.5523	1.15086	0.202716	0.777651	0.945993	1.77454	4.09491	3.87074	5.26049	2.42266	3.25423
25825	BACE2	beta-site APP-cleaving enzyme 2	825.606	702.111	949.101	1.34199	0.424376	0.189015	0.535012	4.22832	2.18142	2.92185	4.72666	3.23244	4.14511
571	BACH1	BTB and CNC homology 1, basic leucine zipper transcription factor 1	2228.85	2392.36	2065.35	0.854809	-0.226327	0.347616	0.70169	13.4608	13.3985	14.4021	13.6431	10.2329	10.3511
60468	BACH2	BTB and CNC homology 1, basic leucine zipper transcription factor 2	505.544	692.411	318.677	0.457014	-1.12969	0.00500942	0.0599893	2.91853	3.67351	2.29968	1.19933	2.00051	0.726875
572	BAD	BCL2-associated agonist of cell death	241.665	279.445	203.886	0.7269	-0.460171	0.292834	0.648215	9.6423	7.58172	5.11247	4.07895	5.22611	6.33871
573	BAG1	BCL2-associated athanogene	1115.92	860.583	1371.26	1.57631	0.656555	0.0202363	0.151361	6.67973	10.7646	8.91783	14.7698	13.9272	11.6833
9532	BAG2	BCL2-associated athanogene 2	216.086	188.907	243.265	1.28246	0.358915	0.49094	0.805191	4.99414	3.01474	2.94796	3.47946	7.60486	2.50222
9531	BAG3	BCL2-associated athanogene 3	801.821	764.083	839.559	1.08831	0.122093	0.685965	0.908736	13.107	8.67576	13.3803	13.3376	12.2984	11.6393
9530	BAG4	BCL2-associated athanogene 4	967.128	937.643	996.613	1.05377	0.0755624	0.790074	0.949089	8.63617	8.95369	7.38041	10.2395	8.61891	6.55547
9529	BAG5	BCL2-associated athanogene 5	1345.51	1290.48	1400.55	1.07586	0.105488	0.679621	0.904686	8.78272	10.2931	8.91816	9.4005	11.7002	8.13687
7917	BAG6	BCL2-associated athanogene 6	3203.48	3489.89	2917.07	0.828892	-0.270745	0.232876	0.588897	4.06678	4.36126	3.97883	2.90149	3.33954	3.75404
574	BAGE	B melanoma antigen	46.4267	47.4277	45.4256	0.944454	-0.0824471	0.941017	0.992343	1.41114	2.07606	2.4024	2.02414	0.808336	2.61134
85319	BAGE2	B melanoma antigen family, member 2	104.518	116.475	92.5608	0.787933	-0.343856	0.566196	0.846218	2.38709	2.45936	2.45756	1.62873	1.21956	2.75076
85318	BAGE3	B melanoma antigen family, member 3	104.518	116.475	92.5608	0.787933	-0.343856	0.566217	0.846218	2.38709	2.45936	2.45756	1.62873	1.21956	2.75076
85317	BAGE4	B melanoma antigen family, member 4	103.887	116.475	91.298	0.777279	-0.363495	0.549784	0.838856	2.57061	2.64843	2.6465	1.67422	1.31332	2.96223
85316	BAGE5	B melanoma antigen family, member 5	103.887	116.475	91.298	0.777279	-0.363495	0.549886	0.838856	2.57207	2.64994	2.64801	1.67518	1.31406	2.96392
57597	BAHCC1	BAH domain and coiled-coil containing 1	816.116	773.56	858.671	1.10297	0.1414	0.626132	0.879187	3.4149	3.0702	2.46275	2.61585	3.17159	3.76722
22893	BAHD1	bromo adjacent homology domain containing 1	806.036	811.055	801.017	0.97691	-0.033703	0.914963	0.986592	5.09482	6.80776	6.22625	7.09355	4.3625	5.72607
575	BAI1	brain-specific angiogenesis inhibitor 1	51.8079	84.45	19.1659	0.228662	-2.12871	0.0947759	0.371066	0.948984	0.825416	0.0704476	0	0.152967	0.248902
576	BAI2	brain-specific angiogenesis inhibitor 2	301.273	431.688	170.858	0.391946	-1.35127	0.000548839	0.0128861	3.01635	2.87923	3.49345	1.19023	1.33538	1.06106
577	BAI3	brain-specific angiogenesis inhibitor 3	230.911	308.065	153.757	0.493063	-1.02015	0.0340285	0.206579	1.12542	2.79418	2.54234	0.900283	1.22053	1.00017
10458	BAIAP2	BAI1-associated protein 2	521.304	511.072	531.535	1.03438	0.0487641	0.893279	0.980905	4.20688	2.86166	2.81666	2.36251	3.15719	4.39414
440465	BAIAP2-AS1	BAIAP2 antisense RNA 1 (head to head)	796.191	794.843	797.538	0.996533	-0.00500987	0.988934	1	6.91267	8.42548	6.05454	4.09288	7.72031	8.91167
55971	BAIAP2L1	BAI1-associated protein 2-like 1	1488.99	950.58	2027.4	2.1104	1.07751	0.00366348	0.048474	12.1833	4.32763	13.9574	22.1344	17.7834	23.1074
80115	BAIAP2L2	BAI1-associated protein 2-like 2	402.731	210.415	595.047	2.7832	1.47675	0.00986442	0.094418	3.64008	0.899981	6.89907	11.5848	7.1497	12.8917
8938	BAIAP3	BAI1-associated protein 3	316.051	272.474	359.627	1.30773	0.387064	0.329096	0.685822	2.04345	1.88967	2.24138	1.89602	2.50896	3.48826
578	BAK1	BCL2-antagonist/killer 1	375.015	372.821	377.208	1.0039	0.00562021	0.99101	1	6.95392	7.54242	5.72993	6.89452	6.01171	6.71796
25805	BAMBI	BMP and activin membrane-bound inhibitor	1549.61	1675.68	1423.53	0.840694	-0.250347	0.336513	0.693117	29.6507	45.8591	39.7265	33.6391	28.7158	31.8267
100885775	BANCR	BRAF-activated non-protein coding RNA	1.26286	0	2.52573	21.8135	4.44715	0.209441	0.560462	0	0	0	0.414806	0	0
8815	BANF1	barrier to autointegration factor 1	1150.59	1233.31	1067.86	0.859942	-0.217688	0.430823	0.766744	33.5172	31.6269	27.2383	19.5837	33.4229	24.1068
55024	BANK1	B-cell scaffold protein with ankyrin repeats 1	14.9035	26.3314	3.4757	0.135385	-2.88486	0.10052	0.382942	0.0685776	0.456251	0.35025	0	0	0.113185
54971	BANP	BTG3 associated nuclear protein	445.165	430.771	459.56	1.05755	0.0807283	0.830726	0.962835	5.02211	5.91079	5.68585	3.64457	5.45339	8.07037
8314	BAP1	BRCA1 associated protein-1 (ubiquitin carboxy-terminal hydrolase)	1486.98	1424.64	1549.33	1.07956	0.110447	0.653371	0.893203	15.9546	17.5212	12.3603	15.4901	17.1255	15.2064
580	BARD1	BRCA1 associated RING domain 1	454.399	521.021	387.776	0.738105	-0.438102	0.233125	0.589181	2.96912	5.1715	3.12623	2.14216	2.58988	3.33398
56033	BARX1	BARX homeobox 1	9.52336	10.0185	9.02821	0.883685	-0.178396	0.928715	0.989095	0	0.503279	0.297813	0.307011	0	0.384957
8538	BARX2	BARX homeobox 2	45.6441	45.6533	45.6349	0.994388	-0.00811933	1	1	0.448782	2.30916	0.352629	0.376336	2.24049	0.360852
10409	BASP1	brain abundant, membrane attached signal protein 1	2381.74	2500.77	2262.71	0.898632	-0.154197	0.53766	0.831816	51.4598	60.2793	40.0213	34.09	52.0252	45.9537
116071	BATF2	basic leucine zipper transcription factor, ATF-like 2	31.2861	46.5636	16.0085	0.345953	-1.53135	0.28888	0.644399	1.25566	0.632191	0.406162	0.0432267	0	0.718435
55509	BATF3	basic leucine zipper transcription factor, ATF-like 3	34.4754	39.2802	29.6706	0.750945	-0.413221	0.747925	0.93579	1.80326	1.61006	1.34972	1.10599	2.35085	0
581	BAX	BCL2-associated X protein	2327.44	1500.69	3154.18	2.08672	1.06123	1.02196e-05	0.000547057	37.5925	27.1766	28.7834	56.8991	60.7719	71.6634
11177	BAZ1A	bromodomain adjacent to zinc finger domain, 1A	2217.19	1790.67	2643.71	1.4645	0.550405	0.0262633	0.176994	11.2854	14.5347	9.62365	17.6683	18.4898	13.9793
9031	BAZ1B	bromodomain adjacent to zinc finger domain, 1B	4422.81	4611.33	4234.29	0.910616	-0.135086	0.541338	0.834225	28.44	34.0087	27.1681	24.8515	28.3543	25.9309
11176	BAZ2A	bromodomain adjacent to zinc finger domain, 2A	4452.11	3918.24	4985.98	1.26119	0.33479	0.146314	0.469851	18.7717	14.3991	17.6149	21.9545	18.7325	21.5394
29994	BAZ2B	bromodomain adjacent to zinc finger domain, 2B	1370.53	1297.76	1443.3	1.10133	0.139244	0.568564	0.847346	4.23664	5.07867	4.82037	5.10922	4.75291	5.27513
27113	BBC3	BCL2 binding component 3	201.227	167.43	235.023	1.3959	0.481194	0.314002	0.671422	4.45488	2.34553	2.70156	5.32924	4.03628	3.39597
92482	BBIP1	BBSome interacting protein 1	549.885	658.462	441.309	0.664029	-0.590683	0.0643892	0.29894	11.3569	8.81048	11.5142	7.09944	7.01542	6.35715
8424	BBOX1	butyrobetaine (gamma), 2-oxoglutarate dioxygenase (gamma-butyrobetaine hydroxylase) 1	5.45464	6.26983	4.63945	0.722425	-0.46908	0.865447	0.973927	0	0.139578	0.247784	0	0.285318	0
103695435	BBOX1-AS1	BBOX1 antisense RNA 1	37.5767	26.5936	48.5597	1.79347	0.842756	0.353976	0.707941	0.635924	0.774041	1.10345	1.263	0.770577	2.42208
582	BBS1	Bardet-Biedl syndrome 1	310.578	387.729	233.428	0.59867	-0.740167	0.0715469	0.316082	5.64746	4.53061	3.52841	2.55484	1.80206	3.55509
79738	BBS10	Bardet-Biedl syndrome 10	250.494	277.1	223.889	0.80066	-0.320739	0.461575	0.786466	2.41752	3.80821	2.95635	1.67035	2.57458	2.92226
166379	BBS12	Bardet-Biedl syndrome 12	267.823	338.878	196.768	0.574921	-0.798564	0.0491994	0.256709	3.8747	3.70731	4.11523	2.56988	2.07189	1.88722
583	BBS2	Bardet-Biedl syndrome 2	680.081	928.467	431.696	0.461648	-1.11514	0.000186963	0.00562956	14.6538	12.3483	12.1785	4.81333	6.50168	6.24912
585	BBS4	Bardet-Biedl syndrome 4	792.105	845.614	738.596	0.864913	-0.209374	0.494376	0.807373	9.1266	12.266	11.9819	7.3474	8.91427	11.9319
129880	BBS5	Bardet-Biedl syndrome 5	387.976	442.746	333.207	0.746465	-0.421853	0.231295	0.586636	5.50679	6.57346	4.61351	4.57862	3.56727	3.87998
55212	BBS7	Bardet-Biedl syndrome 7	311.915	390.997	232.833	0.589178	-0.763223	0.0611588	0.292024	2.56127	4.14244	3.80654	1.79524	1.60515	2.643
27241	BBS9	Bardet-Biedl syndrome 9	382.599	553.432	211.765	0.379088	-1.3994	8.00816e-05	0.00296776	5.29707	5.03258	5.96894	1.86361	2.18052	1.97898
56987	BBX	bobby sox homolog (Drosophila)	2099.87	2411.6	1788.14	0.735321	-0.443553	0.0747953	0.324067	11.132	10.1166	10.4482	6.51122	6.36702	9.79074
4059	BCAM	basal cell adhesion molecule (Lutheran blood group)	2581.07	2014.49	3147.65	1.55313	0.635176	0.0901805	0.360664	35.3383	11.984	17.5495	31.6737	19.957	45.6874
63827	BCAN	brevican	59.4835	40.4241	78.543	1.93027	0.948801	0.21743	0.569831	0.454738	0.252311	0.315197	0.700731	0.892346	0.314506
55973	BCAP29	B-cell receptor-associated protein 29	1045.86	1371.99	719.727	0.519571	-0.944607	0.00296278	0.0417926	6.26203	11.8859	8.57036	4.29886	5.79256	3.39555
10134	BCAP31	B-cell receptor-associated protein 31	1778.05	1289.2	2266.91	1.74363	0.802093	0.000472578	0.0114424	20.4537	21.7811	18.272	34.9716	32.1062	35.1099
9564	BCAR1	breast cancer anti-estrogen resistance 1	1488.25	1377.43	1599.06	1.15315	0.205575	0.418167	0.758098	11.8115	8.00456	8.35619	9.66847	10.618	11.1768
8412	BCAR3	breast cancer anti-estrogen resistance 3	474.745	397.332	552.158	1.38526	0.470152	0.213838	0.56558	4.59741	2.99304	2.09989	3.45989	3.90958	5.54522
8537	BCAS1	breast carcinoma amplified sequence 1	180.167	105.152	255.182	2.3843	1.25356	0.0152632	0.126749	0.877695	1.04793	1.63618	3.67618	2.69884	1.97009
10286	BCAS2	breast carcinoma amplified sequence 2	1161.4	1121.65	1201.14	1.06206	0.0868623	0.733379	0.929647	32.5395	38.7818	31.1308	31.0178	37.5501	37.0415
54828	BCAS3	breast carcinoma amplified sequence 3	520.972	628.099	413.845	0.653438	-0.613877	0.0586788	0.285198	7.33553	6.06627	7.21534	3.60757	5.12272	4.39831
55653	BCAS4	breast carcinoma amplified sequence 4	39.137	51.2674	27.0066	0.529077	-0.918451	0.363844	0.715194	2.61175	1.36907	0.489854	0.53337	1.42254	0.292243
586	BCAT1	branched chain amino-acid transaminase 1, cytosolic	3743.07	5338.5	2147.64	0.398328	-1.32797	1.05157e-08	1.78975e-06	18.8898	20.3733	22.5326	8.68565	7.33625	7.92466
587	BCAT2	branched chain amino-acid transaminase 2, mitochondrial	538.714	408.12	669.309	1.6282	0.703276	0.0301725	0.191834	9.00334	7.36156	6.9524	12.7882	14.0256	9.90642
56647	BCCIP	BRCA2 and CDKN1A interacting protein	1674.05	1534.31	1813.79	1.17027	0.226843	0.372345	0.722279	13.9721	21.2946	17.5165	21.5536	21.0291	17.3975
144233	BCDIN3D	BCDIN3 domain containing	316.381	321.561	311.202	0.957305	-0.0629496	0.873319	0.975804	3.69866	3.76758	4.25113	4.38433	3.43076	3.0884
100286844	BCDIN3D-AS1	BCDIN3D antisense RNA 1	63.2116	59.838	66.5852	1.09917	0.136417	0.851905	0.968708	0.470574	0.396481	0.686682	0.323996	0.711628	0.650917
590	BCHE	butyrylcholinesterase	794.372	749.546	839.198	1.10658	0.146104	0.636778	0.885333	10.8439	9.951	15.3312	14.3601	13.8384	10.903
593	BCKDHA	branched chain keto acid dehydrogenase E1, alpha polypeptide	781.718	702.187	861.249	1.21999	0.286871	0.338777	0.694673	18.4626	13.6232	11.6172	14.1607	19.6301	17.7532
594	BCKDHB	branched chain keto acid dehydrogenase E1, beta polypeptide	538.801	452.842	624.76	1.3657	0.449639	0.177507	0.518127	4.25546	4.16893	4.48422	6.87019	6.0655	4.17371
10295	BCKDK	branched chain ketoacid dehydrogenase kinase	965.831	1042.03	889.636	0.847334	-0.238998	0.378625	0.728392	14.4552	13.503	12.6025	9.00505	11.0862	13.2983
8915	BCL10	B-cell CLL/lymphoma 10	1501.6	1314.9	1688.31	1.26939	0.344133	0.212176	0.563687	15.584	13.7672	20.6427	24.7272	17.658	19.5366
53335	BCL11A	B-cell CLL/lymphoma 11A (zinc finger protein)	312.843	304.278	321.409	1.04674	0.065897	0.875812	0.976412	1.20928	1.18947	1.45781	0.761343	1.7546	1.44205
64919	BCL11B	B-cell CLL/lymphoma 11B (zinc finger protein)	115.208	103.028	127.388	1.21981	0.286652	0.677142	0.903406	0.500534	0.135655	0.79656	0.424536	0.717625	0.594639
596	BCL2	B-cell CLL/lymphoma 2	259.705	278.555	240.855	0.85515	-0.22575	0.662499	0.897948	1.02603	1.4408	1.91659	0.705498	2.17042	0.819829
597	BCL2A1	BCL2-related protein A1	27.12	37.1671	17.0729	0.453525	-1.14075	0.312499	0.669426	0.517496	2.09367	2.03734	0.371148	1.42659	0.284702
598	BCL2L1	BCL2-like 1	2191.1	1414.32	2967.89	2.08097	1.05726	0.000107315	0.00372705	22.855	12.0281	19.7429	38.3004	37.069	35.1693
10018	BCL2L11	BCL2-like 11 (apoptosis facilitator)	257.198	239.029	275.367	1.13867	0.187354	0.701191	0.916563	0.710512	2.30988	1.39105	1.55999	2.10717	1.21958
83596	BCL2L12	BCL2-like 12 (proline rich)	792.026	721.581	862.47	1.18813	0.248692	0.421837	0.75982	14.4789	15.6928	10.1005	12.0924	20.01	14.1558
23786	BCL2L13	BCL2-like 13 (apoptosis facilitator)	1716.94	1496.87	1937.01	1.28303	0.35956	0.147531	0.471799	11.972	9.04062	11.1563	12.4113	11.929	15.8209
79370	BCL2L14	BCL2-like 14 (apoptosis facilitator)	72.5008	51.5094	93.4922	1.78283	0.834166	0.33986	0.695755	0.805842	0.0878184	1.50702	1.30301	1.53869	1.43748
440603	BCL2L15	BCL2-like 15	22.19	15.5104	28.8696	1.83043	0.872184	0.400658	0.746166	0.134928	0.0705796	0.16184	0.182984	0.285973	0.1957
599	BCL2L2	BCL2-like 2	627.523	579.305	675.742	1.15574	0.208812	0.479146	0.798334	5.99592	6.43914	6.17246	6.77619	6.54657	7.57877
100529063	BCL2L2-PABPN1	BCL2L2-PABPN1 readthrough	1736.52	1638.23	1834.81	1.11133	0.152284	0.517189	0.821289	30.4999	34.3577	26.6083	29.429	35.874	33.2126
602	BCL3	B-cell CLL/lymphoma 3	916.576	617.351	1215.8	1.95545	0.967499	0.00407448	0.0517966	16.7226	10.8273	11.7972	29.2912	30.3532	14.6371
604	BCL6	B-cell CLL/lymphoma 6	378.347	420.967	335.726	0.790186	-0.339735	0.408557	0.751058	5.03344	3.32229	4.19969	4.49928	1.88556	3.19973
255877	BCL6B	B-cell CLL/lymphoma 6, member B	12.3635	17.1498	7.57718	0.436108	-1.19724	0.506703	0.814479	0.103829	0.211591	0.257782	0.238293	0	0
605	BCL7A	B-cell CLL/lymphoma 7A	725.313	688.434	762.192	1.10137	0.139303	0.664277	0.898567	7.85734	8.43775	4.75366	5.65545	8.65188	8.06109
9275	BCL7B	B-cell CLL/lymphoma 7B	623.525	538.599	708.451	1.30273	0.38154	0.208229	0.559081	10.3094	9.64592	10.9381	13.3048	14.63	11.2297
9274	BCL7C	B-cell CLL/lymphoma 7C	529.582	618.217	440.947	0.707837	-0.49851	0.139619	0.45814	10.0831	13.8634	9.63805	5.59349	8.1436	9.34754
607	BCL9	B-cell CLL/lymphoma 9	1884.82	2008.39	1761.26	0.870496	-0.20009	0.413476	0.754472	12.5704	15.9851	10.0923	9.52418	10.9871	12.0265
283149	BCL9L	B-cell CLL/lymphoma 9-like	1770.7	1740.86	1800.54	1.02479	0.035332	0.880791	0.977317	9.27058	8.34049	9.05895	9.67478	7.88795	8.96878
9774	BCLAF1	BCL2-associated transcription factor 1	5157.15	5113.13	5201.17	1.00869	0.0124778	0.961688	0.998793	19.0423	32.6945	21.4011	20.9465	29.1554	21.4487
53630	BCO1	beta-carotene oxygenase 1	3.7575	7.22536	0.289642	0.0564654	-4.14649	0.046593	0.248987	0.0502677	0.162697	0.139065	0	0	0.0138274
83875	BCO2	beta-carotene oxygenase 2	50.6817	61.373	39.9904	0.64431	-0.634173	0.414173	0.755012	0.693398	0.651115	0.942742	0.530459	0.31555	0.593406
54880	BCOR	BCL6 corepressor	1864.53	1901.08	1827.98	0.953254	-0.0690668	0.771327	0.945016	11.9573	9.42893	10.8619	10.306	8.81029	10.7318
63035	BCORL1	BCL6 corepressor-like 1	892.35	896.316	888.383	0.982217	-0.025887	0.929388	0.989142	4.51543	5.4865	4.48661	4.67197	3.55127	5.5757
613	BCR	breakpoint cluster region	1553.2	1202.03	1904.38	1.57343	0.65391	0.00864596	0.0863631	7.91668	6.94182	5.78689	9.43823	9.65487	12.3443
400892	BCRP2	breakpoint cluster region pseudogene 2	52.6723	36.1063	69.2383	1.89751	0.924105	0.259736	0.617198	0.784059	0.319562	0.723029	1.21463	0.543445	1.62476
644165	BCRP3	breakpoint cluster region pseudogene 3	81.2312	66.8601	95.6023	1.40944	0.495121	0.455849	0.782796	1.75508	1.44707	2.33205	3.46308	1.94205	2.21373
617	BCS1L	BC1 (ubiquinol-cytochrome c reductase) synthesis-like	256.438	238.192	274.684	1.14655	0.197296	0.631204	0.882228	5.15046	4.57366	3.64942	4.11076	5.27594	5.44546
618	BCYRN1	brain cytoplasmic RNA 1	46.0521	64.6356	27.4686	0.423119	-1.24087	0.152589	0.47967	17.5654	7.35063	15.088	2.74863	9.05569	4.74397
622	BDH1	3-hydroxybutyrate dehydrogenase, type 1	191.087	103.744	278.43	2.68735	1.42619	0.0125235	0.110995	2.10002	0.523301	0.731927	2.93163	2.70899	2.97475
56898	BDH2	3-hydroxybutyrate dehydrogenase, type 2	602.139	645.303	558.974	0.860277	-0.217127	0.487273	0.803407	9.526	8.92506	7.81536	5.59748	8.66135	7.67724
623	BDKRB1	bradykinin receptor B1	203.725	116.402	291.049	2.47303	1.30628	0.0551667	0.274359	4.78246	0.50585	5.20842	8.82379	10.9312	5.77807
624	BDKRB2	bradykinin receptor B2	610.918	275.212	946.625	3.38973	1.76117	0.00178345	0.0290375	2.45627	0.522683	4.66418	8.66434	10.3395	6.74862
627	BDNF	brain-derived neurotrophic factor	244.908	280.272	209.544	0.738642	-0.437052	0.378586	0.728392	0.493571	1.05173	0.962002	0.590202	0.874875	0.345134
497258	BDNF-AS	BDNF antisense RNA	116.066	155.24	76.8913	0.491007	-1.02618	0.0952621	0.37153	1.31026	2.25711	1.33564	0.844586	1.08042	0.400468
55814	BDP1	B double prime 1, subunit of RNA polymerase III transcription initiation factor IIIB	1000.91	1023.59	978.227	0.946791	-0.0788817	0.767672	0.943702	3.22762	4.25866	3.48821	3.35614	3.24497	3.4847
146227	BEAN1	brain expressed, associated with NEDD4, 1	35.1989	47.2218	23.1759	0.493177	-1.01982	0.300732	0.657477	1.09848	0.19752	0.292204	0.295435	0.248744	0.198296
8678	BECN1	beclin 1, autophagy related	1131.71	936.606	1326.82	1.40581	0.491406	0.0614537	0.292836	20.2099	16.2967	15.4344	25.7881	20.5006	24.3042
57596	BEGAIN	brain-enriched guanylate kinase-associated	163.062	214.138	111.985	0.517896	-0.949267	0.0652763	0.301642	2.06487	3.85213	3.03931	1.06133	1.87032	1.59749
139105	BEND2	BEN domain containing 2	5.17924	4.2345	6.12399	1.35383	0.43705	0.807448	0.953813	0	0.00895389	0.0900732	0.0785698	0.0627533	0
57673	BEND3	BEN domain containing 3	405.769	370.229	441.309	1.18076	0.239714	0.503996	0.813038	1.93258	2.64167	2.03098	2.6591	2.96641	1.93495
650623	BEND3P3	BEN domain containing 3 pseudogene 3	240.325	278.152	202.498	0.721781	-0.470367	0.282843	0.639358	2.10202	1.76386	1.71474	1.74996	1.01285	1.12242
389206	BEND4	BEN domain containing 4	53.5959	86.3722	20.8196	0.23704	-2.0768	0.113216	0.408764	0.0405764	0.21402	0.851977	0.124166	0	0.13766
79656	BEND5	BEN domain containing 5	232.76	264.749	200.77	0.750882	-0.413343	0.327134	0.684234	4.25961	4.69378	5.07857	2.99233	3.45824	3.83062
221336	BEND6	BEN domain containing 6	19.2655	33.2287	5.30223	0.161126	-2.63374	0.110578	0.403975	0.474795	0.617944	0.375289	0	0.22794	0
222389	BEND7	BEN domain containing 7	132.008	73.1739	190.843	2.56853	1.36094	0.0167562	0.134478	0.477667	1.22155	0.820734	2.39554	1.90621	2.00499
7439	BEST1	bestrophin 1	48.6526	52.2761	45.0292	0.850049	-0.234383	0.776191	0.945657	0.455336	0.371166	0.704128	0.400589	0.28691	0.59286
266675	BEST4	bestrophin 4	85.2277	34.1014	136.354	3.9056	1.96554	0.0120683	0.108442	0.436544	0.586104	0.891834	3.79047	0.678505	2.898
10282	BET1	Bet1 golgi vesicular membrane trafficking protein	459.907	550.796	369.019	0.662691	-0.593593	0.0998523	0.381792	5.91864	7.13795	8.2187	4.5164	3.44056	5.81064
51272	BET1L	Bet1 golgi vesicular membrane trafficking protein-like	1946.25	1848.73	2043.76	1.09503	0.130966	0.57365	0.850695	12.1473	14.1985	13.1049	14.4996	12.2728	15.1828
55859	BEX1	brain expressed, X-linked 1	268.354	167.723	368.986	2.17105	1.1184	0.00891795	0.0884342	5.87353	7.73649	9.3669	11.9777	18.371	18.7262
84707	BEX2	brain expressed X-linked 2	191.346	203.149	179.542	0.880066	-0.184317	0.694022	0.91278	5.83265	4.8194	3.14739	3.78478	3.45643	4.43127
56271	BEX4	brain expressed, X-linked 4	1779.22	1996.69	1561.75	0.77531	-0.367156	0.11524	0.412977	58.1449	63.9288	62.5971	39.9407	50.399	49.0561
340542	BEX5	brain expressed, X-linked 5	17.8192	20.3638	15.2746	0.736108	-0.442011	0.734082	0.929737	0.359881	1.03538	0.970076	1.2045	0.415733	0.0659965
51283	BFAR	bifunctional apoptosis regulator	1789.3	1724.8	1853.8	1.06322	0.0884357	0.722302	0.925646	20.527	20.0411	26.4059	25.7635	20.8287	22.8507
631	BFSP1	beaded filament structural protein 1, filensin	240.554	341.503	139.606	0.406185	-1.29979	0.00379509	0.0496559	5.45239	3.22564	3.69871	1.93254	1.19601	1.71994
632	BGLAP	bone gamma-carboxyglutamate (gla) protein	49.4731	52.6121	46.3341	0.872765	-0.196335	0.813417	0.955417	3.58164	3.70313	4.14444	1.86235	4.09048	3.81775
633	BGN	biglycan	14259.1	21567.8	6950.27	0.319692	-1.64524	4.89516e-12	1.91615e-09	352.471	356.037	338.774	95.6322	138.019	91.6699
80823	BHLHB9	basic helix-loop-helix domain containing, class B, 9	410.146	436.261	384.032	0.870054	-0.200823	0.642336	0.887685	2.2712	4.20472	4.86185	2.16673	4.85218	2.69124
27319	BHLHE22	basic helix-loop-helix family, member e22	8.10057	6.93262	9.26853	1.34887	0.431752	0.872583	0.975368	0.143656	0.103324	0	0	0	0.31613
8553	BHLHE40	basic helix-loop-helix family, member e40	2701.29	2609.82	2792.76	1.06098	0.085399	0.793914	0.950466	47.3683	19.1316	35.3666	46.085	31.7727	26.7456
100507582	BHLHE40-AS1	BHLHE40 antisense RNA 1	149.173	140.317	158.029	1.11916	0.162413	0.799141	0.951826	1.79956	0.86606	0.957394	2.11818	1.30067	0.458618
79365	BHLHE41	basic helix-loop-helix family, member e41	110.881	133.381	88.3806	0.663585	-0.591646	0.362869	0.714459	2.40449	1.28836	0.542598	0.749984	1.04734	0.878932
635	BHMT	betaine--homocysteine S-methyltransferase	3.60258	7.20516	0	0.0165578	-5.91634	0.0184069	0.14209	0.170799	0.122847	0.0519246	0	0	0
23743	BHMT2	betaine--homocysteine S-methyltransferase 2	20.3165	20.3978	20.2352	0.987161	-0.0186433	1	1	0.414182	0.21515	0.284008	0.356462	0.0434965	0.468386
80114	BICC1	BicC family RNA binding protein 1	1357.48	1869.08	845.879	0.450113	-1.15164	0.00191499	0.030648	21.2847	9.27843	10.1363	5.35448	3.6111	8.71031
636	BICD1	bicaudal D homolog 1 (Drosophila)	673.042	703.013	643.07	0.908366	-0.138654	0.645988	0.889792	8.81983	6.74808	6.441	6.46154	5.48657	7.38886
23299	BICD2	bicaudal D homolog 2 (Drosophila)	2135.01	2066.43	2203.59	1.0578	0.0810723	0.725514	0.926944	10.3391	9.41236	8.39326	10.4725	9.59368	8.73016
637	BID	BH3 interacting domain death agonist	756.858	442.169	1071.55	2.41496	1.272	0.00026521	0.00729581	10.2966	4.45338	5.04605	14.8813	16.5161	14.6222
638	BIK	BCL2-interacting killer (apoptosis-inducing)	47.1336	35.847	58.4201	1.64057	0.714201	0.426816	0.764574	3.00838	0.874719	0.626582	2.35042	2.50058	2.14807
274	BIN1	bridging integrator 1	1872.65	1797.78	1947.53	1.07497	0.104299	0.652284	0.892496	30.1628	24.4912	24.0299	27.9066	28.2112	25.7939
51411	BIN2	bridging integrator 2	3.61884	2.81766	4.42002	1.55361	0.635628	0.862067	0.97301	0.0383165	0.0688977	0	0.153891	0	0
55909	BIN3	bridging integrator 3	572.888	536.021	609.754	1.12782	0.17354	0.572535	0.84978	10.8657	13.2549	10.3737	12.2602	13.2769	12.1736
80094	BIN3-IT1	BIN3 intronic transcript 1 (non-protein coding)	11.0321	14.3613	7.70286	0.535227	-0.901776	0.544013	0.835755	0.199021	0.477151	0.254117	0	0.376213	0.109492
329	BIRC2	baculoviral IAP repeat containing 2	1726.72	1829.98	1623.46	0.878567	-0.186775	0.433719	0.769369	12.6571	15.0765	15.4677	11.5455	13.2922	12.1474
330	BIRC3	baculoviral IAP repeat containing 3	199.922	150.751	249.094	1.65411	0.726057	0.281377	0.637897	1.64927	0.384274	0.263643	1.76818	1.22462	0.592121
332	BIRC5	baculoviral IAP repeat containing 5	1997.75	1875.22	2120.28	1.12408	0.168749	0.532197	0.829052	30.7936	31.5243	20.491	21.5829	38.5645	29.905
57448	BIRC6	baculoviral IAP repeat containing 6	3175.91	3437.26	2914.56	0.840915	-0.249967	0.295516	0.651106	9.53729	8.62281	7.85052	7.37788	5.63254	8.1686
79444	BIRC7	baculoviral IAP repeat containing 7	24.3394	21.6569	27.0219	1.21439	0.280231	0.800226	0.952308	0.35035	0.195991	1.06036	0.915743	0.613216	0.428324
54841	BIVM	basic, immunoglobulin-like variable motif containing	647.768	848.001	447.535	0.523307	-0.934271	0.00253106	0.0372989	5.01383	7.45979	4.77809	2.95448	2.67321	3.10245
100533467	BIVM-ERCC5	BIVM-ERCC5 readthrough	1474.94	1626.8	1323.08	0.805708	-0.311672	0.199036	0.54719	11.9319	12.5233	13.0291	9.47287	9.00561	10.9102
101669762	BLACAT1	bladder cancer associated transcript 1 (non-protein coding)	136.756	117.056	156.456	1.33503	0.416872	0.512787	0.818357	2.96138	1.20754	1.17108	1.79278	1.2342	3.82288
10904	BLCAP	bladder cancer associated protein	1395.17	859.82	1930.52	2.22034	1.15078	0.000121898	0.00406153	13.7726	8.51742	16.8239	31.4331	24.7737	28.728
641	BLM	Bloom syndrome, RecQ helicase-like	502.011	547.272	456.75	0.828167	-0.272006	0.412507	0.753876	4.20265	5.09095	3.81798	2.96126	4.30512	3.26533
642	BLMH	bleomycin hydrolase	2111.88	2257.09	1966.68	0.864554	-0.209972	0.395276	0.742377	36.6191	33.74	35.1519	22.4315	36.5426	29.8686
29760	BLNK	B-cell linker	122.17	96.9039	147.436	1.52736	0.611042	0.430659	0.766744	3.41044	1.41594	0.472042	1.14543	1.64228	4.9271
2647	BLOC1S1	biogenesis of lysosomal organelles complex-1, subunit 1	594.202	598.338	590.067	0.978975	-0.0306557	0.922484	0.988061	24.8495	24.4716	21.4887	17.6391	24.6161	25.0691
100528022	BLOC1S1-RDH5	BLOC1S1-RDH5 readthrough	525.831	512.018	539.643	1.04573	0.0645046	0.83903	0.965964	17.1986	17.3977	15.5388	14.4556	18.6954	17.7618
282991	BLOC1S2	biogenesis of lysosomal organelles complex-1, subunit 2	739.832	701.437	778.226	1.10104	0.138862	0.639677	0.886676	4.90715	5.55418	4.50809	4.07874	6.19786	5.73682
388552	BLOC1S3	biogenesis of lysosomal organelles complex-1, subunit 3	207.806	219.787	195.825	0.883414	-0.178839	0.688779	0.910025	3.37845	3.20618	3.43501	2.26149	2.97143	3.39464
55330	BLOC1S4	biogenesis of lysosomal organelles complex-1, subunit 4, cappuccino	1528.86	1275.97	1781.75	1.38407	0.468922	0.0569218	0.280048	29.2373	37.432	31.3193	38.7346	49.4253	43.6747
63915	BLOC1S5	biogenesis of lysosomal organelles complex-1, subunit 5, muted	792.196	782.064	802.328	1.01874	0.0267831	0.92734	0.989025	13.2637	10.1224	9.95826	10.6492	10.9779	11.2587
100526836	BLOC1S5-TXNDC5	BLOC1S5-TXNDC5 readthrough (NMD candidate)	8736.92	8550.47	8923.36	1.0356	0.0504736	0.819636	0.957601	117.687	95.6538	89.8301	103.713	108.521	91.6371
26258	BLOC1S6	biogenesis of lysosomal organelles complex-1, subunit 6, pallidin	1464.72	1483.84	1445.59	0.964985	-0.0514215	0.83251	0.96357	13.9769	14.9735	15.6591	13.6764	14.5709	13.6502
644	BLVRA	biliverdin reductase A	222.424	243.954	200.894	0.816003	-0.293354	0.516838	0.820947	7.11232	9.93234	7.62297	6.13604	8.63592	4.76969
645	BLVRB	biliverdin reductase B (flavin reductase (NADPH))	446.307	455.348	437.267	0.951317	-0.0720022	0.839151	0.965971	23.6588	16.0427	23.2326	21.343	19.2182	17.6813
8548	BLZF1	basic leucine zipper nuclear factor 1	194.799	184.321	205.278	1.10088	0.138654	0.760573	0.941707	2.58117	3.44779	3.39662	3.55131	3.7507	2.81109
90427	BMF	Bcl2 modifying factor	1506.62	1219.84	1793.4	1.45588	0.541893	0.0248865	0.171199	5.04163	5.02743	5.52133	7.59047	6.90096	7.59319
648	BMI1	BMI1 proto-oncogene, polycomb ring finger	678.426	806.17	550.683	0.67609	-0.564713	0.085454	0.349955	6.22447	12.3308	9.3328	5.46927	6.29774	6.59443
649	BMP1	bone morphogenetic protein 1	982.167	1107.58	856.752	0.766099	-0.384397	0.157241	0.48608	8.44144	11.0979	10.2483	6.66955	7.28094	8.2756
27302	BMP10	bone morphogenetic protein 10	43.1082	30.3284	55.8879	1.80105	0.848839	0.50155	0.811504	0.73169	0	1.49152	2.71775	0.485308	0.762709
650	BMP2	bone morphogenetic protein 2	684.287	702.5	666.075	0.939896	-0.0894273	0.809908	0.954431	10.7863	5.80809	9.78325	7.84428	5.00283	11.3036
55589	BMP2K	BMP2 inducible kinase	666.871	551.054	782.687	1.40489	0.490457	0.126499	0.434943	4.1901	5.49276	4.80357	8.66257	5.65516	5.39119
651	BMP3	bone morphogenetic protein 3	814.378	1009.51	619.242	0.613668	-0.704469	0.497339	0.809048	18.9361	0.964097	1.29042	2.15465	0.194394	10.0666
652	BMP4	bone morphogenetic protein 4	890.994	713.226	1068.76	1.47928	0.5649	0.160887	0.491608	7.94047	10.0761	20.8326	12.724	27.5899	16.7094
653	BMP5	bone morphogenetic protein 5	1083.53	1199.26	967.793	0.797407	-0.326611	0.280512	0.637231	14.3645	25.4348	25.5435	18.7577	14.9495	17.1353
654	BMP6	bone morphogenetic protein 6	103.127	108.73	97.5235	0.888413	-0.170697	0.762374	0.942508	1.33591	1.38475	1.42981	1.12719	1.26264	1.1997
655	BMP7	bone morphogenetic protein 7	659.778	705.299	614.256	0.865533	-0.208339	0.679849	0.90471	4.05556	14.5739	2.42813	4.36731	6.64603	6.45209
353500	BMP8A	bone morphogenetic protein 8a	51.0412	57.0588	45.0237	0.781457	-0.355762	0.652237	0.892496	0.292747	0.592682	0.323029	0.373259	0.239117	0.298251
656	BMP8B	bone morphogenetic protein 8b	33.58	56.3728	10.7872	0.194175	-2.36457	0.0543771	0.272039	1.05088	0.581421	0.165146	0.00927624	0.0814978	0.240153
168667	BMPER	BMP binding endothelial regulator	252.2	334.873	169.528	0.500905	-0.997392	0.0392231	0.225233	1.3701	4.10747	2.43574	1.21743	1.56618	1.06728
657	BMPR1A	bone morphogenetic protein receptor, type IA	2214.48	2374.09	2054.88	0.858041	-0.220882	0.335892	0.692554	24.0895	29.217	24.6556	20.5485	23.7783	20.6126
658	BMPR1B	bone morphogenetic protein receptor, type IB	237.119	224.3	249.938	1.11469	0.156637	0.814438	0.955926	2.67849	1.05552	0.781839	0.365066	1.72007	2.77214
659	BMPR2	bone morphogenetic protein receptor, type II (serine/threonine kinase)	5060.17	5492.75	4627.59	0.834865	-0.260386	0.256967	0.615836	17.9765	18.0767	17.9241	16.4151	15.4287	11.8528
9790	BMS1	BMS1 ribosome biogenesis factor	2506.28	2486.73	2525.83	1.00728	0.010458	0.963341	0.999294	12.0287	13.1546	11.5101	10.8459	12.36	12.6806
101101776	BMS1P17	BMS1 pseudogene 17	39.4999	32.7443	46.2555	1.38807	0.473083	0.587527	0.858634	0.336551	0.726191	0.716201	0.724123	1.06031	0.64804
414763	BMS1P18	BMS1 pseudogene 18	39.4999	32.7443	46.2555	1.38807	0.473081	0.587482	0.858634	0.336551	0.726191	0.716201	0.724123	1.06031	0.64804
96610	BMS1P20	BMS1 pseudogene 20	820.654	842.152	799.156	0.941941	-0.0862917	0.766323	0.943702	16.2889	19.1117	14.4077	11.678	17.068	16.7879
729096	BMS1P4	BMS1 pseudogene 4	171.121	157.017	185.225	1.17074	0.227423	0.627907	0.880673	3.4857	3.20101	2.83466	3.73206	3.90247	3.15046
399761	BMS1P5	BMS1 pseudogene 5	771.37	881.385	661.356	0.745279	-0.424147	0.157863	0.487204	4.64685	4.70505	3.06016	3.16634	2.43774	3.30558
642826	BMS1P6	BMS1 pseudogene 6	455.131	518.998	391.263	0.750132	-0.414784	0.235913	0.592384	2.71486	2.33571	1.54248	1.43097	1.82524	1.50788
646	BNC1	basonuclin 1	135.258	119.372	151.145	1.25435	0.326944	0.53015	0.827943	1.03829	0.844587	0.983779	1.29075	0.996932	1.20364
54796	BNC2	basonuclin 2	1339.32	1816.13	862.522	0.470051	-1.08911	0.000167477	0.00516704	4.02544	6.10625	6.47952	2.1553	3.20254	2.27951
662	BNIP1	BCL2/adenovirus E1B 19kDa interacting protein 1	136.855	120.267	153.444	1.26507	0.339218	0.575131	0.851403	3.74097	4.17848	2.43514	7.19682	2.5236	2.78449
663	BNIP2	BCL2/adenovirus E1B 19kDa interacting protein 2	657.998	679.003	636.993	0.930936	-0.103247	0.724895	0.926768	12.0449	10.0577	9.93313	9.67798	10.4452	8.77313
664	BNIP3	BCL2/adenovirus E1B 19kDa interacting protein 3	5776.31	5732.93	5819.69	1.00602	0.00865273	0.973513	1	167.236	99.8921	148.476	155.836	116.462	133.703
665	BNIP3L	BCL2/adenovirus E1B 19kDa interacting protein 3-like	7093.4	7826.21	6360.59	0.804017	-0.314702	0.199269	0.547545	74.9775	85.2786	103.997	81.5983	61.8386	63.5036
149428	BNIPL	BCL2/adenovirus E1B 19kD interacting protein like	48.0903	34.0808	62.0997	1.80603	0.852825	0.287853	0.643423	0.656696	0.349873	0.600404	0.600067	1.22604	1.01695
91653	BOC	BOC cell adhesion associated, oncogene regulated	1524.69	2497.07	552.301	0.219142	-2.19006	1.47652e-14	1.06701e-11	13.0084	17.7149	17.3096	2.77402	4.4573	3.04142
91272	BOD1	biorientation of chromosomes in cell division 1	1443.55	1508.37	1378.74	0.905785	-0.14276	0.556192	0.842153	28.6705	34.0058	29.8956	27.3443	28.8372	25.2128
259282	BOD1L1	biorientation of chromosomes in cell division 1-like 1	3624.47	3810.65	3438.28	0.893389	-0.16264	0.498522	0.809874	13.3607	14.8411	14.6509	14.2992	9.64009	13.2142
666	BOK	BCL2-related ovarian killer	568.426	531.412	605.44	1.13196	0.178822	0.609814	0.870438	8.94141	8.2875	6.65976	7.56312	12.4733	6.13625
100379249	BOK-AS1	BOK antisense RNA 1	18.6561	16.6984	20.6138	1.23154	0.30046	0.795856	0.950502	0.812346	1.16856	0.440039	0.677952	0.558398	1.62514
51027	BOLA1	bolA family member 1	265.013	276.191	253.835	0.912169	-0.132627	0.742594	0.933659	14.4492	11.3653	12.4207	10.0056	11.3022	12.57
552900	BOLA2	bolA family member 2	1036.77	809.189	1264.35	1.5544	0.636355	0.028044	0.183966	22.0009	13.353	12.2628	23.379	22.3326	25.6337
654483	BOLA2B	bolA family member 2B	1036.77	809.189	1264.35	1.5544	0.636355	0.0280385	0.183966	22.0009	13.353	12.2628	23.379	22.3326	25.6337
388962	BOLA3	bolA family member 3	181.05	232.721	129.379	0.552587	-0.855726	0.109343	0.401098	18.0577	17.2645	14.6214	6.12803	5.27286	15.3864
100507171	BOLA3-AS1	BOLA3 antisense RNA 1 (head to head)	190.49	204.554	176.426	0.854045	-0.227616	0.628271	0.880843	1.62735	1.87647	1.6381	1.77108	1.10679	1.37136
66037	BOLL	boule-like RNA-binding protein	8.4171	16.5446	0.289642	0.0255535	-5.29034	0.00544832	0.0632307	0.220057	0.0712241	0.0655613	0	0	0.00605325
23246	BOP1	block of proliferation 1	885.669	787.108	984.23	1.24305	0.313879	0.325545	0.682826	13.7733	17.1917	7.81971	15.8052	17.7374	12.7489
79866	BORA	bora, aurora kinase A activator	226.351	244.336	208.366	0.84314	-0.246156	0.587847	0.858653	2.6119	3.13101	3.05114	3.32668	1.96092	1.89554
669	BPGM	2,3-bisphosphoglycerate mutase	370.918	361.938	379.898	1.04194	0.0592696	0.871044	0.975141	7.19415	5.92201	6.14712	5.3519	6.56693	7.58468
670	BPHL	biphenyl hydrolase-like (serine hydrolase)	294.026	210.701	377.351	1.77165	0.825094	0.0427146	0.236396	2.68804	4.72814	3.50015	5.54308	7.46256	5.82747
10380	BPNT1	3'(2'), 5'-bisphosphate nucleotidase 1	576.034	463.193	688.874	1.4719	0.557677	0.0709308	0.315138	5.95176	7.5611	7.0171	9.82596	10.1443	9.43422
2186	BPTF	bromodomain PHD finger transcription factor	3701.03	4324.14	3077.92	0.705628	-0.503019	0.0304843	0.192787	12.8472	16.1604	14.5349	8.17046	10.8	10.9452
673	BRAF	B-Raf proto-oncogene, serine/threonine kinase	303.673	360.734	246.612	0.678243	-0.560126	0.14973	0.475376	5.42497	4.55718	4.55618	3.45716	2.46588	3.62248
8315	BRAP	BRCA1 associated protein	414.867	436.588	393.146	0.893373	-0.162666	0.647744	0.890663	4.68532	3.7069	4.42568	2.90504	4.63789	3.61701
221927	BRAT1	BRCA1-associated ATM activator 1	529.058	518.363	539.752	1.03372	0.0478496	0.887619	0.979429	6.47857	8.95537	5.08389	6.47016	6.58253	7.418
672	BRCA1	breast cancer 1, early onset	530.856	549.897	511.815	0.925136	-0.112263	0.728564	0.928382	3.04617	3.01463	2.13807	1.99307	2.53998	2.8015
675	BRCA2	breast cancer 2, early onset	353.771	451.712	255.831	0.561166	-0.833501	0.0211956	0.155686	1.46794	1.72244	1.51861	0.894501	0.938461	0.730958
79184	BRCC3	BRCA1/BRCA2-containing complex, subunit 3	703.32	596.509	810.131	1.34708	0.429834	0.154593	0.482421	7.61732	9.79712	6.37106	11.2602	9.32922	10.3363
23774	BRD1	bromodomain containing 1	1269.51	1326.47	1212.55	0.907143	-0.140598	0.571559	0.849165	10.8915	11.9804	9.53248	8.12598	10.2271	10.1567
6046	BRD2	bromodomain containing 2	4338.79	4330.59	4346.99	0.995013	-0.00721238	0.974301	1	4.86555	5.73689	4.76526	5.01244	4.76063	5.05183
8019	BRD3	bromodomain containing 3	3474.73	3569.19	3380.27	0.939752	-0.0896477	0.696635	0.91436	24.8005	27.9906	22.4976	18.6456	25.0945	24.9476
23476	BRD4	bromodomain containing 4	3747.3	3991.55	3503.06	0.870203	-0.200577	0.360823	0.712657	20.6743	22.4462	20.448	16.7224	19.7468	17.2546
29117	BRD7	bromodomain containing 7	1984.6	1911.26	2057.94	1.06803	0.094957	0.687119	0.90916	29.4178	37.9916	26.4228	30.6244	32.4743	33.9192
23629	BRD7P3	bromodomain containing 7 pseudogene 3	9.69162	14.1279	5.2553	0.381871	-1.38884	0.404035	0.748163	0.446159	0.124794	0.116044	0	0.0156182	0.231819
10902	BRD8	bromodomain containing 8	1086.88	1234.23	939.539	0.754903	-0.405637	0.115055	0.412474	9.54318	11.286	8.86427	7.09052	7.64683	6.98216
65980	BRD9	bromodomain containing 9	1185.97	1091.82	1280.12	1.16336	0.218295	0.426862	0.764574	12.8549	16.3394	10.9184	14.9781	18.1686	11.9595
676	BRDT	bromodomain, testis-specific	14.0632	9.31018	18.8162	1.98953	0.992425	0.49857	0.809874	0.098093	0.0403162	0.11332	0.00804026	0.114788	0.377763
9577	BRE	brain and reproductive organ-expressed (TNFRSF1A modulator)	406.341	461.661	351.021	0.752883	-0.409503	0.261968	0.619971	5.77156	9.5182	6.44432	6.04104	4.50403	5.28764
286076	BREA2	breast cancer estrogen-induced apoptosis 2	18.4687	16.3025	20.6348	1.25419	0.326759	0.776954	0.945789	0.60878	0.700584	0.621851	0.244506	1.22751	0.90429
100302650	BRE-AS1	BRE antisense RNA 1	43.8075	68.0423	19.5727	0.286935	-1.80121	0.0323966	0.200428	1.36045	2.32726	1.205	0.295352	0.532873	0.525943
2972	BRF1	BRF1, RNA polymerase III transcription initiation factor 90 kDa subunit	623.146	661.53	584.762	0.877577	-0.188403	0.525519	0.825708	5.33374	4.85717	4.11073	4.03373	3.82198	4.2826
55290	BRF2	BRF2, RNA polymerase III transcription initiation factor 50 kDa subunit	358.096	342.433	373.76	1.08188	0.113546	0.753	0.937707	7.38098	5.70363	7.19155	6.64986	7.49509	7.21523
25798	BRI3	brain protein I3	1834.62	1635.49	2033.74	1.23117	0.300033	0.227288	0.581808	58.7041	47.6875	66.8366	69.779	61.4775	76.8013
140707	BRI3BP	BRI3 binding protein	243.937	113.067	374.807	3.29805	1.72161	0.000208159	0.00607314	4.98741	2.27648	3.28611	12.5194	11.966	9.10214
283870	BRICD5	BRICHOS domain containing 5	22.4367	21.22	23.6534	1.1031	0.141559	0.898592	0.982783	0.769154	0.893652	0.780631	1.05235	0.484649	1.07416
1620	BRINP1	bone morphogenetic protein/retinoic acid inducible neural-specific 1	69.627	89.0767	50.1772	0.555125	-0.849114	0.247703	0.60448	0.458071	1.46887	1.36473	0.646106	0.661452	0.483017
57795	BRINP2	bone morphogenetic protein/retinoic acid inducible neural-specific 2	32.7609	16.2974	49.2244	2.99266	1.58143	0.102223	0.386453	0.249522	0.107681	0.16992	0.763551	0.272524	0.485039
339479	BRINP3	bone morphogenetic protein/retinoic acid inducible neural-specific 3	94.9557	68.066	121.845	1.75195	0.80896	0.263713	0.621456	0.486476	0.486813	1.77343	1.17716	2.39894	1.26836
83990	BRIP1	BRCA1 interacting protein C-terminal helicase 1	690.473	807.568	573.378	0.705399	-0.503489	0.132564	0.445452	3.86945	4.81938	3.09347	1.89869	3.74668	2.40824
55299	BRIX1	BRX1, biogenesis of ribosomes, homolog (S. cerevisiae)	573.442	552.875	594.008	1.06718	0.0938088	0.771772	0.945016	19.5985	17.0947	14.9492	15.8913	22.3734	15.1056
55845	BRK1	BRICK1, SCAR/WAVE actin-nucleating complex subunit	2633.81	2593.19	2674.43	1.02149	0.0306795	0.896635	0.982145	74.953	98.2316	88.3292	89.7005	94.1626	75.6794
25855	BRMS1	breast cancer metastasis suppressor 1	978.652	708.443	1248.86	1.75141	0.808518	0.00543685	0.0632134	14.8033	19.1605	10.2654	22.3139	24.8268	27.5565
84312	BRMS1L	breast cancer metastasis-suppressor 1-like	540.208	608.921	471.495	0.768362	-0.380142	0.245021	0.601555	9.18302	10.544	8.28904	5.94608	8.90998	6.02611
148362	BROX	BRO1 domain and CAAX motif containing	1040.41	1047.39	1033.43	0.978108	-0.0319342	0.908297	0.9848	9.75889	8.2856	9.31393	8.88478	10.1215	6.98842
7862	BRPF1	bromodomain and PHD finger containing, 1	514.304	572.864	455.743	0.787266	-0.345077	0.293673	0.649098	3.88078	5.41086	4.69855	3.9993	3.15753	3.53764
27154	BRPF3	bromodomain and PHD finger containing, 3	1081.12	1012.96	1149.28	1.12334	0.167792	0.516464	0.820674	6.14758	6.84735	6.93563	7.58908	6.74535	7.43841
84446	BRSK1	BR serine/threonine kinase 1	205.363	268.238	142.489	0.527895	-0.921677	0.0580312	0.283428	3.30638	4.12966	2.92402	0.954215	2.37031	1.99329
9024	BRSK2	BR serine/threonine kinase 2	66.1311	53.8863	78.3759	1.42522	0.511183	0.486755	0.803366	0.148214	0.162222	0.356549	0.373434	0.239568	0.329707
54014	BRWD1	bromodomain and WD repeat domain containing 1	1545.84	1654.89	1436.79	0.860847	-0.216171	0.372574	0.722499	3.17924	2.62018	2.77884	2.60851	2.27193	2.27687
103091865	BRWD1-IT2	BRWD1 intronic transcript 2 (non-protein coding)	2.0239	2.0203	2.02749	1.06731	0.0939799	1	1	0.241823	0	0	0	0	0.232819
254065	BRWD3	bromodomain and WD repeat domain containing 3	2214.01	2453.93	1974.08	0.79553	-0.330012	0.262152	0.619971	7.54809	5.56271	9.51389	7.23349	4.07709	6.24595
26580	BSCL2	Berardinelli-Seip congenital lipodystrophy 2 (seipin)	2252.54	2486.63	2018.44	0.805586	-0.311889	0.19933	0.547545	32.7861	41.0704	28.3836	21.9063	27.4166	30.4989
55108	BSDC1	BSD domain containing 1	1838.96	1825.4	1852.52	1.00618	0.00889271	0.970246	1	10.3478	8.94857	9.29501	9.96613	9.17907	8.74976
682	BSG	basigin (Ok blood group)	11416.6	8723.62	14109.7	1.60434	0.681981	0.00415065	0.0524809	174.759	113.144	144.644	214.636	207.357	252.263
8927	BSN	bassoon presynaptic cytomatrix protein	27.601	41.1825	14.0196	0.337868	-1.56547	0.174134	0.513546	0.129958	0.0439868	0.130145	0.0723714	0.00722534	0.0189256
100132677	BSN-AS2	BSN antisense RNA 2 (head to head)	5.9717	6.57624	5.36717	0.813658	-0.297506	0.914396	0.986592	0.0703033	0.235973	0	0.228578	0	0
54836	BSPRY	B-box and SPRY domain containing	279.641	198.432	360.85	1.8242	0.867266	0.147508	0.471799	7.32621	1.68171	1.13889	4.41217	6.26965	6.93195
683	BST1	bone marrow stromal cell antigen 1	82.3423	37.8141	126.87	3.34736	1.74302	0.0110626	0.10188	1.56621	0.592893	0.877104	3.31074	2.77885	3.69605
684	BST2	bone marrow stromal cell antigen 2	1812.14	2040.78	1583.51	0.767095	-0.382524	0.162201	0.494258	66.986	65.2298	103.773	60.5532	50.3558	66.4598
9044	BTAF1	BTAF1 RNA polymerase II, B-TFIID transcription factor-associated, 170kDa	955.588	972.948	938.229	0.95561	-0.0655068	0.820698	0.958246	5.77236	5.6853	4.96891	6.55925	4.11233	4.48219
53339	BTBD1	BTB (POZ) domain containing 1	3790.35	3215.48	4365.21	1.34421	0.426757	0.0686275	0.309664	31.2972	45.2209	39.3853	52.4563	49.8622	49.0944
84280	BTBD10	BTB (POZ) domain containing 10	1046.75	920.515	1172.99	1.26385	0.337825	0.190834	0.537039	12.9431	12.973	11.5062	15.3436	16.6531	13.8394
121551	BTBD11	BTB (POZ) domain containing 11	84.3078	65.3845	103.231	1.56287	0.644195	0.420828	0.759499	0.474707	0.215251	0.610516	0.224999	1.39804	0.391742
118663	BTBD16	BTB (POZ) domain containing 16	11.5635	14.2869	8.84004	0.612642	-0.706883	0.70813	0.919965	0.264068	0.403603	0.252879	0.530292	0	0
643376	BTBD18	BTB (POZ) domain containing 18	5.5584	11.1168	0	0.0108603	-6.52479	0.0246706	0.170605	0.340222	0.100761	0	0	0	0
149478	BTBD19	BTB (POZ) domain containing 19	105.759	132.007	79.5109	0.599952	-0.73708	0.26137	0.619122	4.8893	2.76306	2.36171	2.44906	0.78242	2.51908
55643	BTBD2	BTB (POZ) domain containing 2	2048.68	2215.34	1882.01	0.842332	-0.24754	0.283462	0.639679	34.4842	31.8414	33.9949	24.0236	27.2931	30.9186
22903	BTBD3	BTB (POZ) domain containing 3	2646.15	2338.95	2953.35	1.25052	0.322531	0.192404	0.538841	17.5591	14.4604	17.3915	24.007	16.4248	19.5298
90135	BTBD6	BTB (POZ) domain containing 6	637.278	723.033	551.522	0.757409	-0.400856	0.199563	0.547864	16.0251	13.3367	13.8239	7.6093	12.6509	11.5692
55727	BTBD7	BTB (POZ) domain containing 7	3087.23	3537.96	2636.49	0.738778	-0.436787	0.0509319	0.261965	14.1151	15.9084	13.8252	10.3927	10.8959	10.1368
284697	BTBD8	BTB (POZ) domain containing 8	7.68116	5.22485	10.1375	1.86367	0.898143	0.674575	0.90262	0	0.151603	0.269132	0	0	0.811729
114781	BTBD9	BTB (POZ) domain containing 9	461.728	472.957	450.499	0.944299	-0.0826849	0.807592	0.953813	1.90272	1.89524	1.9553	1.43287	1.8181	2.04193
685	BTC	betacellulin	3.40873	1.51523	5.30223	3.53749	1.82273	0.572234	0.849534	0.138322	0	0	0	0.464839	0
686	BTD	biotinidase	279.701	231.733	327.669	1.40501	0.490578	0.255204	0.613616	3.58929	2.35994	2.24518	4.72204	2.49008	3.85956
689	BTF3	basic transcription factor 3	8213.73	7326.2	9101.27	1.23034	0.299051	0.186143	0.530711	185.117	217.657	224.631	265.62	265.636	219.506
91408	BTF3L4	basic transcription factor 3-like 4	1443.35	1456.66	1430.04	0.973477	-0.0387805	0.871533	0.975141	12.5074	13.097	11.6531	11.5483	12.4838	11.1454
694	BTG1	B-cell translocation gene 1, anti-proliferative	3552.73	3803.02	3302.43	0.860264	-0.217149	0.343506	0.698437	32.5593	30.2431	33.4847	28.5977	22.7087	29.185
7832	BTG2	BTG family, member 2	1214.34	740.97	1687.71	2.2598	1.1762	0.000207073	0.00606027	14.243	6.53822	11.5686	22.7218	19.3245	29.078
10950	BTG3	BTG family, member 3	463.623	525.538	401.707	0.756564	-0.402465	0.27773	0.633902	14.3889	8.3124	16.1898	10.2099	9.04244	9.49511
695	BTK	Bruton agammaglobulinemia tyrosine kinase	4.95732	1.8075	8.10714	4.2459	2.08607	0.359661	0.711934	0	0.0694429	0	0.121871	0	0.169974
696	BTN1A1	butyrophilin, subfamily 1, member A1	7.78892	1.40647	14.1714	8.87188	3.14924	0.101238	0.384415	0	0.030778	0.0273191	0.0613807	0.512305	0
11120	BTN2A1	butyrophilin, subfamily 2, member A1	1065.1	923.203	1207	1.29497	0.372916	0.153461	0.480802	6.68599	6.85125	6.76984	9.52873	7.62027	8.36491
10385	BTN2A2	butyrophilin, subfamily 2, member A2	378.437	365.058	391.816	1.06327	0.0885025	0.808014	0.953929	1.70467	2.6062	1.78648	2.17732	1.90536	2.19612
54718	BTN2A3P	butyrophilin, subfamily 2, member A3, pseudogene	30.308	35.5169	25.099	0.701633	-0.511211	0.612799	0.872529	0.540474	0.636112	0.522801	0.436962	0.0928789	0.621717
11119	BTN3A1	butyrophilin, subfamily 3, member A1	548.305	782.732	313.878	0.396929	-1.33305	4.63132e-05	0.00193804	2.91963	3.54059	3.84926	1.25832	1.53164	1.20281
11118	BTN3A2	butyrophilin, subfamily 3, member A2	661.716	743.274	580.157	0.772416	-0.37255	0.218367	0.570958	3.18433	3.43549	3.63932	3.05866	2.2528	2.38536
10384	BTN3A3	butyrophilin, subfamily 3, member A3	377.954	491.921	263.987	0.531769	-0.911128	0.0180236	0.140517	5.35086	7.3196	6.63452	2.53719	2.79907	4.67674
10917	BTNL3	butyrophilin-like 3	12.1076	6.68594	17.5293	2.48577	1.31369	0.451179	0.779902	0	0.0719247	0.244726	0.401631	0	0.412613
79908	BTNL8	butyrophilin-like 8	9.33993	3.64517	15.0347	3.73461	1.90096	0.244382	0.601111	0	0	0.164318	0.401495	0.136838	0.13275
153579	BTNL9	butyrophilin-like 9	7.84563	8.88882	6.80244	0.766143	-0.384314	0.869494	0.975141	0.0619287	0.211575	0	0.0888306	0.10731	0
8945	BTRC	beta-transducin repeat containing E3 ubiquitin protein ligase	1223.9	1348.51	1099.28	0.80726	-0.308895	0.238125	0.595103	6.98667	9.9222	9.02194	6.01301	7.57005	6.81637
699	BUB1	BUB1 mitotic checkpoint serine/threonine kinase	933.084	1083.06	783.109	0.716786	-0.480385	0.075483	0.325511	10.5283	12.3703	10.9733	6.95374	8.91278	7.73763
701	BUB1B	BUB1 mitotic checkpoint serine/threonine kinase B	1063.6	1129.76	997.445	0.875978	-0.191033	0.464492	0.788475	11.8022	13.4248	10.6638	8.84802	11.3707	10.2776
9184	BUB3	BUB3 mitotic checkpoint protein	3212.53	3156.04	3269.01	1.02649	0.0377244	0.868382	0.974887	36.6631	44.5134	40.0784	38.6941	43.7886	38.4714
84811	BUD13	BUD13 homolog (S. cerevisiae)	816.4	855.115	777.684	0.902778	-0.147556	0.596498	0.863319	14.3415	14.253	11.7851	10.3691	11.6317	13.3277
8896	BUD31	BUD31 homolog (S. cerevisiae)	2614.05	2323.24	2904.87	1.24033	0.310723	0.170489	0.507541	92.2893	90.9871	81.3219	103.219	119.473	95.4652
11149	BVES	blood vessel epicardial substance	245.808	260.254	231.362	0.876484	-0.1902	0.704532	0.918439	0.822185	2.047	2.42709	1.24587	1.99255	1.33958
705	BYSL	bystin-like	540.653	528.2	553.106	1.03984	0.0563633	0.871242	0.975141	9.96228	13.074	8.57147	7.75612	13.9259	10.1858
9256	BZRAP1	benzodiazepine receptor (peripheral) associated protein 1	167.83	154.386	181.274	1.17123	0.228021	0.686743	0.908805	1.04778	0.770615	0.559951	0.38421	1.35021	0.962178
100506779	BZRAP1-AS1	BZRAP1 antisense RNA 1	239.671	229.462	249.881	1.0815	0.113033	0.797193	0.950856	2.74508	2.72416	2.29971	1.99369	2.48506	3.67995
9689	BZW1	basic leucine zipper and W2 domains 1	14856.4	14818.6	14894.2	0.995934	-0.0058778	0.980575	1	125.07	186.095	145.42	154.255	163.07	123.648
28969	BZW2	basic leucine zipper and W2 domains 2	3777.59	3375.24	4179.94	1.22714	0.295305	0.182663	0.525423	62.1729	72.3662	63.0494	83.7532	73.8403	77.5105
11067	C10orf10	chromosome 10 open reading frame 10	196.253	228.91	163.596	0.707287	-0.499633	0.274488	0.630878	4.41212	3.79106	4.9404	3.46595	2.51889	3.06269
219621	C10orf107	chromosome 10 open reading frame 107	27.1673	33.1992	21.1354	0.633072	-0.659559	0.509961	0.816282	1.46166	0.490604	1.18199	0.782731	0.5219	0.616503
83938	C10orf11	chromosome 10 open reading frame 11	30.5373	34.3373	26.7372	0.774682	-0.368324	0.7909	0.949205	1.22459	0.880784	0.472338	1.29546	0	0.589497
221060	C10orf111	chromosome 10 open reading frame 111	11.3841	10.246	12.5222	1.21519	0.281178	0.851832	0.968708	0.391481	0.0255975	0.287797	0.142937	0.560624	0.137056
26148	C10orf12	chromosome 10 open reading frame 12	209.439	232.782	186.095	0.791832	-0.336734	0.448156	0.778298	1.66424	2.43262	1.98216	1.3168	1.64909	1.72042
170371	C10orf128	chromosome 10 open reading frame 128	3.29018	2.52538	4.05498	1.65412	0.72606	0.868179	0.974833	0.0920057	0	0	0	0	0.141728
56652	C10orf2	chromosome 10 open reading frame 2	517.697	405.88	629.513	1.54174	0.624556	0.0574314	0.281744	4.91453	4.05426	3.46164	5.47736	7.52898	5.52842
220979	C10orf25	chromosome 10 open reading frame 25	105.158	124.153	86.1627	0.685128	-0.545554	0.358762	0.711165	0.97951	1.31185	1.76101	0.794557	0.81938	1.11492
119032	C10orf32	chromosome 10 open reading frame 32	622.566	593.058	652.073	1.08875	0.122667	0.68836	0.909599	5.66298	6.86305	6.34603	6.62047	5.64119	7.71673
100528007	C10orf32-ASMT	C10orf32-ASMT readthrough (NMD candidate)	326.223	365.937	286.508	0.774573	-0.368528	0.342612	0.698437	3.97582	6.77951	5.15253	4.44699	4.09556	3.41613
219738	C10orf35	chromosome 10 open reading frame 35	24.1713	21.7741	26.5685	1.22202	0.289265	0.802039	0.952317	1.02044	1.01938	0.386056	0.195163	1.28598	1.37231
64115	C10orf54	chromosome 10 open reading frame 54	338.453	117.27	559.636	4.66041	2.22046	0.00101002	0.0197026	0.485647	0.211419	2.14313	4.89828	2.90709	5.56156
414236	C10orf55	chromosome 10 open reading frame 55	324.507	243.298	405.715	1.67112	0.740815	0.177791	0.518463	7.88895	2.09506	1.622	4.24782	8.62639	5.64884
79591	C10orf76	chromosome 10 open reading frame 76	513.076	516.313	509.84	0.978529	-0.0313132	0.923435	0.988552	5.14653	4.83567	4.95062	5.11206	4.44254	4.6235
143379	C10orf82	chromosome 10 open reading frame 82	16.7674	26.5574	6.97739	0.266333	-1.9087	0.121409	0.425191	1.47283	1.45658	0.287309	0.140842	0.464021	0.202571
80007	C10orf88	chromosome 10 open reading frame 88	319	345.556	292.444	0.835962	-0.258491	0.507556	0.815308	3.61612	4.43431	5.18068	4.34231	3.29953	3.14176
79946	C10orf95	chromosome 10 open reading frame 95	41.886	28.3057	55.4664	1.96202	0.97234	0.272327	0.629277	1.07964	0.895998	0.335795	1.40569	0.94194	1.96466
64776	C11orf1	chromosome 11 open reading frame 1	392.265	446.218	338.313	0.75074	-0.413614	0.260471	0.618013	14.769	20.3079	18.7256	11.0018	11.1829	17.2064
56673	C11orf16	chromosome 11 open reading frame 16	11.431	5.77889	17.0832	2.94881	1.56013	0.405261	0.748838	0.158441	0.205125	0	0.399992	0	0.610167
53838	C11orf24	chromosome 11 open reading frame 24	868.418	766.888	969.947	1.25535	0.32809	0.229144	0.584098	11.9906	11.8481	10.1583	12.0755	15.3688	13.9444
56946	C11orf30	chromosome 11 open reading frame 30	822.197	932.486	711.908	0.75564	-0.404228	0.177034	0.51739	3.93129	6.1461	5.57123	3.44539	4.43162	3.65539
280636	C11orf31	chromosome 11 open reading frame 31	1141.21	1015.19	1267.23	1.23885	0.309001	0.219873	0.572293	34.1769	31.3628	27.7078	35.973	36.773	39.1351
219833	C11orf45	chromosome 11 open reading frame 45	4.31073	8.62147	0	0.0137678	-6.18256	0.0192396	0.146176	0.0630978	0.192878	0.0134276	0	0	0
79081	C11orf48	chromosome 11 open reading frame 48	752.259	669.746	834.771	1.23832	0.308386	0.313198	0.670313	22.3666	20.2087	17.7409	17.1815	30.0503	25.2965
79096	C11orf49	chromosome 11 open reading frame 49	1655.19	1448.43	1861.95	1.27293	0.348158	0.159742	0.490326	11.5926	14.8802	14.5968	14.6263	16.4859	19.8801
91894	C11orf52	chromosome 11 open reading frame 52	51.1054	31.0048	71.2059	2.29638	1.19936	0.131234	0.443856	1.71228	0.731234	0.797088	2.21048	1.95554	2.97323
341032	C11orf53	chromosome 11 open reading frame 53	1.01375	0	2.02749	18.0065	4.17045	0.267188	0.624488	0	0	0	0	0	0.194466
28970	C11orf54	chromosome 11 open reading frame 54	672.992	603.422	742.563	1.21627	0.28246	0.403484	0.748064	8.0045	7.10109	9.7144	13.5465	8.04047	7.75611
55216	C11orf57	chromosome 11 open reading frame 57	1320.04	1274.7	1365.38	1.06006	0.0841454	0.739642	0.931965	6.47842	8.29765	7.917	8.60129	7.2808	7.50129
10944	C11orf58	chromosome 11 open reading frame 58	3416.82	3325.61	3508.04	1.04478	0.0632022	0.787764	0.948229	30.1474	36.3449	32.6486	38.6135	32.9896	28.812
79864	C11orf63	chromosome 11 open reading frame 63	42.9519	71.2078	14.696	0.206285	-2.27729	0.0500361	0.259457	0.473601	0.987847	0.725654	0	0.188999	0.251868
160140	C11orf65	chromosome 11 open reading frame 65	13.6958	13.1577	14.2339	1.07653	0.106391	0.949492	0.994292	0.53146	0.637087	0.351861	0.474337	0.74417	0.357358
83638	C11orf68	chromosome 11 open reading frame 68	354.172	395.36	312.984	0.783144	-0.352651	0.371112	0.721403	3.41863	6.9766	5.43437	3.3794	4.21736	4.49798
85016	C11orf70	chromosome 11 open reading frame 70	37.845	43.9552	31.7348	0.717534	-0.478882	0.595151	0.862566	0.525645	1.1162	0.511362	0.35904	0.362756	0.77116
54494	C11orf71	chromosome 11 open reading frame 71	149.888	140.275	159.502	1.12937	0.175514	0.749916	0.93666	2.07186	2.00782	1.875	1.11367	2.63846	2.8076
51501	C11orf73	chromosome 11 open reading frame 73	603.908	685.378	522.437	0.75613	-0.403294	0.188257	0.533856	19.6993	22.1487	18.5996	12.8097	17.4918	14.0764
119710	C11orf74	chromosome 11 open reading frame 74	640.331	736.538	544.124	0.731613	-0.450847	0.139338	0.457969	17.6799	22.3589	19.971	14.8314	16.1296	11.6858
79703	C11orf80	chromosome 11 open reading frame 80	277.871	258.77	296.971	1.14418	0.194312	0.676475	0.90332	6.11173	2.51917	3.23153	2.96718	5.80619	4.35817
144097	C11orf84	chromosome 11 open reading frame 84	807.661	729.602	885.72	1.20516	0.269222	0.339398	0.69536	14.6663	16.2967	11.6563	15.5762	17.5774	16.5161
254439	C11orf86	chromosome 11 open reading frame 86	49.1195	22.7823	75.4567	3.19357	1.67517	0.239922	0.59593	0	0	2.19091	2.06747	1.84884	3.37008
399947	C11orf87	chromosome 11 open reading frame 87	36.2665	69.2191	3.31389	0.048347	-4.37043	0.00260421	0.0380487	0.215765	0.406446	0.743404	0	0.0647404	0
100131378	C11orf91	chromosome 11 open reading frame 91	4.82484	5.72003	3.92965	0.668798	-0.580357	0.785621	0.94789	0	0.340109	0.402516	0.116277	0.383087	0
65998	C11orf95	chromosome 11 open reading frame 95	924.733	1024.81	824.658	0.797166	-0.327047	0.236811	0.5931	6.42563	7.67128	7.65567	4.68998	6.01128	6.21044
387763	C11orf96	chromosome 11 open reading frame 96	979.375	850.989	1107.76	1.28568	0.362527	0.286199	0.642186	22.9668	15.9242	36.4019	35.4473	34.2396	25.3968
60314	C12orf10	chromosome 12 open reading frame 10	556.485	517.188	595.782	1.14477	0.195053	0.548844	0.838481	20.3333	16.7552	13.5901	18.4358	15.6593	21.9033
91298	C12orf29	chromosome 12 open reading frame 29	528.94	572.403	485.477	0.842964	-0.246457	0.470293	0.791928	9.33887	8.27409	6.11568	6.30815	8.21153	4.77582
283422	C12orf36	chromosome 12 open reading frame 36	375.802	211.898	539.706	2.50105	1.32254	0.0700991	0.313444	2.19081	0.260339	5.22975	10.0451	3.21704	5.81679
57102	C12orf4	chromosome 12 open reading frame 4	443.554	537.648	349.459	0.644926	-0.632794	0.0619969	0.294008	5.08332	6.37126	4.32705	3.27902	3.37361	3.18548
64897	C12orf43	chromosome 12 open reading frame 43	379.017	435.174	322.859	0.735338	-0.443521	0.286764	0.642731	2.24965	5.43872	2.34608	2.56125	2.44912	2.09948
121053	C12orf45	chromosome 12 open reading frame 45	146.364	155.677	137.05	0.871445	-0.198519	0.730983	0.929407	5.2958	15.9414	8.5567	6.24585	8.65128	10.3591
79794	C12orf49	chromosome 12 open reading frame 49	2824.58	2292.12	3357.05	1.45249	0.538528	0.0161986	0.131642	17.7406	17.7641	16.0703	24.091	26.0855	22.4576
57103	C12orf5	chromosome 12 open reading frame 5	623.515	541.797	705.234	1.29005	0.367432	0.224886	0.578696	2.59574	2.65645	2.56309	3.25951	3.7899	2.74186
113246	C12orf57	chromosome 12 open reading frame 57	1335.48	1532.46	1138.51	0.737389	-0.439503	0.133976	0.448314	31.862	38.8889	32.141	15.7685	33.917	24.2066
144608	C12orf60	chromosome 12 open reading frame 60	15.6829	26.7264	4.63945	0.175913	-2.50707	0.134424	0.44933	1.246	0.818255	0.760884	0	0.477895	0
91574	C12orf65	chromosome 12 open reading frame 65	493	534.194	451.805	0.838279	-0.254498	0.450843	0.779793	9.86879	8.84387	9.00223	8.73834	8.10072	5.66413
144577	C12orf66	chromosome 12 open reading frame 66	119.912	115.712	124.112	1.06253	0.0875022	0.879985	0.977008	1.06076	0.771925	0.971992	1.21008	0.888566	0.789548
728568	C12orf73	chromosome 12 open reading frame 73	112.187	98.0908	126.284	1.28296	0.359472	0.542614	0.834904	3.0626	2.12503	1.71753	2.37739	3.88223	2.27957
387882	C12orf75	chromosome 12 open reading frame 75	826.081	624.505	1027.66	1.63638	0.710511	0.0470265	0.250093	28.2225	11.4985	14.6727	35.2811	23.4389	26.8769
400073	C12orf76	chromosome 12 open reading frame 76	183.877	227.7	140.055	0.609887	-0.713385	0.201111	0.549762	5.42012	3.87588	4.57374	3.43341	1.00681	3.74029
256021	C12orf79	chromosome 12 open reading frame 79	4.97953	6.37905	3.58	0.547014	-0.870351	0.713339	0.921354	0	0	0.27746	0.053434	0	0.102471
11161	C14orf1	chromosome 14 open reading frame 1	3845.18	2714.62	4975.74	1.81864	0.862863	0.000142644	0.00455032	77.6757	72.7341	59.2918	134.134	121.324	112.968
55195	C14orf105	chromosome 14 open reading frame 105	322.504	332.69	312.317	0.934119	-0.0983219	0.805938	0.953132	3.80306	4.08131	1.95905	3.07391	2.4629	3.27954
55017	C14orf119	chromosome 14 open reading frame 119	1709.27	1686.5	1732.04	1.01827	0.0261193	0.916168	0.986613	19.8431	27.8738	20.3643	20.441	25.7243	21.0813
56967	C14orf132	chromosome 14 open reading frame 132	2277.26	2682.6	1871.92	0.69287	-0.529343	0.0392205	0.225233	12.9141	13.3996	10.9503	5.76165	9.19258	10.1356
84520	C14orf142	chromosome 14 open reading frame 142	230.708	187.392	274.023	1.45345	0.539482	0.215147	0.567317	6.58756	7.94658	4.48159	8.51172	8.46516	9.64542
80017	C14orf159	chromosome 14 open reading frame 159	870.366	1060.95	679.781	0.634882	-0.65544	0.0181561	0.141118	8.09961	8.42138	7.75016	5.77363	4.46659	4.68238
51637	C14orf166	chromosome 14 open reading frame 166	3839.29	3725.42	3953.17	1.05179	0.0728454	0.750242	0.936732	126.643	162.054	132.282	143.827	158.5	127.148
79697	C14orf169	chromosome 14 open reading frame 169	207.659	212.251	203.067	0.953141	-0.0692384	0.887721	0.979429	4.20347	3.53909	2.5152	1.67406	4.05086	3.74089
283579	C14orf178	chromosome 14 open reading frame 178	7.04803	7.80485	6.29121	0.797324	-0.326762	0.865698	0.973927	0.472135	0.135833	0.803786	0	0.297495	0.831188
283551	C14orf182	chromosome 14 open reading frame 182	17.2803	20.1154	14.4453	0.718983	-0.47597	0.691216	0.91081	0.102993	0.0202029	0.059775	0.0295466	0.0589968	0.038633
9556	C14orf2	chromosome 14 open reading frame 2	1507.14	1564.52	1449.76	0.919576	-0.120959	0.618499	0.876501	71.5307	67.2164	62.9748	50.2378	66.982	62.9645
387978	C14orf23	chromosome 14 open reading frame 23	190.723	211.083	170.363	0.802181	-0.318	0.506049	0.813985	2.50214	2.55246	1.69138	1.71712	2.26703	1.2326
122525	C14orf28	chromosome 14 open reading frame 28	121.098	128.877	113.32	0.8683	-0.203734	0.712913	0.921177	1.36441	1.84193	2.03696	1.60182	1.30943	1.53592
145407	C14orf37	chromosome 14 open reading frame 37	379.083	547.271	210.895	0.382244	-1.38743	0.00329476	0.0450876	4.43347	10.3493	6.33473	1.4195	4.31505	2.1342
317761	C14orf39	chromosome 14 open reading frame 39	28.3005	41.0392	15.5619	0.375634	-1.4126	0.266199	0.623643	0.397393	0.682803	0.676542	0.278677	0.361689	0
388011	C14orf64	chromosome 14 open reading frame 64	3.95977	2.32766	5.59187	2.22996	1.15702	0.585945	0.857793	0.041838	0	0.142454	0	0.421798	0.0230173
122616	C14orf79	chromosome 14 open reading frame 79	68.5862	77.322	59.8504	0.771151	-0.374914	0.587397	0.858634	1.77513	1.99639	1.11267	0.851834	1.05751	1.72235
283643	C14orf80	chromosome 14 open reading frame 80	101.967	92.6165	111.318	1.20468	0.26865	0.722712	0.925951	2.7525	1.73976	0.579832	0.797613	1.55918	3.48747
60686	C14orf93	chromosome 14 open reading frame 93	309.261	327.022	291.499	0.882453	-0.180409	0.642314	0.887685	2.95652	2.42208	3.0358	2.90583	2.03	2.2757
123591	C15orf27	chromosome 15 open reading frame 27	7.94168	7.75536	8.128	1.01985	0.0283517	1	1	0	0.219462	0.162332	0.145891	0.240328	0
283687	C15orf37	chromosome 15 open reading frame 37	384.503	483.61	285.396	0.585926	-0.77121	0.0349139	0.210188	8.45919	12.0212	7.17576	4.36651	5.23797	6.07093
100526783	C15orf38-AP3S2	C15orf38-AP3S2 readthrough	1521.8	1613.4	1430.2	0.879428	-0.185362	0.442141	0.774654	10.4722	10.4916	9.65701	7.31762	9.29576	9.55386
56905	C15orf39	chromosome 15 open reading frame 39	976.268	756.849	1195.69	1.56416	0.645385	0.0245293	0.169942	7.28911	5.00483	7.90539	10.4516	9.76755	10.6128
123207	C15orf40	chromosome 15 open reading frame 40	564.613	481.937	647.29	1.33355	0.415269	0.202452	0.551797	5.51067	6.21414	4.61683	5.39601	6.92271	8.81778
84529	C15orf41	chromosome 15 open reading frame 41	213.369	237.25	189.489	0.790846	-0.338531	0.437478	0.771448	1.7371	2.02802	2.03584	1.33613	1.73701	1.39888
84419	C15orf48	chromosome 15 open reading frame 48	67.6999	44.6874	90.7125	2.02423	1.01737	0.159781	0.490326	2.3482	1.15155	1.15842	4.01129	2.89198	2.11397
388115	C15orf52	chromosome 15 open reading frame 52	72.3501	73.3675	71.3328	0.974345	-0.0374952	0.967996	1	1.15656	0.296502	0.199822	0.80813	0.36077	0.346491
644809	C15orf56	chromosome 15 open reading frame 56	1.18997	0.723002	1.65695	2.09604	1.06767	0.739423	0.931791	0	0.0412544	0	0	0.0903535	0
90416	C15orf57	chromosome 15 open reading frame 57	710.191	789.871	630.512	0.791038	-0.338181	0.239093	0.59591	9.00554	10.7275	9.28889	7.33349	7.25664	7.6965
388135	C15orf59	chromosome 15 open reading frame 59	15.1664	22.385	7.94787	0.350389	-1.51297	0.367892	0.71954	0	0.187096	0.242718	0.0918465	0	0.0550422
145853	C15orf61	chromosome 15 open reading frame 61	138.909	134.605	143.213	1.05454	0.0766197	0.888832	0.979564	4.04471	4.16076	4.10352	3.53501	5.275	3.82942
643338	C15orf62	chromosome 15 open reading frame 62	22.8307	20.8882	24.7732	1.17611	0.234023	0.881518	0.977447	0.293975	0.422882	0.281519	0.238951	0	0.902999
145788	C15orf65	chromosome 15 open reading frame 65	33.321	39.9929	26.6491	0.665298	-0.587928	0.579296	0.854127	2.83909	1.98367	1.51907	1.25662	0.204449	2.58834
84326	C16orf13	chromosome 16 open reading frame 13	673.936	587.304	760.568	1.28646	0.363401	0.262157	0.619971	28.5569	16.4316	22.2283	22.263	33.0939	28.7326
89927	C16orf45	chromosome 16 open reading frame 45	1224.85	1577.47	872.223	0.548216	-0.867184	0.000620938	0.0140187	26.1502	26.508	27.1928	11.9703	16.4282	14.229
123775	C16orf46	chromosome 16 open reading frame 46	30.3995	36.2301	24.5688	0.670865	-0.575906	0.582402	0.855797	0.559986	0.277772	0.517766	0.609357	0.158174	0.106234
730094	C16orf52	chromosome 16 open reading frame 52	217.552	225.214	209.89	0.91848	-0.12268	0.812132	0.955073	1.23593	2.22235	2.52492	2.4583	1.895	1.01237
64755	C16orf58	chromosome 16 open reading frame 58	1106.99	1183.51	1030.47	0.862679	-0.213105	0.410031	0.751911	16.2637	17.2814	16.3729	14.8308	12.2701	14.6859
80178	C16orf59	chromosome 16 open reading frame 59	83.8454	73.029	94.6618	1.28792	0.365046	0.58921	0.859325	1.61117	2.39852	1.33958	1.2469	3.2109	2.22629
57020	C16orf62	chromosome 16 open reading frame 62	1385.92	1506.86	1264.99	0.832925	-0.263742	0.270313	0.627511	15.8531	16.5063	13.6412	11.5855	12.8319	12.7118
80262	C16orf70	chromosome 16 open reading frame 70	623.009	710.443	535.574	0.7473	-0.42024	0.200917	0.549762	8.95351	11.289	9.44914	6.55389	9.68689	5.31561
146562	C16orf71	chromosome 16 open reading frame 71	2.59595	2.58512	2.60678	0.983522	-0.0239711	1	1	0	0.0648545	0.0479717	0	0	0.111616
29035	C16orf72	chromosome 16 open reading frame 72	2212.85	2347.07	2078.63	0.878001	-0.187705	0.399559	0.744921	23.2563	24.4676	22.3019	19.703	19.764	20.1912
404550	C16orf74	chromosome 16 open reading frame 74	9.39395	13.6581	5.12982	0.375171	-1.41438	0.323301	0.680741	0.544034	0.684768	0.578869	0.429199	0.21425	0
388284	C16orf86	chromosome 16 open reading frame 86	4.6468	1.95108	7.34251	3.65529	1.86999	0.370533	0.721072	0.0480692	0.138295	0	0.413703	0	0.238009
388272	C16orf87	chromosome 16 open reading frame 87	132.348	128.938	135.759	1.04631	0.0653077	0.911951	0.985656	3.52855	4.7903	2.79709	2.58129	5.30828	3.37291
146556	C16orf89	chromosome 16 open reading frame 89	18.197	9.85479	26.5392	2.65114	1.40661	0.193559	0.540303	0.215547	0.116274	0.183479	0.618361	0.356521	0.355751
283951	C16orf91	chromosome 16 open reading frame 91	217.187	172.455	261.919	1.50276	0.587614	0.185731	0.530364	6.29957	7.26748	7.32678	9.76973	13.0086	7.82362
90835	C16orf93	chromosome 16 open reading frame 93	23.7763	28.5778	18.9749	0.667108	-0.584007	0.585969	0.857793	0.9949	0.514324	0.238186	0.463803	0.430989	0.205255
100506581	C16orf95	chromosome 16 open reading frame 95	17.0714	17.075	17.0677	0.994417	-0.00807662	1	1	0.517532	0.198525	0.425852	0.19796	0.456541	0.455555
342346	C16orf96	chromosome 16 open reading frame 96	4.42466	5.37361	3.4757	0.632459	-0.660957	0.812542	0.955073	0	0.0128062	0.166716	0	0	0.117545
388327	C17orf100	chromosome 17 open reading frame 100	33.9172	34.3485	33.4858	0.964705	-0.0518402	0.975936	1	0.62604	1.06941	0.915924	0.314297	1.25738	0.904097
284071	C17orf104	chromosome 17 open reading frame 104	11.273	13.8309	8.71509	0.637645	-0.649175	0.583685	0.856605	0.195512	0.103123	0.055475	0.0897417	0.0574903	0.0645369
100130311	C17orf107	chromosome 17 open reading frame 107	96.4504	112.322	80.5784	0.707435	-0.499331	0.411993	0.753268	1.0292	1.35238	1.91221	1.02204	0.960286	1.00177
284083	C17orf47	chromosome 17 open reading frame 47	1.13912	2.27823	0	0.0468531	-4.41571	0.211764	0.563129	0	0	0.122061	0	0	0
124944	C17orf49	chromosome 17 open reading frame 49	1574.95	1403.33	1746.57	1.23539	0.304968	0.21077	0.56183	49.5003	51.4684	42.0024	47.1455	62.9737	61.2233
339263	C17orf51	chromosome 17 open reading frame 51	3.68432	3.39196	3.97667	1.20665	0.271004	0.95563	0.996467	0.0462587	0.00554525	0	0	0.0582958	0
78995	C17orf53	chromosome 17 open reading frame 53	111.244	145.171	77.3178	0.53097	-0.913296	0.16182	0.49354	2.41072	2.21383	1.48408	0.382843	1.61395	1.14864
284018	C17orf58	chromosome 17 open reading frame 58	205.138	252.469	157.807	0.621302	-0.686633	0.125074	0.43199	6.21102	6.13937	4.74055	2.66775	3.45446	4.16149
54785	C17orf59	chromosome 17 open reading frame 59	216.38	175.617	257.143	1.45551	0.541529	0.212872	0.564106	4.23875	3.82809	2.86209	5.3212	4.96018	5.04966
79415	C17orf62	chromosome 17 open reading frame 62	723.862	685.022	762.703	1.10608	0.145459	0.6309	0.882124	7.88962	8.3394	5.8922	6.43425	7.68102	9.56365
339210	C17orf67	chromosome 17 open reading frame 67	13.0608	9.51821	16.6033	1.70658	0.771107	0.513311	0.818595	0.15159	0.17445	0.232267	0.139162	0.477589	0.333591
80233	C17orf70	chromosome 17 open reading frame 70	941.424	844.289	1038.56	1.22143	0.288573	0.280552	0.637245	9.08704	8.9647	7.219	8.64853	10.6875	10.5643
64149	C17orf75	chromosome 17 open reading frame 75	511.276	545.05	477.502	0.869302	-0.202071	0.566999	0.846578	4.28583	5.52375	4.32233	2.55068	4.39465	5.01594
146723	C17orf77	chromosome 17 open reading frame 77	13.3217	17.2289	9.41458	0.544365	-0.877354	0.536312	0.830986	0.220934	0.174797	0.338516	0.0507052	0.0139212	0.328178
284099	C17orf78	chromosome 17 open reading frame 78	69.2004	81.6113	56.7895	0.684051	-0.547823	0.59111	0.860199	1.27765	0.0706886	3.72284	1.01502	1.03213	1.44186
55028	C17orf80	chromosome 17 open reading frame 80	714.04	715.693	712.386	0.986847	-0.0191022	0.951859	0.994932	6.28202	7.86685	6.63664	5.46221	8.16115	6.32929
388407	C17orf82	chromosome 17 open reading frame 82	6.32632	12.6526	0	0.00937757	-6.73657	0.00327619	0.0448661	0.318953	0.430138	0.237563	0	0	0
55421	C17orf85	chromosome 17 open reading frame 85	1662.46	1753.72	1571.21	0.888471	-0.170603	0.461963	0.78665	8.65356	8.9796	7.82295	7.44974	7.81502	6.65115
284184	C17orf89	chromosome 17 open reading frame 89	384.261	277.259	491.263	1.75944	0.815116	0.0216078	0.157421	19.716	24.1307	15.1601	32.5618	33.9064	33.739
100170841	C17orf96	chromosome 17 open reading frame 96	94.1802	113.799	74.5611	0.651489	-0.618187	0.31148	0.668311	1.68132	1.44028	1.07741	1.01887	0.98799	0.623584
400566	C17orf97	chromosome 17 open reading frame 97	71.0786	77.6934	64.4639	0.826933	-0.274158	0.701886	0.916898	1.85753	2.02789	1.15764	0.704172	1.48395	1.84311
83608	C18orf21	chromosome 18 open reading frame 21	404.846	480.746	328.947	0.676887	-0.563013	0.110569	0.403975	10.6858	12.0533	14.0133	8.09938	9.21778	6.96348
147339	C18orf25	chromosome 18 open reading frame 25	638.672	617.096	660.248	1.06116	0.0856441	0.781266	0.94652	4.76613	4.72057	3.93829	5.17464	3.60099	4.99243
497661	C18orf32	chromosome 18 open reading frame 32	949.243	1057.16	841.323	0.789056	-0.3418	0.199974	0.548283	26.8669	21.5419	24.4236	19.3198	18.1573	18.3103
162681	C18orf54	chromosome 18 open reading frame 54	525.836	669.999	381.672	0.565708	-0.821871	0.0110902	0.101981	4.19236	4.32552	3.44008	1.75942	2.62433	2.17551
497259	C18orf61	uncharacterized LOC497259	3.38513	1.86212	4.90815	2.38296	1.25276	0.540031	0.833126	0	0.0323436	0.0478479	0.0516023	0.155842	0
29919	C18orf8	chromosome 18 open reading frame 8	343.881	260.365	427.396	1.63144	0.706144	0.0857263	0.350383	5.29294	5.10733	2.95533	9.36621	4.87059	6.6167
56005	C19orf10	chromosome 19 open reading frame 10	1557.59	1287.78	1827.39	1.41054	0.496244	0.0661906	0.303998	64.9465	39.8248	40.9567	58.1101	62.6831	78.1026
83636	C19orf12	chromosome 19 open reading frame 12	704.426	779.756	629.096	0.79935	-0.323101	0.293629	0.649098	2.71316	4.06946	3.25866	2.18318	3.04389	2.58484
147685	C19orf18	chromosome 19 open reading frame 18	8.61324	4.03112	13.1954	3.11827	1.64074	0.242245	0.59818	0	0.383598	0.14187	0.535508	0.378063	0.733535
55009	C19orf24	chromosome 19 open reading frame 24	301.655	233.286	370.024	1.5725	0.653062	0.0872212	0.35405	10.7687	10.0003	10.1528	14.3125	14.4727	18.4857
148223	C19orf25	chromosome 19 open reading frame 25	163.37	161.355	165.386	1.01962	0.0280324	0.962221	0.998905	2.67567	3.86838	1.99002	1.28708	3.2527	3.89566
255057	C19orf26	chromosome 19 open reading frame 26	24.5711	29.1181	20.0241	0.688833	-0.537773	0.603	0.866983	0.570981	0.513347	0.273394	0.191104	0.19488	0.510456
64073	C19orf33	chromosome 19 open reading frame 33	397.063	210.278	583.848	2.74299	1.45575	0.0147119	0.123956	21.8329	2.95032	28.6092	43.1227	40.8543	60.8579
374872	C19orf35	chromosome 19 open reading frame 35	51.1144	60.4744	41.7543	0.689241	-0.536919	0.493328	0.806453	1.2105	1.05844	0.545511	0.667301	0.388851	0.796542
91442	C19orf40	chromosome 19 open reading frame 40	80.0267	103.288	56.7658	0.544736	-0.876371	0.182987	0.525974	2.35785	2.65323	2.62213	1.44012	0.838699	1.75746
79002	C19orf43	chromosome 19 open reading frame 43	2548.94	2206.83	2891.05	1.30082	0.379421	0.103256	0.388623	107.722	96.3783	84.2205	101.767	136.935	124.944
84167	C19orf44	chromosome 19 open reading frame 44	647.694	670.223	625.166	0.925571	-0.111585	0.707032	0.919921	6.60557	8.08354	5.77606	5.5054	6.17428	6.66534
126526	C19orf47	chromosome 19 open reading frame 47	374.097	325.441	422.752	1.29365	0.371452	0.33658	0.693117	7.12329	5.58223	4.19695	4.71232	7.98874	8.43733
84798	C19orf48	chromosome 19 open reading frame 48	681.432	506.106	856.758	1.67861	0.747268	0.0120888	0.108494	4.00562	4.60051	3.92384	5.82227	8.12476	6.49217
90580	C19orf52	chromosome 19 open reading frame 52	228.299	215.623	240.975	1.11337	0.154938	0.743397	0.933895	8.08379	5.90854	4.42623	5.01422	5.53418	9.23119
28974	C19orf53	chromosome 19 open reading frame 53	1397.22	1491.68	1302.76	0.866754	-0.206306	0.421576	0.759772	62.1406	77.1295	55.9517	43.778	63.215	57.1503
284325	C19orf54	chromosome 19 open reading frame 54	464.39	506.264	422.515	0.827974	-0.272343	0.416062	0.756254	8.08752	6.51816	7.20494	5.30138	5.44504	6.80205
79173	C19orf57	chromosome 19 open reading frame 57	42.1129	59.2021	25.0238	0.422769	-1.24206	0.181666	0.524213	1.20991	1.0334	0.675878	0.101238	0.635312	0.457626
55049	C19orf60	chromosome 19 open reading frame 60	125.794	138.072	113.516	0.82139	-0.28386	0.622817	0.877233	7.58984	5.01418	2.63212	3.64508	4.85326	3.46418
55337	C19orf66	chromosome 19 open reading frame 66	305.242	288.895	321.589	1.10233	0.140558	0.736061	0.930363	4.83637	5.56971	5.29478	5.4536	3.62873	7.75153
374920	C19orf68	chromosome 19 open reading frame 68	295.435	277.524	313.346	1.1191	0.162345	0.671985	0.901919	2.99219	3.16705	3.01736	2.96538	3.97433	3.04914
125988	C19orf70	chromosome 19 open reading frame 70	194.396	185.18	203.612	1.09293	0.128207	0.786038	0.94789	7.20907	7.17939	5.6409	4.58172	8.24635	8.42031
100128569	C19orf71	chromosome 19 open reading frame 71	23.547	21.3094	25.7847	1.18716	0.247514	0.83254	0.96357	0.636362	1.8962	1.23814	3.23391	0.572822	0.500137
55150	C19orf73	chromosome 19 open reading frame 73	6.3965	10.4733	2.31973	0.230501	-2.11715	0.343232	0.698437	0.81989	0.884557	0	0	0.361633	0
100287177	C19orf83	chromosome 19 open reading frame 83	26.0964	29.836	22.3567	0.750336	-0.414392	0.696274	0.914142	1.86907	0.611059	0.819608	0.617443	1.35616	0.405079
10438	C1D	C1D nuclear receptor corepressor	611.412	668.783	554.041	0.821939	-0.282897	0.355882	0.709159	19.9578	20.5113	18.1966	13.4931	19.0763	14.2515
56913	C1GALT1	core 1 synthase, glycoprotein-N-acetylgalactosamine 3-beta-galactosyltransferase 1	916.841	753.306	1080.38	1.41846	0.504322	0.100153	0.382237	4.94884	3.42579	5.87763	7.73272	6.15648	5.83802
29071	C1GALT1C1	C1GALT1-specific chaperone 1	624.672	401.187	848.158	2.0918	1.06474	0.000850054	0.0174173	8.77833	6.77467	9.36769	19.5952	14.3329	16.8149
55765	C1orf106	chromosome 1 open reading frame 106	1686.45	1130	2242.91	1.96695	0.97596	0.00029712	0.00803251	11.9702	7.14645	11.2083	20.5724	17.0296	20.4416
54955	C1orf109	chromosome 1 open reading frame 109	222.024	210.442	233.606	1.10111	0.138962	0.760152	0.941559	2.48657	3.25046	2.36021	2.35517	2.3129	3.98455
55732	C1orf112	chromosome 1 open reading frame 112	464.273	476.084	452.461	0.94342	-0.0840274	0.806566	0.953357	6.0764	5.49241	5.24186	4.04838	4.92598	6.43642
79762	C1orf115	chromosome 1 open reading frame 115	304.908	194.431	415.385	2.108	1.07587	0.0616122	0.293146	2.93505	0.664311	4.06207	5.7704	3.14268	7.0235
79098	C1orf116	chromosome 1 open reading frame 116	595.694	417.243	774.145	1.84981	0.887381	0.036376	0.215469	5.28842	1.60281	2.14701	5.17801	4.24044	6.65451
127687	C1orf122	chromosome 1 open reading frame 122	642.23	653.275	631.185	0.958162	-0.0616585	0.845562	0.966873	12.7417	16.7174	13.095	10.0738	13.0018	16.5772
54987	C1orf123	chromosome 1 open reading frame 123	629.179	772.81	485.549	0.62388	-0.680659	0.0217111	0.158051	20.7769	18.4537	16.4428	9.96949	11.6474	12.0406
128061	C1orf131	chromosome 1 open reading frame 131	290.342	181.177	399.506	2.17566	1.12145	0.0112701	0.10322	2.92604	6.10905	5.25818	9.67668	13.3157	7.42282
400804	C1orf140	uncharacterized LOC400804	3.80569	7.61137	0	0.0155428	-6.00761	0.0141644	0.120686	0.0814779	0.0683701	0.052017	0	0	0
400757	C1orf141	chromosome 1 open reading frame 141	5.62763	4.62522	6.63003	1.41786	0.503715	0.846339	0.966873	0.144492	0	0.0717473	0.290164	0	0
574407	C1orf145	chromosome 1 open reading frame 145	49.4686	33.4334	65.5039	1.91468	0.937104	0.395751	0.742537	0	0.570549	0.475424	0.891701	0.673249	0.409693
54991	C1orf159	chromosome 1 open reading frame 159	148.017	108.526	187.509	1.71358	0.777014	0.122751	0.42774	1.94248	2.48147	1.71519	3.19385	3.43443	3.55689
128346	C1orf162	chromosome 1 open reading frame 162	5.87816	11.7563	0	0.0100485	-6.63688	0.0185508	0.143024	0	1.21872	0.0961566	0	0	0
284498	C1orf167	chromosome 1 open reading frame 167	108.972	91.6406	126.304	1.36133	0.44502	0.464929	0.788549	0.809501	0.572842	0.933575	1.34094	0.625249	1.10619
199920	C1orf168	chromosome 1 open reading frame 168	8.73981	5.53174	11.9479	2.07164	1.05077	0.550992	0.839422	0	0.114123	0.0750355	0.252885	0	0.135789
339448	C1orf174	chromosome 1 open reading frame 174	260.934	276.449	245.42	0.880306	-0.183923	0.650643	0.891853	6.84692	6.63641	6.21786	5.8192	4.3835	6.6071
440712	C1orf186	chromosome 1 open reading frame 186	37.7506	65.943	9.55818	0.147614	-2.76009	0.128766	0.439276	3.95674	0.764173	0.0623719	0	0	0.665138
257177	C1orf192	chromosome 1 open reading frame 192	136.114	152.532	119.695	0.783252	-0.352452	0.587861	0.858653	12.9323	5.49126	4.84099	5.27447	2.25808	9.94347
84886	C1orf198	chromosome 1 open reading frame 198	2385.16	2763.77	2006.56	0.719325	-0.475284	0.0841747	0.347214	18.8252	35.7742	20.9666	19.4405	17.5104	15.5736
284677	C1orf204	chromosome 1 open reading frame 204	34.8462	56.7816	12.9108	0.226092	-2.14502	0.0710116	0.315273	0.829266	0.982386	0.882365	0.30787	0.276631	0
81563	C1orf21	chromosome 1 open reading frame 21	874.986	1029.86	720.113	0.691239	-0.532744	0.107362	0.397313	3.78734	2.57932	5.38992	2.7706	2.21863	2.98217
149466	C1orf210	chromosome 1 open reading frame 210	238.882	152.395	325.369	2.12793	1.08945	0.0266345	0.178219	6.02076	2.27917	3.45602	5.90897	7.26298	11.0484
148898	C1orf213	chromosome 1 open reading frame 213	271.441	347.872	195.011	0.555034	-0.849351	0.0659337	0.303412	2.39954	5.6214	3.59635	1.81929	2.89434	1.55585
127703	C1orf216	chromosome 1 open reading frame 216	573.147	605.339	540.955	0.88632	-0.1741	0.631588	0.88256	6.73617	10.2134	7.5657	4.91469	10.3231	5.91347
400798	C1orf220	chromosome 1 open reading frame 220	6.65422	2.59973	10.7087	4.20534	2.07222	0.206457	0.556307	0.0710126	0.0510757	0	0.122233	0.223727	0.130226
400793	C1orf226	chromosome 1 open reading frame 226	278.96	228.774	329.146	1.43216	0.518194	0.304371	0.660983	2.23228	2.33537	0.802748	3.21911	1.30879	2.79113
339541	C1orf228	chromosome 1 open reading frame 228	11.6917	6.87376	16.5096	2.34377	1.22883	0.52862	0.82684	0.108605	0.156228	0.21571	0	0	1.13524
388759	C1orf229	chromosome 1 open reading frame 229	82.8169	98.2004	67.4334	0.683951	-0.548035	0.41497	0.755511	2.10717	1.5933	1.47173	0.589004	1.46392	1.3822
643988	C1orf233	chromosome 1 open reading frame 233	77.8732	87.0188	68.7275	0.784841	-0.349528	0.642561	0.88772	1.16802	2.73031	1.08124	0.636655	2.15273	0.996013
54953	C1orf27	chromosome 1 open reading frame 27	780.631	786.107	775.156	0.976577	-0.0341943	0.908423	0.984845	7.76589	8.42346	7.7567	9.10915	6.43237	7.10635
79169	C1orf35	chromosome 1 open reading frame 35	327.625	255.736	399.515	1.55565	0.637515	0.0973514	0.376536	8.25447	5.71915	4.93138	7.77761	10.1161	10.499
25912	C1orf43	chromosome 1 open reading frame 43	2855.38	2712.37	2998.4	1.09572	0.131884	0.586218	0.858026	37.9796	26.3299	36.0033	37.0439	35.9148	33.9366
79078	C1orf50	chromosome 1 open reading frame 50	178.19	163.342	193.038	1.17176	0.22868	0.622943	0.877233	6.55072	6.13804	6.39465	5.93091	8.1417	7.70374
148423	C1orf52	chromosome 1 open reading frame 52	691.923	679.957	703.89	1.02523	0.0359422	0.907604	0.984583	7.8634	8.24418	7.69678	9.85967	7.17706	6.58315
388722	C1orf53	chromosome 1 open reading frame 53	6.25469	5.09118	7.4182	1.38157	0.466308	0.826842	0.960973	0	0.256949	0.608194	0.666165	0.562758	0
79630	C1orf54	chromosome 1 open reading frame 54	393.164	511.679	274.65	0.532507	-0.909129	0.0517799	0.264445	22.949	26.1966	24.5129	9.72674	22.8566	5.62035
54964	C1orf56	chromosome 1 open reading frame 56	285.347	279.225	291.47	1.03349	0.047525	0.905584	0.98396	5.17355	5.06239	6.05531	4.59063	5.43947	6.4206
148304	C1orf74	chromosome 1 open reading frame 74	240.291	305.687	174.895	0.567603	-0.817047	0.0511201	0.262352	2.82697	2.07848	2.55612	1.31923	1.33795	1.4585
112770	C1orf85	chromosome 1 open reading frame 85	1003	945.691	1060.3	1.11116	0.152071	0.563842	0.84539	17.6828	17.5703	17.5322	18.5784	16.8397	21.5727
199990	C1orf86	chromosome 1 open reading frame 86	917.819	926.438	909.201	0.975	-0.0365262	0.895757	0.981835	5.20117	5.10282	3.89902	3.55222	4.88128	4.97942
375057	C1orf95	chromosome 1 open reading frame 95	15.7604	15.4657	16.0551	1.02692	0.0383197	0.977595	1	0.0950029	0.0512481	0.0909775	0.099933	0.0848045	0.0522661
712	C1QA	complement component 1, q subcomponent, A chain	36.4854	24.7308	48.2401	1.92029	0.941322	0.538532	0.832727	0	2.55732	0.165515	3.6338	0.0700116	1.22256
713	C1QB	complement component 1, q subcomponent, B chain	2.71126	5.42251	0	0.0215815	-5.53406	0.101418	0.384726	0	0.630374	0	0	0	0
708	C1QBP	complement component 1, q subcomponent binding protein	5670.24	3733.68	7606.81	2.02042	1.01465	9.2687e-06	0.000509846	132.804	139.205	109.832	281.89	247.54	215.927
714	C1QC	complement component 1, q subcomponent, C chain	44.7944	25.6666	63.9223	2.45945	1.29833	0.387965	0.736557	0	2.43174	0	3.14201	1.32022	1.1789
10882	C1QL1	complement component 1, q subcomponent-like 1	88.8648	74.8954	102.834	1.369	0.453126	0.548025	0.837891	3.37532	0.584987	1.95583	1.60997	2.28056	3.98236
165257	C1QL2	complement component 1, q subcomponent-like 2	51.7132	19.7251	83.7013	4.11626	2.04133	0.0136684	0.117897	0.267935	0.278361	0.582853	1.98141	1.632	1.03184
389941	C1QL3	complement component 1, q subcomponent-like 3	38.2889	22.5932	53.9847	2.32634	1.21806	0.336496	0.693117	0.244684	0	0.801884	0.589639	0.385443	1.50767
338761	C1QL4	complement component 1, q subcomponent-like 4	58.2697	102.632	13.9076	0.135285	-2.88592	0.00343685	0.0463901	0.886196	4.52551	0.578337	0.322027	0.297812	0.146263
114897	C1QTNF1	C1q and tumor necrosis factor related protein 1	137.686	108.625	166.746	1.52092	0.604945	0.249063	0.605374	1.03844	1.50584	1.00513	1.78744	1.97353	1.46511
114898	C1QTNF2	C1q and tumor necrosis factor related protein 2	22.6917	27.7182	17.6652	0.627997	-0.671171	0.54157	0.83433	0.254484	0.420986	0.682363	0.204418	0.192422	0.448016
114899	C1QTNF3	C1q and tumor necrosis factor related protein 3	192.921	339.778	46.0646	0.134679	-2.8924	2.00299e-05	0.000960054	1.83707	6.92064	1.32663	0.630695	0.294132	0.364504
100534612	C1QTNF3-AMACR	C1QTNF3-AMACR readthrough (NMD candidate)	713.628	624.583	802.674	1.27307	0.34831	0.235891	0.592384	5.87706	8.05329	6.59839	7.6355	8.66202	9.1145
114900	C1QTNF4	C1q and tumor necrosis factor related protein 4	92.6403	161.157	24.1234	0.148794	-2.74861	0.000126962	0.00419241	3.58061	3.35106	6.46303	0.346527	0.570837	1.04428
114902	C1QTNF5	C1q and tumor necrosis factor related protein 5	109.627	60.9537	158.301	2.54686	1.34872	0.0748896	0.324067	0.489303	0.170633	1.06651	1.08043	0.784797	2.54508
114904	C1QTNF6	C1q and tumor necrosis factor related protein 6	924.725	990.006	859.444	0.859482	-0.21846	0.426042	0.764045	8.03313	10.4645	9.31617	8.27315	7.10099	7.84532
114905	C1QTNF7	C1q and tumor necrosis factor related protein 7	116.095	133.786	98.4034	0.726131	-0.461698	0.436939	0.771294	0.882411	0.788808	1.57737	0.542456	0.826076	0.963986
338872	C1QTNF9	C1q and tumor necrosis factor related protein 9	6.84845	4.79372	8.90317	1.82308	0.866376	0.62839	0.880843	0.123669	0.0444745	0.118429	0	0.370143	0.153083
387911	C1QTNF9B	C1q and tumor necrosis factor related protein 9B	11.0441	3.68471	18.4035	4.52058	2.17651	0.10466	0.39091	0	0.0474058	0.182339	0.378166	0.394539	0.362606
542767	C1QTNF9B-AS1	C1QTNF9B antisense RNA 1	10.0189	1.6343	18.4035	9.71407	3.28008	0.0183692	0.141934	0	0.0903688	0.106951	0.720891	0.752102	0.69123
715	C1R	complement component 1, r subcomponent	2057.07	2353.35	1760.79	0.741329	-0.431815	0.0568845	0.280048	39.9487	41.0085	42.1515	29.6706	28.0385	31.0119
51279	C1RL	complement component 1, r subcomponent-like	975.025	821.673	1128.38	1.36097	0.444633	0.10037	0.382681	8.26626	7.92733	8.12496	10.3941	9.09351	12.68
283314	C1RL-AS1	C1RL antisense RNA 1	111.056	95.2546	126.857	1.31916	0.399618	0.496633	0.80846	0.740514	0.740666	0.664816	1.18169	0.554091	0.999392
716	C1S	complement component 1, s subcomponent	2258.49	2183.11	2333.86	1.05711	0.080121	0.800762	0.952308	31.3339	17.3279	40.2779	36.1744	23.2561	32.5602
717	C2	complement component 2	87.922	109.317	66.5267	0.605281	-0.724324	0.272982	0.629719	0.20889	0.100649	0.122569	0.118689	0.0753955	0.0569027
253868	C20orf166-AS1	C20orf166 antisense RNA 1	20.6938	11.3855	30.0021	2.53892	1.34421	0.208184	0.559081	0.0996322	0.125406	0.318035	0.357281	0.580705	0.46591
25943	C20orf194	chromosome 20 open reading frame 194	811.219	1072.97	549.469	0.507829	-0.977585	0.000740763	0.0159612	6.05672	6.61064	5.77566	2.85708	2.52014	3.71099
79025	C20orf195	chromosome 20 open reading frame 195	22.5078	30.4004	14.6151	0.483802	-1.04751	0.448677	0.77841	1.97659	0.513378	0.771157	0	0.830309	0.694745
149840	C20orf196	chromosome 20 open reading frame 196	95.4326	91.848	99.0171	1.06935	0.0967308	0.888849	0.979564	1.56191	1.81787	1.69214	0.830988	1.77151	2.70286
284756	C20orf197	chromosome 20 open reading frame 197	5.03095	2.16901	7.8929	3.45494	1.78866	0.518273	0.821573	0	0.0496406	0	0.164997	0	0
400831	C20orf202	chromosome 20 open reading frame 202	7.86231	5.51201	10.2126	1.77018	0.823894	0.619474	0.876501	0.0760596	0.0820587	0.242789	0.5455	0.16774	0
284805	C20orf203	chromosome 20 open reading frame 203	0.911293	1.82259	0	0.0573013	-4.12529	0.243571	0.600191	0	0	0.0433337	0	0	0
55969	C20orf24	chromosome 20 open reading frame 24	1446.94	1188.51	1705.36	1.42317	0.509107	0.0627269	0.296075	37.5349	34.0714	30.524	55.2953	52.4714	32.6614
54976	C20orf27	chromosome 20 open reading frame 27	425.293	455.93	394.657	0.863147	-0.212322	0.589026	0.859325	10.8809	7.18006	4.8495	4.35834	8.06889	6.62149
140680	C20orf96	chromosome 20 open reading frame 96	295.05	280.696	309.405	1.08949	0.123653	0.752752	0.937585	5.09464	6.76677	6.64958	7.63904	6.22772	5.75514
101928147	C21orf140	chromosome 21 open reading frame 140	15.2335	22.6859	7.78117	0.345476	-1.53334	0.290742	0.646318	1.20603	0.5022	1.08064	0	0.239977	0.698423
755	C21orf2	chromosome 21 open reading frame 2	230.103	185.553	274.653	1.46504	0.550939	0.195128	0.542426	1.98002	2.58808	2.30128	2.88383	3.20303	3.71833
8209	C21orf33	chromosome 21 open reading frame 33	953.834	1035.12	872.547	0.835449	-0.259376	0.343684	0.698437	23.3826	27.2667	23.0966	20.0296	16.4167	23.3123
54067	C21orf49	chromosome 21 open reading frame 49	11.5153	21.0422	1.98834	0.0973853	-3.36015	0.0499569	0.259221	0.648474	0.21766	0.883196	0	0.163443	0
54058	C21orf58	chromosome 21 open reading frame 58	124.941	152.036	97.845	0.64318	-0.636705	0.312433	0.669426	1.44418	1.48617	0.397165	0.452549	0.748988	0.843411
56683	C21orf59	chromosome 21 open reading frame 59	1062.99	730.202	1395.77	1.89984	0.925879	0.000780917	0.0165606	19.3198	13.4629	12.3341	29.1297	25.9835	27.5653
56245	C21orf62	chromosome 21 open reading frame 62	171.16	216.532	125.787	0.579923	-0.786068	0.138738	0.457378	3.52292	1.44792	1.3041	1.23996	1.04462	1.19709
84536	C21orf67	chromosome 21 open reading frame 67	22.7686	23.6973	21.8399	0.90048	-0.151235	0.921881	0.987865	0	0.541886	0.641317	0.417368	0.327397	0.314439
114041	C21orf88	chromosome 21 open reading frame 88	29.5184	26.3989	32.6378	1.24259	0.313349	0.796183	0.950502	0.86268	0.380295	0.20135	0.271436	0.140279	1.30134
114043	C21orf90	chromosome 21 open reading frame 90	22.2081	27.9696	16.4466	0.586571	-0.769623	0.453234	0.78091	1.40095	0.755725	1.01862	0.602858	0.551718	0.642282
54149	C21orf91	chromosome 21 open reading frame 91	428.576	488.701	368.45	0.747086	-0.420654	0.22493	0.578696	1.93718	1.75584	2.06768	1.24736	1.72189	1.22611
246312	C21orf91-OT1	C21orf91 overlapping transcript 1	15.7024	21.63	9.77469	0.456506	-1.13129	0.498591	0.809874	2.45472	2.64833	0.156714	0	2.01076	0.270094
150248	C22orf15	chromosome 22 open reading frame 15	9.0744	18.1488	0	0.00663137	-7.23648	0.00408405	0.0518831	1.97685	0.0507802	0.480783	0	0	0
84645	C22orf23	chromosome 22 open reading frame 23	69.176	54.8409	83.5111	1.50119	0.586109	0.395293	0.742377	0.80735	1.20439	1.17085	1.81859	1.01743	1.82602
25775	C22orf24	chromosome 22 open reading frame 24	15.4575	12.8112	18.1038	1.39776	0.483119	0.712309	0.921035	0.127561	0.348644	0.162875	0.0292758	0.482263	0.364927
79680	C22orf29	chromosome 22 open reading frame 29	620.274	604.907	635.64	1.04391	0.062001	0.841878	0.966739	4.08198	3.68317	3.07948	3.13332	4.34473	3.4849
128977	C22orf39	chromosome 22 open reading frame 39	327.355	381.797	272.913	0.711264	-0.491542	0.20945	0.560462	6.94325	4.91515	4.456	2.80245	4.89943	3.53065
79640	C22orf46	chromosome 22 open reading frame 46	295.882	363.439	228.325	0.623318	-0.68196	0.0845438	0.348354	2.77105	3.17481	2.7293	1.32962	1.7306	2.19906
25966	C2CD2	C2 calcium-dependent domain containing 2	543.203	460.102	626.304	1.35454	0.437801	0.236219	0.592619	4.29244	1.82526	2.34488	3.98383	3.71524	3.34762
9854	C2CD2L	C2CD2-like	127.506	115.79	139.222	1.1991	0.261953	0.661573	0.897818	1.82063	1.07253	1.0258	0.835684	2.1305	1.58352
26005	C2CD3	C2 calcium-dependent domain containing 3	446.024	505.179	386.869	0.761644	-0.392812	0.285142	0.64139	2.80373	2.65822	1.93353	1.17424	1.96976	2.31372
145741	C2CD4A	C2 calcium-dependent domain containing 4A	158.917	150.064	167.769	1.11816	0.16113	0.803979	0.952877	3.52365	0.66225	1.01739	2.02173	1.49506	2.03596
388125	C2CD4B	C2 calcium-dependent domain containing 4B	57.1099	41.6387	72.5811	1.72054	0.782859	0.434366	0.769935	1.35469	0.0556777	1.6803	1.48791	2.46325	1.32022
126567	C2CD4C	C2 calcium-dependent domain containing 4C	93.0562	83.0225	103.09	1.23506	0.304582	0.63356	0.883674	1.42541	0.660077	1.06376	0.806641	1.48873	1.49319
100191040	C2CD4D	C2 calcium-dependent domain containing 4D	4.24372	8.48744	0	0.0142193	-6.13601	0.0406471	0.229828	0.534149	0	0.0606241	0	0	0
9847	C2CD5	C2 calcium-dependent domain containing 5	1112.38	1243.76	980.992	0.780714	-0.357133	0.192211	0.538459	7.4445	9.97064	9.82227	6.44587	6.17626	8.11056
150590	C2orf15	chromosome 2 open reading frame 15	188.533	128.283	248.783	1.93239	0.950388	0.0734267	0.320175	5.8487	1.90079	3.07933	7.68095	5.51431	6.93589
84226	C2orf16	chromosome 2 open reading frame 16	69.186	85.0469	53.3251	0.626265	-0.675155	0.427825	0.765053	0.688596	0.580176	0.368438	0.0564413	0.309921	0.627781
29798	C2orf27A	chromosome 2 open reading frame 27A	39.0095	51.8237	26.1953	0.496187	-1.01104	0.482596	0.800661	0.250204	0.575869	4.06792	0.459383	0	2.0097
408029	C2orf27B	chromosome 2 open reading frame 27B	2.85468	2.81294	2.89642	1.0015	0.00216935	1	1	0	0.13245	0.117565	0	0	0.253277
84417	C2orf40	chromosome 2 open reading frame 40	9.48598	2.73388	16.2381	5.4408	2.44382	0.316185	0.673907	0	0	0.398398	0	2.40842	0
54980	C2orf42	chromosome 2 open reading frame 42	150.61	200.512	100.709	0.498747	-1.00362	0.0442993	0.241328	3.2385	3.61561	2.6024	1.60852	1.40101	1.54234
60526	C2orf43	chromosome 2 open reading frame 43	847.244	867.476	827.011	0.944999	-0.0816157	0.781316	0.94652	8.33089	8.26151	8.27756	7.57175	9.39308	5.86495
80304	C2orf44	chromosome 2 open reading frame 44	564.375	695.529	433.22	0.618365	-0.693469	0.0378363	0.220406	6.95529	7.99963	6.28055	3.06491	5.61641	4.0764
79568	C2orf47	chromosome 2 open reading frame 47	321.742	262.766	380.719	1.43791	0.523973	0.186168	0.530711	6.41891	8.15924	6.09968	6.18451	11.0145	11.7268
348738	C2orf48	chromosome 2 open reading frame 48	20.7982	12.5731	29.0232	2.30859	1.20701	0.277522	0.633812	0.352785	0.34601	0.0955499	0.883262	0.404168	0.441104
79074	C2orf49	chromosome 2 open reading frame 49	764.859	821.069	708.648	0.854424	-0.226976	0.442069	0.774654	5.72904	8.02285	7.30944	5.52142	6.57935	5.42496
79919	C2orf54	chromosome 2 open reading frame 54	29.061	17.4064	40.7157	2.33834	1.22549	0.21565	0.567885	0.413927	0.141024	0.185445	0.687485	0.535364	0.431476
388969	C2orf68	chromosome 2 open reading frame 68	815.818	887.904	743.731	0.831131	-0.266852	0.338212	0.694077	8.23819	9.35088	7.17083	6.03973	6.59682	7.30198
205327	C2orf69	chromosome 2 open reading frame 69	248.48	249.994	246.965	0.979605	-0.0297284	0.943437	0.992913	2.58529	2.98927	2.39566	2.47849	2.56724	2.52054
257407	C2orf72	chromosome 2 open reading frame 72	432.962	173.38	692.545	3.93667	1.97698	0.000103085	0.00362031	2.04526	0.563902	3.06121	7.63745	7.3565	7.08879
339804	C2orf74	chromosome 2 open reading frame 74	163.707	196.63	130.784	0.659116	-0.601396	0.216898	0.569204	7.74998	8.90068	7.28859	6.23962	4.88331	4.12613
130355	C2orf76	chromosome 2 open reading frame 76	170.494	195.934	145.055	0.732936	-0.448241	0.342601	0.698437	7.4484	8.17443	8.79985	5.5262	5.13834	6.78249
388963	C2orf81	chromosome 2 open reading frame 81	110.443	90.1716	130.715	1.44765	0.533711	0.399552	0.744921	2.32615	1.55498	0.955095	1.85281	1.39675	3.46282
56918	C2orf83	chromosome 2 open reading frame 83	7.19159	9.79075	4.59243	0.463776	-1.1085	0.506106	0.814007	0.116914	0.147158	0.28612	0.0503104	0.202588	0
84281	C2orf88	chromosome 2 open reading frame 88	87.0902	92.6685	81.5118	0.862923	-0.212696	0.77105	0.945016	0.500971	0.493073	1.34665	1.01359	0.481805	0.500451
400950	C2orf91	chromosome 2 open reading frame 91	14.2591	20.2598	8.25846	0.404448	-1.30597	0.271524	0.62888	0.147541	0.200446	0.293044	0.11287	0.0309888	0.108226
718	C3	complement component 3	3498.37	3185.14	3811.61	1.19086	0.252006	0.664997	0.899115	53.0123	4.98413	16.0266	35.0402	13.7283	35.7171
719	C3AR1	complement component 3a receptor 1	46.1258	69.3002	22.9514	0.328972	-1.60396	0.18965	0.53584	0.561635	2.91746	0.770237	0.644488	0	0.686633
57415	C3orf14	chromosome 3 open reading frame 14	36.8051	53.0907	20.5194	0.385516	-1.37514	0.172002	0.509658	0.586537	0.855134	0.215903	0.372913	0.0799093	0.148261
25871	C3orf17	chromosome 3 open reading frame 17	925.541	963.968	887.114	0.912077	-0.132773	0.616923	0.875614	7.58176	8.18864	7.39452	7.08487	6.46572	6.94282
51161	C3orf18	chromosome 3 open reading frame 18	134.512	160.179	108.845	0.672203	-0.573032	0.283383	0.639654	1.56462	2.67453	2.0929	1.49231	1.26756	1.37501
285315	C3orf33	chromosome 3 open reading frame 33	116.482	128.819	104.146	0.804395	-0.314024	0.588911	0.859325	3.28124	2.62975	1.95515	2.25917	1.26021	2.56164
339883	C3orf35	chromosome 3 open reading frame 35	4.22696	8.45391	0	0.0136055	-6.19967	0.0232058	0.164595	0	0.0586439	0.128894	0	0	0
80111	C3orf36	chromosome 3 open reading frame 36	5.31774	1.36694	9.26853	5.84987	2.5484	0.308408	0.665061	0	0	0.0934455	0	0	0.644208
285237	C3orf38	chromosome 3 open reading frame 38	1187.88	1168.06	1207.69	1.02382	0.0339602	0.898989	0.982783	14.4962	21.1363	17.0877	18.5776	18.9551	14.8528
79669	C3orf52	chromosome 3 open reading frame 52	393.345	312.838	473.853	1.50497	0.589732	0.128823	0.439364	3.50555	4.12278	2.04983	5.94344	3.99985	4.00487
205428	C3orf58	chromosome 3 open reading frame 58	1234.46	1468.95	999.969	0.672702	-0.57196	0.0611271	0.291954	8.49986	14.3572	14.9454	9.22036	6.12572	9.46935
375341	C3orf62	chromosome 3 open reading frame 62	115.137	131.713	98.5617	0.741277	-0.431915	0.458236	0.783992	1.25738	1.77207	1.33066	1.19914	0.610271	1.31806
200844	C3orf67	chromosome 3 open reading frame 67	50.4167	63.977	36.8564	0.571274	-0.807746	0.308201	0.664996	1.14778	0.773944	1.04826	0.79575	0.316411	0.526213
285382	C3orf70	chromosome 3 open reading frame 70	356.829	416.492	297.166	0.705802	-0.502665	0.273951	0.630407	1.45754	4.07439	2.84217	1.68442	2.82036	1.25684
401097	C3orf80	chromosome 3 open reading frame 80	77.5644	86.2069	68.9219	0.791379	-0.33756	0.63923	0.886534	1.01745	1.97416	0.997	1.60198	0.551647	0.872175
720	C4A	complement component 4A (Rodgers blood group)	714.369	1319.92	108.819	0.0818259	-3.6113	9.85253e-23	3.08532e-19	1.42106	2.00347	1.28194	0.155105	0.0828668	0.132645
721	C4B	complement component 4B (Chido blood group)	1448.2	2664.52	231.868	0.0862904	-3.53466	1.79405e-27	1.71809e-23	1.95452	2.78014	1.76207	0.227868	0.119614	0.192383
100293534	C4B_2	complement component 4B (Chido blood group), copy 2	1448.2	2664.52	231.868	0.0862904	-3.53466	1.82882e-27	1.71809e-23	1.95452	2.78014	1.76207	0.227868	0.119614	0.192383
722	C4BPA	complement component 4 binding protein, alpha	43.6498	63.14	24.1595	0.37932	-1.39851	0.177609	0.518233	0.190369	2.6211	0.567165	0.561736	0.376995	0.284273
725	C4BPB	complement component 4 binding protein, beta	4.27363	1.8075	6.73975	3.52738	1.8186	0.454027	0.781929	0	0.139018	0	0.310513	0.170504	0
55286	C4orf19	chromosome 4 open reading frame 19	413.882	224.411	603.354	2.68155	1.42307	0.00872628	0.0869804	4.50183	0.636023	1.89551	6.02386	4.80202	7.33278
152816	C4orf26	chromosome 4 open reading frame 26	65.5198	63.0299	68.0096	1.07621	0.105955	0.892822	0.98066	0.894706	0.597551	0.475998	0.550015	0.936245	0.553753
54969	C4orf27	chromosome 4 open reading frame 27	507.545	564.546	450.543	0.7914	-0.337521	0.306953	0.663587	16.1529	22.5143	16.5253	11.6568	15.5832	15.1789
80167	C4orf29	chromosome 4 open reading frame 29	58.9788	52.8056	65.152	1.21696	0.283279	0.699545	0.915938	0.864652	0.822513	1.16338	1.29627	1.0545	1.04345
401152	C4orf3	chromosome 4 open reading frame 3	4310.4	4454.49	4166.31	0.925407	-0.11184	0.647533	0.890663	43.328	46.4902	63.116	46.1567	44.071	48.1425
132720	C4orf32	chromosome 4 open reading frame 32	80.3646	34.9185	125.811	3.51756	1.81457	0.0093407	0.0910754	0.246147	0.627692	0.638105	2.09277	1.33949	1.822
132321	C4orf33	chromosome 4 open reading frame 33	148.293	172.117	124.47	0.717447	-0.479056	0.337705	0.693925	3.70266	3.61103	3.20522	2.66455	1.97718	2.6585
132989	C4orf36	chromosome 4 open reading frame 36	47.649	53.7313	41.5668	0.766251	-0.384111	0.676541	0.90332	1.20925	3.86556	1.9729	1.31054	0.719624	3.21548
201725	C4orf46	chromosome 4 open reading frame 46	881.326	920.247	842.406	0.907877	-0.139431	0.608117	0.869287	5.206	6.09823	4.60889	4.82397	4.81153	4.3425
441054	C4orf47	chromosome 4 open reading frame 47	14.24	12.6673	15.8126	1.25266	0.324998	0.795628	0.950474	0.939422	0.180181	0.426485	0.395269	0.98656	0.482371
401115	C4orf48	chromosome 4 open reading frame 48	44.8586	47.9105	41.8067	0.872125	-0.197393	0.837267	0.965464	3.49194	6.20045	0.650218	2.3792	3.30044	2.88165
727	C5	complement component 5	290.534	398.302	182.766	0.455748	-1.13369	0.0220962	0.159618	2.75749	3.21186	2.68936	0.691786	2.35655	0.798444
728	C5AR1	complement component 5a receptor 1	10.3943	12.2615	8.52715	0.691891	-0.531384	0.752227	0.937427	0.130286	0.374832	0.121993	0.239209	0	0.172025
56951	C5orf15	chromosome 5 open reading frame 15	2097.2	1891.7	2302.7	1.20721	0.271671	0.241861	0.598109	36.6373	31.1792	30.663	41.1521	33.8699	40.121
55322	C5orf22	chromosome 5 open reading frame 22	591.357	527.255	655.458	1.23167	0.300616	0.352529	0.706638	5.70818	6.43778	5.20396	8.7595	6.32093	5.55604
134553	C5orf24	chromosome 5 open reading frame 24	1755.47	1997.21	1513.74	0.751222	-0.412688	0.0831446	0.344477	9.03871	11.6335	9.17661	7.42248	7.76463	6.54721
202299	C5orf27	chromosome 5 open reading frame 27	52.2782	59.1381	45.4183	0.765407	-0.3857	0.626101	0.879187	1.52818	1.09914	1.04337	0.529738	0.862612	1.33116
64417	C5orf28	chromosome 5 open reading frame 28	262.785	258.68	266.889	1.02356	0.033597	0.93632	0.990729	4.02099	3.65485	3.45098	3.72683	4.44086	2.86852
90355	C5orf30	chromosome 5 open reading frame 30	387.683	332.166	443.201	1.32863	0.409935	0.270532	0.627782	5.55281	4.46029	3.14825	4.45339	5.46537	6.94598
375444	C5orf34	chromosome 5 open reading frame 34	68.2649	74.4071	62.1226	0.824126	-0.279064	0.708919	0.91999	0.650215	1.64549	1.18896	1.02248	1.24429	0.529952
153571	C5orf38	chromosome 5 open reading frame 38	13.6766	22.3823	4.97084	0.227258	-2.1376	0.323203	0.680741	0.847612	0.406429	0	0	0.267043	0
65250	C5orf42	chromosome 5 open reading frame 42	489.16	561.27	417.05	0.7352	-0.443791	0.20894	0.560292	1.87918	2.02152	2.04008	1.90638	1.07082	1.25259
51149	C5orf45	chromosome 5 open reading frame 45	193.544	148.586	238.501	1.58425	0.663801	0.191605	0.537967	4.31722	4.52988	5.7718	10.1122	8.48097	3.96787
134121	C5orf49	chromosome 5 open reading frame 49	17.0141	23.0219	11.0064	0.48134	-1.05487	0.554217	0.840889	0.434799	0.607062	0.119742	0	0	0.534696
285636	C5orf51	chromosome 5 open reading frame 51	1552.71	1533.06	1572.35	1.01579	0.0225968	0.932668	0.990088	9.04133	14.6947	11.1267	11.6821	13.109	9.58192
116349	C5orf55	chromosome 5 open reading frame 55	79.0088	91.2789	66.7386	0.723465	-0.467005	0.482852	0.800875	2.30188	2.98012	2.88034	1.84902	2.63978	1.26639
441108	C5orf56	chromosome 5 open reading frame 56	7.27269	6.72506	7.82033	1.15617	0.209348	0.952529	0.994935	0.530433	0	0.451518	0	0	1.12559
401207	C5orf63	chromosome 5 open reading frame 63	11.4593	14.9653	7.95335	0.533321	-0.906925	0.671604	0.901919	0.163978	0	0.11495	0	0.145869	0
285668	C5orf64	chromosome 5 open reading frame 64	32.213	32.7332	31.6928	0.966336	-0.0494026	0.960484	0.998142	0.465536	0.209273	0.253864	0.300494	0.265837	0.296134
100996485	C5orf66	chromosome 5 open reading frame 66	346.221	361.252	331.19	0.911634	-0.133473	0.719537	0.924229	6.65721	6.04731	4.68035	3.83379	5.82605	5.68363
729	C6	complement component 6	38.4295	46.6641	30.1949	0.641304	-0.640919	0.453021	0.780685	0.369043	0.652526	0.379585	0.370549	0.30036	0.194571
221491	C6orf1	chromosome 6 open reading frame 1	83.8373	88.603	79.0715	0.889458	-0.169001	0.832769	0.96359	2.75155	2.74023	1.83772	0.412899	3.78762	2.14257
64771	C6orf106	chromosome 6 open reading frame 106	2926.37	2578.32	3274.42	1.25838	0.331565	0.138754	0.457378	22.491	23.2793	23.26	29.199	28.2654	26.9065
168090	C6orf118	chromosome 6 open reading frame 118	12.9335	9.72541	16.1416	1.68137	0.749636	0.695569	0.913534	0.563892	0	0.0705881	0	0.250808	0.766442
387263	C6orf120	chromosome 6 open reading frame 120	2335.27	2368.19	2302.34	0.962771	-0.0547352	0.813834	0.955635	19.9802	24.6038	23.1381	21.9231	19.691	21.7576
26238	C6orf123	chromosome 6 open reading frame 123	59.7659	83.8495	35.6823	0.423041	-1.24113	0.103045	0.388172	2.73575	1.22316	2.06125	0.975737	0.978381	0.508473
647024	C6orf132	chromosome 6 open reading frame 132	371.099	226.33	515.868	2.25721	1.17454	0.0060397	0.0679113	1.61954	0.683295	1.65586	2.7825	3.59165	2.36935
221545	C6orf136	chromosome 6 open reading frame 136	211.9	139.608	284.192	2.03103	1.02221	0.0280245	0.183966	0.50872	0.301655	0.249574	0.65061	0.626414	0.790483
135398	C6orf141	chromosome 6 open reading frame 141	30.0484	11.039	49.0578	4.23567	2.08259	0.0734277	0.320175	0	0.28456	0.474546	1.15564	0.83853	1.30596
206412	C6orf163	chromosome 6 open reading frame 163	8.32968	5.68993	10.9694	1.90326	0.928475	0.563001	0.84539	0.187116	0.23552	0.0995486	0.509959	0.442136	0
63914	C6orf164	chromosome 6 open reading frame 164	3.06909	2.98103	3.15716	1.07928	0.110068	1	1	0.195763	0	0.0333277	0.224642	0	0
154313	C6orf165	chromosome 6 open reading frame 165	53.2966	54.1135	52.4796	0.976464	-0.0343612	0.97666	1	2.23069	0.673462	0.0468845	0.205413	0.242939	2.28778
404220	C6orf201	chromosome 6 open reading frame 201	246.432	267.854	225.01	0.831579	-0.266075	0.531239	0.828307	1.97101	3.14801	2.43647	1.9541	1.94511	2.20858
51250	C6orf203	chromosome 6 open reading frame 203	568.538	561.096	575.979	1.01782	0.0254772	0.94058	0.992227	11.5945	14.0842	9.59535	14.3212	10.8166	9.46178
79624	C6orf211	chromosome 6 open reading frame 211	1620.51	1607.66	1633.36	1.00827	0.0118888	0.961572	0.998782	25.9888	25.7379	21.6934	21.2846	23.2272	27.2548
389384	C6orf222	chromosome 6 open reading frame 222	13.4268	9.26122	17.5924	1.83777	0.877954	0.640983	0.887177	0.0489958	0	0.236337	0	0.195526	0.350417
221416	C6orf223	chromosome 6 open reading frame 223	16.1374	18.6148	13.6601	0.737375	-0.439529	0.777483	0.945939	0.357866	0.0584987	0.173082	0	0.153746	0.268474
441150	C6orf226	chromosome 6 open reading frame 226	25.6605	34.5505	16.7704	0.486389	-1.03982	0.438875	0.772055	2.76267	3.41772	1.31693	0	2.36746	1.15512
80739	C6orf25	chromosome 6 open reading frame 25	38.6206	40.7109	36.5302	0.895283	-0.159584	0.857575	0.970954	0.085929	0.0266882	0.0423908	0.0616283	0.0270722	0.0440508
57827	C6orf47	chromosome 6 open reading frame 47	515.238	473.037	557.439	1.16995	0.22645	0.490587	0.805104	1.05263	1.32683	0.872052	1.04632	1.39974	1.23569
50854	C6orf48	chromosome 6 open reading frame 48	2137.42	2392.58	1882.26	0.779823	-0.358781	0.109286	0.401049	14.882	15.1261	15.0334	10.7998	11.6224	11.7191
347744	C6orf52	chromosome 6 open reading frame 52	32.8443	38.1372	27.5514	0.711531	-0.491001	0.622924	0.877233	0.900111	2.34061	1.88602	2.06579	0.436281	1.02849
135154	C6orf57	chromosome 6 open reading frame 57	165.491	165.118	165.863	0.990143	-0.0142906	0.98687	1	10.9219	9.02552	17.0609	16.333	9.44437	10.0997
81688	C6orf62	chromosome 6 open reading frame 62	2345.28	2171.45	2519.12	1.14767	0.198704	0.417011	0.757392	29.5375	34.8934	39.4686	43.9756	36.9748	35.1747
221477	C6orf89	chromosome 6 open reading frame 89	2037.21	2427.75	1646.67	0.671941	-0.573593	0.0121005	0.108523	11.8964	13.7069	13.3217	8.3167	8.29652	8.82325
730	C7	complement component 7	19528.6	37332.9	1724.27	0.0456607	-4.4529	1.68726e-19	3.52243e-16	247.435	426.9	425.838	17.5214	5.13379	26.3423
129790	C7orf13	chromosome 7 open reading frame 13	75.0632	96.6404	53.486	0.550533	-0.861099	0.288096	0.643486	1.91874	1.78256	1.32704	0.886831	0.167918	1.61272
79020	C7orf25	chromosome 7 open reading frame 25	176.68	228.021	125.34	0.546345	-0.872117	0.0797222	0.336153	2.39146	3.47805	1.96831	0.928202	1.49579	1.72198
79034	C7orf26	chromosome 7 open reading frame 26	608.036	704.426	511.645	0.722148	-0.469634	0.135959	0.452049	12.3064	11.6132	7.92554	6.31765	7.14214	8.74296
136895	C7orf31	chromosome 7 open reading frame 31	115.906	126.715	105.097	0.825713	-0.276288	0.65285	0.892751	1.74092	1.24	1.19416	0.649751	0.873312	1.82256
55262	C7orf43	chromosome 7 open reading frame 43	171.458	124.349	218.567	1.73941	0.798598	0.0910243	0.362726	1.67869	2.0232	1.78617	3.26694	3.37337	2.63332
78996	C7orf49	chromosome 7 open reading frame 49	866.207	930.015	802.4	0.857481	-0.221823	0.483546	0.800965	8.62468	8.09236	4.81883	6.23823	4.27154	7.24426
84310	C7orf50	chromosome 7 open reading frame 50	594.096	568.465	619.726	1.08487	0.117525	0.765498	0.943528	17.8354	19.7622	11.1533	8.54867	18.9697	23.6988
154791	C7orf55	chromosome 7 open reading frame 55	63.1422	72.5843	53.7002	0.733348	-0.447429	0.568221	0.847258	1.57758	1.86411	1.85445	1.01291	0.52069	2.25243
100996928	C7orf55-LUC7L2	C7orf55-LUC7L2 readthrough	3168.05	3080.51	3255.58	1.04824	0.0679663	0.760129	0.941559	46.0552	45.008	42.0765	41.701	48.091	45.6904
154743	C7orf60	chromosome 7 open reading frame 60	1389.42	1559.46	1219.38	0.773237	-0.371017	0.181869	0.524213	10.832	18.6871	17.3148	12.4655	10.7938	12.0292
[truncated: 16,790 more rows]
